# Supplementary material for: Age patterns of intra‐pair DNA methylation discordance in twins: Sex difference in epigenomic instability and implication on survival
Source: Aging Cell. 2021 Aug 24;20(9):e13460. doi: 10.1111/acel.13460 (PMC8441297; doi:10.1111/acel.13460)
Supplement: Supplementary file 5 — Table S1 [file ACEL-20-e13460-s005.xlsx]

## Sheet: Supplementary Table S1 EWAS res
	Males					Females
CpG ID	Coefficient	SE	t value	p value	FDR	Coefficient	SE	t value	p value	FDR
cg07278054	0.0167428	0.00272917	6.1348	9.41e-09	0.00178	0.00401898	0.00377316	1.06515	0.28912	0.9998
cg03388575	0.00763716	0.0012554	6.0834	1.21e-08	0.00178	0.00239846	0.00235035	1.02047	0.309726	0.9998
cg03318924	0.0107664	0.00182931	5.8855	3.14e-08	0.00308	0.00413988	0.00241918	1.71127	0.0898241	0.9998
cg04790977	0.021221	0.0036632	5.793	4.87e-08	0.00318	0.00413951	0.00542249	0.763397	0.446846	0.9998
cg22706186	0.0217206	0.00376493	5.7692	5.46e-08	0.00318	0.00830986	0.00460709	1.80371	0.0739887	0.9998
cg20982046	0.0215907	0.00376629	5.7326	6.49e-08	0.00318	-0.00100712	0.00335133	-0.300513	0.764348	0.9998
cg03861347	0.0111752	0.00196146	5.6974	7.65e-08	0.00321	0.00339908	0.00281622	1.20696	0.230012	0.9998
cg17944737	0.01221	0.00216678	5.6351	1.02e-07	0.00337	0.00280888	0.00275089	1.02108	0.309437	0.9998
cg08400210	0.00770381	0.00136745	5.6337	1.03e-07	0.00337	0.00140957	0.00269473	0.523085	0.601958	0.9998
cg02316596	0.00936143	0.00168197	5.5657	1.42e-07	0.00413	-0.00163151	0.00284378	-0.573712	0.567323	0.9998
cg11699265	0.0147783	0.00266443	5.5465	1.55e-07	0.00413	0.00198115	0.00350377	0.565435	0.572919	0.9998
cg13856674	0.0058147	0.00106241	5.4731	2.17e-07	0.00532	-0.000987605	0.00204896	-0.482002	0.630753	0.9998
cg08373528	0.019646	0.00363956	5.3979	3.06e-07	0.00692	0.00144945	0.00396671	0.365403	0.715506	0.9998
cg18054745	0.0132464	0.00247783	5.346	3.88e-07	0.00814	-1.69e-05	0.00316038	-0.00536278	0.995731	0.9999
cg25925023	0.00880083	0.00165416	5.3204	4.35e-07	0.00828	0.000160716	0.00238937	0.0672632	0.946493	0.9999
cg00229368	0.0134332	0.00253474	5.2996	4.78e-07	0.00828	-0.00198998	0.00303623	-0.655411	0.513559	0.9998
cg11734329	0.00925199	0.00174595	5.2991	4.79e-07	0.00828	-0.000445336	0.00209425	-0.212647	0.831993	0.9998
cg12791555	0.00890055	0.0016857	5.28	5.22e-07	0.00852	-0.00126248	0.00219333	-0.575598	0.566052	0.9998
cg14275340	0.0121012	0.00230908	5.2407	6.23e-07	0.00908	0.00589509	0.00276962	2.12849	0.0355086	0.9998
cg17921439	0.00998231	0.00190604	5.2372	6.33e-07	0.00908	0.00266913	0.00212733	1.25469	0.212228	0.9998
cg22746182	0.0152139	0.00292069	5.209	7.18e-07	0.00908	0.00400023	0.00463914	0.862278	0.390394	0.9998
cg12683120	0.00884865	0.00170353	5.1943	7.66e-07	0.00908	0.000105618	0.00198482	0.0532131	0.957658	0.9999
cg04467618	0.00950552	0.00183127	5.1907	7.79e-07	0.00908	0.00530648	0.00266242	1.99311	0.0487032	0.9998
cg12856183	0.00852222	0.0016438	5.1844	8.01e-07	0.00908	0.000627694	0.00223355	0.28103	0.779211	0.9998
cg00808170	0.0120537	0.0023266	5.1808	8.13e-07	0.00908	0.00337301	0.00282194	1.19528	0.234524	0.9998
cg12011897	0.00599556	0.00115954	5.1706	8.51e-07	0.00908	0.000606198	0.00112323	0.539692	0.59049	0.9998
cg18158033	0.00894335	0.00172969	5.1705	8.52e-07	0.00908	0.00265154	0.00174703	1.51774	0.131922	0.9998
cg23043544	0.00822694	0.00159236	5.1665	8.67e-07	0.00908	0.00112625	0.00169661	0.663824	0.508179	0.9998
cg03167699	0.00999013	0.0019364	5.1591	8.96e-07	0.00908	0.0015174	0.00233385	0.65017	0.516926	0.9998
cg04906283	0.012939	0.00252158	5.1313	1.01e-06	0.00973	0.00324185	0.00306653	1.05717	0.292729	0.9998
cg19904058	0.0175079	0.00341433	5.1278	1.03e-06	0.00973	-0.00044127	0.00432874	-0.10194	0.918989	0.9999
cg22333412	0.013323	0.00260144	5.1214	1.06e-06	0.00973	0.00252593	0.00377522	0.669081	0.504833	0.9998
cg06422685	0.00958687	0.00188295	5.0914	1.21e-06	0.01074	0.0038875	0.00261276	1.48789	0.139614	0.9998
cg22705746	0.0157917	0.00310901	5.0793	1.27e-06	0.01074	0.00141508	0.00364985	0.387709	0.698974	0.9998
cg27597505	0.0129579	0.00255332	5.0749	1.3e-06	0.01074	0.00293109	0.00441352	0.664115	0.507994	0.9998
cg12654412	0.0122431	0.00241378	5.0722	1.32e-06	0.01074	0.00294671	0.00282639	1.04257	0.299412	0.9998
cg05457768	0.0109058	0.00215564	5.0592	1.39e-06	0.01106	0.00104065	0.00257109	0.404752	0.686439	0.9998
cg01132893	0.0186654	0.00369424	5.0526	1.43e-06	0.01106	-0.00250447	0.00473938	-0.528438	0.59825	0.9998
cg12901910	0.0144161	0.00285628	5.0472	1.47e-06	0.01106	0.0027529	0.00521796	0.527583	0.598842	0.9998
cg04665374	0.010109	0.00200568	5.0402	1.51e-06	0.01112	0.00248139	0.00207181	1.19769	0.233588	0.9998
cg14892768	0.0101587	0.00202083	5.027	1.6e-06	0.01149	0.000582472	0.00309825	0.188	0.85122	0.9998
cg25903783	0.00995624	0.00198378	5.0188	1.66e-06	0.01163	-0.000344368	0.0029371	-0.117248	0.906876	0.9999
cg02139485	0.014368	0.00287199	5.0028	1.78e-06	0.01206	0.00337512	0.00368872	0.914983	0.362184	0.9998
cg07464674	0.0058712	0.00117481	4.9976	1.82e-06	0.01206	0.00185411	0.00213679	0.867709	0.387426	0.9998
cg20785098	0.00841557	0.00168494	4.9946	1.85e-06	0.01206	-0.00200195	0.00188692	-1.06096	0.291009	0.9998
cg23203969	0.0153974	0.00308598	4.9895	1.89e-06	0.01206	-0.00425678	0.00373255	-1.14045	0.256555	0.9998
cg02066681	0.00921938	0.00185104	4.9807	1.96e-06	0.01222	0.0016542	0.00237978	0.695109	0.48844	0.9998
cg20971147	0.0123996	0.00249216	4.9754	2.01e-06	0.01222	0.00175465	0.0036351	0.482697	0.630261	0.9998
cg11618577	0.0118466	0.00238266	4.972	2.04e-06	0.01222	0.00186387	0.00289091	0.644733	0.52043	0.9998
cg27032184	0.0138323	0.00278789	4.9616	2.13e-06	0.01253	0.00337248	0.00364085	0.926289	0.356305	0.9998
cg15727285	0.0103914	0.00209698	4.9554	2.19e-06	0.01261	-0.00129874	0.00236091	-0.550102	0.583355	0.9998
cg14007706	0.0106223	0.00214854	4.944	2.3e-06	0.013	0.000457965	0.00308057	0.148662	0.88209	0.9999
cg07913887	0.0117863	0.00238775	4.9361	2.38e-06	0.01313	0.00331985	0.00356353	0.931618	0.353556	0.9998
cg16666463	0.0138693	0.00281257	4.9312	2.43e-06	0.01313	0.00657432	0.00295821	2.2224	0.0282836	0.9998
cg01995938	0.00855012	0.00173476	4.9287	2.46e-06	0.01313	0.00612139	0.00237297	2.57964	0.011197	0.9998
cg08884932	0.00921054	0.00187291	4.9178	2.57e-06	0.01352	-0.00124354	0.00265412	-0.468531	0.640324	0.9998
cg04383212	0.0182875	0.00372886	4.9043	2.73e-06	0.01407	0.00841341	0.0042488	1.98018	0.0501572	0.9998
cg10796899	0.00969964	0.00198484	4.8869	2.94e-06	0.01415	-0.00123316	0.00213473	-0.577664	0.564661	0.9998
cg00221709	0.0174695	0.00357561	4.8858	2.95e-06	0.01415	0.00322196	0.00362223	0.889498	0.375659	0.9998
cg12487789	0.0115028	0.00235527	4.8839	2.98e-06	0.01415	0.00141302	0.00292036	0.483851	0.629445	0.9998
cg25351353	0.0189935	0.00388914	4.8837	2.98e-06	0.01415	-0.00027014	0.00421839	-0.0640387	0.949055	0.9999
cg21705505	0.00994459	0.00203641	4.8834	2.98e-06	0.01415	0.00108986	0.00229458	0.47497	0.635742	0.9998
cg05097197	0.0136155	0.00279025	4.8797	3.03e-06	0.01415	0.00486705	0.00390903	1.24508	0.215725	0.9998
cg15841711	0.0143445	0.00294912	4.864	3.24e-06	0.01473	0.0066002	0.00422551	1.56199	0.121137	0.9998
cg21832537	0.0113679	0.0023376	4.863	3.26e-06	0.01473	-0.00261061	0.00347081	-0.752162	0.453545	0.9998
cg17385448	0.00790983	0.00162851	4.8571	3.34e-06	0.01479	0.00274855	0.00223077	1.23211	0.220513	0.9998
cg23819145	0.0116534	0.00240317	4.8492	3.46e-06	0.01479	0.00384897	0.00246961	1.55854	0.121953	0.9998
cg12135344	0.0140619	0.00290101	4.8472	3.48e-06	0.01479	-0.000507295	0.0046397	-0.109338	0.913132	0.9999
cg23502475	0.00993969	0.00205112	4.846	3.5e-06	0.01479	0.00240793	0.00266669	0.902967	0.368499	0.9998
cg17594256	0.010307	0.00212789	4.8438	3.54e-06	0.01479	-0.000799836	0.00204616	-0.390897	0.696623	0.9998
cg05730092	0.00800284	0.00165385	4.8389	3.61e-06	0.01479	-0.0012335	0.00224318	-0.54989	0.5835	0.9998
cg11200797	0.014503	0.00300045	4.8336	3.69e-06	0.01479	-0.00785558	0.00436	-1.80174	0.0743007	0.9998
cg09990584	0.0134251	0.00277886	4.8311	3.73e-06	0.01479	0.00110848	0.0031921	0.347257	0.729056	0.9998
cg09338251	0.0124658	0.0025847	4.8229	3.86e-06	0.01479	0.00285974	0.0026359	1.08492	0.280308	0.9998
cg02067983	0.0109812	0.00227862	4.8192	3.93e-06	0.01479	0.00202771	0.00268995	0.753808	0.452561	0.9998
cg09672383	0.00920038	0.00190983	4.8174	3.96e-06	0.01479	0.00200219	0.00353677	0.566108	0.572463	0.9998
cg17519899	0.00755335	0.00156795	4.8173	3.96e-06	0.01479	0.000768465	0.00138634	0.554313	0.58048	0.9998
cg19206486	0.018062	0.00374998	4.8166	3.97e-06	0.01479	0.00260474	0.00608264	0.428225	0.669317	0.9998
cg07205627	0.0146496	0.00304445	4.8119	4.05e-06	0.01479	0.0066347	0.00401589	1.65211	0.101338	0.9998
cg18458558	0.0137193	0.00285121	4.8117	4.05e-06	0.01479	0.00779447	0.00329792	2.36345	0.0198448	0.9998
cg21936179	0.0177097	0.00368301	4.8085	4.11e-06	0.01479	0.0103279	0.00418816	2.46598	0.015194	0.9998
cg03152121	0.0152499	0.00317244	4.807	4.14e-06	0.01479	-9.32e-05	0.00412045	-0.022615	0.981998	0.9999
cg22715761	0.00874855	0.00182081	4.8048	4.17e-06	0.01479	-0.00350303	0.00258398	-1.35567	0.177955	0.9998
cg01585096	0.00647746	0.00135542	4.7789	4.66e-06	0.01581	-0.00092318	0.00170627	-0.54105	0.589557	0.9998
cg08405119	0.0079612	0.00166715	4.7753	4.73e-06	0.01581	0.00129594	0.00213228	0.607773	0.54458	0.9998
cg00468400	0.015183	0.0031811	4.7729	4.78e-06	0.01581	0.00336556	0.00329508	1.02139	0.309291	0.9998
cg01466330	0.00997335	0.00209035	4.7711	4.81e-06	0.01581	-0.00217409	0.00257227	-0.845203	0.399816	0.9998
cg26394257	0.00894572	0.00187499	4.7711	4.82e-06	0.01581	-0.00175033	0.00243729	-0.718144	0.474177	0.9998
cg22538712	0.0100056	0.00209728	4.7708	4.82e-06	0.01581	0.00306301	0.00297247	1.03046	0.305035	0.9998
cg26113951	0.00975332	0.00204673	4.7653	4.93e-06	0.01581	0.000289217	0.00262614	0.11013	0.912505	0.9999
cg06434451	0.0103696	0.0021777	4.7617	5.01e-06	0.01581	-0.000332753	0.00260184	-0.127891	0.898466	0.9999
cg11408952	0.0145415	0.00305419	4.7611	5.02e-06	0.01581	-0.00168062	0.00330112	-0.509106	0.611688	0.9998
cg22321558	0.00944971	0.00198482	4.761	5.02e-06	0.01581	0.00223906	0.0023968	0.934184	0.352237	0.9998
cg16940809	0.00832103	0.00174875	4.7583	5.08e-06	0.01581	0.00128843	0.0027899	0.461821	0.645113	0.9998
cg11558212	0.0104695	0.00220083	4.7571	5.11e-06	0.01581	0.00266168	0.00313125	0.850038	0.397134	0.9998
cg05901543	0.0135586	0.00285277	4.7528	5.2e-06	0.01593	0.00221399	0.00445054	0.497466	0.619845	0.9998
cg20652899	0.0092154	0.00194201	4.7453	5.37e-06	0.01611	0.00149592	0.00260091	0.575153	0.566352	0.9998
cg02580923	0.00982696	0.00207136	4.7442	5.39e-06	0.01611	-0.00168915	0.00198304	-0.851797	0.396161	0.9998
cg25417842	0.0229087	0.00483024	4.7428	5.43e-06	0.01611	0.00799252	0.00622624	1.28368	0.201926	0.9998
cg27295850	0.0086724	0.00182944	4.7405	5.48e-06	0.01611	0.00241944	0.00315025	0.768015	0.444109	0.9998
cg13011452	0.0063266	0.00133703	4.7318	5.68e-06	0.01644	-0.000288839	0.0016951	-0.170397	0.865008	0.9998
cg06881040	0.012321	0.00260485	4.73	5.73e-06	0.01644	0.0064529	0.00359171	1.79661	0.0751176	0.9998
cg21186779	0.00519341	0.00109855	4.7275	5.79e-06	0.01644	0.000825601	0.00146587	0.563215	0.574425	0.9998
cg21758140	0.007997	0.00169299	4.7236	5.88e-06	0.01644	0.00182035	0.00208228	0.87421	0.383891	0.9998
cg07790279	0.013841	0.00293166	4.7212	5.94e-06	0.01644	0.0023341	0.00384348	0.607289	0.5449	0.9998
cg03958041	0.0151854	0.00322277	4.7119	6.18e-06	0.01644	0.00438487	0.00306328	1.43143	0.155117	0.9998
cg22494035	0.0102883	0.00218364	4.7115	6.19e-06	0.01644	0.000949488	0.00184496	0.514638	0.607829	0.9998
cg05985821	0.0127249	0.00270174	4.7099	6.23e-06	0.01644	0.00579525	0.00247698	2.33964	0.0210905	0.9998
cg19303898	0.0121254	0.00257716	4.7049	6.36e-06	0.01644	0.000882743	0.00426891	0.206784	0.836557	0.9998
cg18116815	0.0106504	0.00226378	4.7047	6.37e-06	0.01644	-2.4e-05	0.00290813	-0.00825271	0.99343	0.9999
cg26494542	0.00665061	0.0014143	4.7024	6.43e-06	0.01644	0.00149264	0.00208773	0.714962	0.476133	0.9998
cg26953232	0.0106759	0.0022711	4.7007	6.47e-06	0.01644	-0.000866074	0.0030793	-0.281257	0.779037	0.9998
cg13491480	0.00955214	0.00203222	4.7004	6.48e-06	0.01644	0.000472636	0.00237186	0.199268	0.842417	0.9998
cg12252865	0.0105956	0.00225535	4.698	6.55e-06	0.01644	-0.00214483	0.00250736	-0.855415	0.394164	0.9998
cg04924185	0.0119541	0.00254545	4.6963	6.6e-06	0.01644	-0.00267193	0.00255155	-1.04718	0.297292	0.9998
cg24640390	0.0139436	0.00296936	4.6958	6.61e-06	0.01644	0.00532864	0.00277337	1.92136	0.0572507	0.9998
cg04560015	0.0073164	0.00155899	4.693	6.69e-06	0.01644	-0.00118286	0.00151801	-0.779214	0.437512	0.9998
cg11116798	0.0139003	0.00296256	4.692	6.72e-06	0.01644	0.00200746	0.00357973	0.560786	0.576074	0.9998
cg17989763	0.0108719	0.00231767	4.6909	6.75e-06	0.01644	0.00286461	0.0043967	0.651535	0.516048	0.9998
cg05994982	0.0124881	0.00266224	4.6908	6.75e-06	0.01644	0.00137165	0.00344529	0.398122	0.691305	0.9998
cg02451853	0.00758094	0.00161669	4.6892	6.79e-06	0.01644	0.00116256	0.00183361	0.634027	0.527367	0.9998
cg06757333	0.0101448	0.0021639	4.6882	6.82e-06	0.01644	-0.00150217	0.0027044	-0.555456	0.579701	0.9998
cg11898431	0.0102691	0.00219394	4.6807	7.04e-06	0.01683	0.00112992	0.00279264	0.404607	0.686545	0.9998
cg08234689	0.0139967	0.002995	4.6734	7.26e-06	0.01711	2.19e-05	0.00484233	0.00452985	0.996394	1
cg20503956	0.0121426	0.00259857	4.6728	7.28e-06	0.01711	0.00444795	0.00422164	1.05361	0.29435	0.9998
cg07684775	0.0128672	0.00275475	4.6709	7.33e-06	0.01711	0.00316411	0.00348962	0.906721	0.366519	0.9998
cg17497490	0.00965393	0.00206809	4.668	7.42e-06	0.01718	0.00199161	0.00242606	0.820923	0.41345	0.9998
cg03510605	0.0125772	0.00269576	4.6655	7.5e-06	0.01722	0.00303389	0.00337891	0.897892	0.371187	0.9998
cg20862599	0.00961825	0.00206272	4.6629	7.58e-06	0.01722	0.00370072	0.00345967	1.06967	0.287087	0.9998
cg00089821	0.0140687	0.00301851	4.6608	7.65e-06	0.01722	0.00396163	0.00392112	1.01033	0.314534	0.9998
cg19503462	0.0125423	0.00269142	4.6601	7.67e-06	0.01722	0.000689159	0.00142786	0.482652	0.630293	0.9998
cg19971102	0.00763849	0.00164037	4.6566	7.79e-06	0.01734	-8.42e-05	0.00170681	-0.0493282	0.960746	0.9999
cg13161658	0.0103966	0.00223403	4.6537	7.88e-06	0.01741	0.00110693	0.00298321	0.371053	0.711305	0.9998
cg02375208	0.00539831	0.00116063	4.6512	7.96e-06	0.01747	0.000338499	0.00139868	0.242014	0.809216	0.9998
cg04326854	0.0088629	0.00190731	4.6468	8.11e-06	0.01754	0.00185325	0.00228096	0.812486	0.418252	0.9998
cg07139519	0.0109557	0.00235891	4.6444	8.19e-06	0.01754	-0.00136077	0.00259868	-0.523639	0.601573	0.9998
cg27003765	0.0133752	0.00288095	4.6426	8.25e-06	0.01754	-0.000745622	0.00325744	-0.228898	0.819369	0.9998
cg03537942	0.00841698	0.00181405	4.6399	8.34e-06	0.01754	0.000115431	0.00192994	0.0598109	0.952414	0.9999
cg01709689	0.0153896	0.003317	4.6396	8.35e-06	0.01754	0.0024713	0.00318116	0.776855	0.438896	0.9998
cg08069902	0.0133902	0.00288939	4.6343	8.54e-06	0.01754	0.000806203	0.00331725	0.243033	0.808428	0.9998
cg23164850	0.0105787	0.00228315	4.6334	8.57e-06	0.01754	0.00552999	0.00294407	1.87835	0.0629573	0.9998
cg22880770	0.0122285	0.00264005	4.6319	8.63e-06	0.01754	0.00970892	0.00419105	2.31658	0.022362	0.9998
cg01973394	0.00684832	0.00147858	4.6317	8.63e-06	0.01754	0.00224063	0.00202721	1.10527	0.271431	0.9998
cg26690075	0.0156809	0.00338589	4.6312	8.65e-06	0.01754	0.0015534	0.00417921	0.371696	0.710827	0.9998
cg21088783	0.00756339	0.00163315	4.6312	8.65e-06	0.01754	-0.000652233	0.00210658	-0.309617	0.757433	0.9998
cg00308594	0.00920098	0.00198902	4.6259	8.84e-06	0.01775	0.00335449	0.00317703	1.05585	0.293327	0.9998
cg07687172	0.0157756	0.00341322	4.6219	8.99e-06	0.01775	0.00510652	0.00512687	0.996031	0.321402	0.9998
cg09371351	0.0113992	0.00246805	4.6187	9.11e-06	0.01775	0.00418042	0.00276478	1.51203	0.133369	0.9998
cg05774699	0.00923453	0.00199944	4.6186	9.12e-06	0.01775	0.00574521	0.00200063	2.8717	0.00489142	0.9998
cg23711422	0.00711258	0.00154043	4.6173	9.17e-06	0.01775	-0.00121927	0.00267247	-0.456235	0.649112	0.9998
cg19092396	0.0084023	0.00182146	4.613	9.33e-06	0.01775	0.00350597	0.00342349	1.02409	0.308019	0.9998
cg18822950	0.00974688	0.00211424	4.6101	9.44e-06	0.01775	-0.00108727	0.00259802	-0.418497	0.676392	0.9998
cg16778274	0.0145475	0.00315569	4.6099	9.45e-06	0.01775	-0.00197986	0.00237273	-0.834421	0.405836	0.9998
cg14688342	0.0108266	0.00234926	4.6085	9.5e-06	0.01775	-7.69e-05	0.00331759	-0.0231852	0.981544	0.9999
cg23593232	0.0125392	0.00272262	4.6055	9.62e-06	0.01775	0.00745072	0.00306442	2.43136	0.0166424	0.9998
cg06850159	0.0169114	0.00367328	4.6039	9.69e-06	0.01775	0.00597601	0.00429371	1.39181	0.166763	0.9998
cg13242199	0.0116321	0.00252702	4.6031	9.72e-06	0.01775	0.000420633	0.00294372	0.142892	0.886635	0.9999
cg12371933	0.00796751	0.00173182	4.6006	9.82e-06	0.01775	-0.00182716	0.00240842	-0.758655	0.449667	0.9998
cg13056510	0.0113239	0.00246144	4.6005	9.82e-06	0.01775	0.000955133	0.00251828	0.37928	0.705205	0.9998
cg18480654	0.0127276	0.00276729	4.5993	9.87e-06	0.01775	0.00538977	0.00301091	1.79008	0.0761676	0.9998
cg00855466	0.00714534	0.0015536	4.5992	9.88e-06	0.01775	-0.00310409	0.00236459	-1.31274	0.191978	0.9998
cg26466145	0.00896326	0.00194888	4.5992	9.88e-06	0.01775	0.00117705	0.00262971	0.447596	0.655317	0.9998
cg00854392	0.00589121	0.00128106	4.5987	9.9e-06	0.01775	-0.00117683	0.00114477	-1.028	0.306184	0.9998
cg13978352	0.0106445	0.00231477	4.5985	9.9e-06	0.01775	-0.00112321	0.00287595	-0.390554	0.696875	0.9998
cg07363637	0.0109679	0.00238629	4.5962	1e-05	0.01781	-0.000276661	0.00249744	-0.110778	0.911992	0.9999
cg06082318	0.0109244	0.00237929	4.5914	1.02e-05	0.01796	-0.00338504	0.00242446	-1.39621	0.165439	0.9998
cg11795975	0.0191191	0.00416422	4.5913	1.02e-05	0.01796	-0.00116488	0.00730942	-0.159367	0.87367	0.9998
cg04430911	0.00435749	0.000949867	4.5875	1.04e-05	0.01798	-0.000115428	0.000786029	-0.146849	0.883517	0.9999
cg27173819	0.0177336	0.00386876	4.5838	1.05e-05	0.01798	-0.00152026	0.0055249	-0.275164	0.783702	0.9998
cg21109038	0.0256509	0.00559795	4.5822	1.06e-05	0.01798	0.000648769	0.00618776	0.104847	0.916686	0.9999
cg04137576	0.0103442	0.00225919	4.5787	1.07e-05	0.01798	-0.000521885	0.00269481	-0.193663	0.846794	0.9998
cg18644252	0.0110643	0.00241677	4.5781	1.08e-05	0.01798	0.00242741	0.00353932	0.685841	0.494243	0.9998
cg03233426	0.0137951	0.00301371	4.5775	1.08e-05	0.01798	0.00842613	0.00386288	2.18131	0.0312697	0.9998
cg00620452	0.010771	0.00235353	4.5765	1.08e-05	0.01798	4.49e-05	0.00210803	0.0213211	0.983028	0.9999
cg10877086	0.00881504	0.00192629	4.5762	1.09e-05	0.01798	-0.00118063	0.00227095	-0.519885	0.604179	0.9998
cg03689225	0.0140824	0.00307859	4.5743	1.09e-05	0.01798	0.0042652	0.00583028	0.73156	0.465979	0.9998
cg00099240	0.0107723	0.0023551	4.574	1.1e-05	0.01798	0.000213072	0.00317423	0.0671257	0.946602	0.9999
cg22376661	0.00535147	0.00117029	4.5728	1.1e-05	0.01798	0.00128472	0.00204306	0.628822	0.530757	0.9998
cg12067764	0.012704	0.0027788	4.5718	1.11e-05	0.01798	0.00562727	0.00338229	1.66375	0.0989838	0.9998
cg13298209	0.00731119	0.00159963	4.5706	1.11e-05	0.01798	-0.0014519	0.00191891	-0.756628	0.450875	0.9998
cg19582822	0.0106054	0.00232059	4.5701	1.11e-05	0.01798	0.00315478	0.00314302	1.00374	0.317687	0.9998
cg15794873	0.011075	0.00242334	4.5701	1.11e-05	0.01798	0.0088387	0.00337771	2.61677	0.010113	0.9998
cg16241391	0.0132859	0.00290907	4.5671	1.13e-05	0.01811	-0.00632733	0.00378494	-1.67171	0.0973977	0.9998
cg25843873	0.0111328	0.00243904	4.5644	1.14e-05	0.01821	0.00345494	0.00300771	1.14869	0.253152	0.9998
cg11688949	0.00953252	0.00208943	4.5623	1.15e-05	0.01827	0.003883	0.00301566	1.28761	0.200559	0.9998
cg16463460	0.00626248	0.00137462	4.5558	1.18e-05	0.0185	0.002083	0.00168077	1.23932	0.217842	0.9998
cg17757000	0.0111844	0.00245514	4.5555	1.18e-05	0.0185	0.00329123	0.00316759	1.03903	0.301048	0.9998
cg24113950	0.0128434	0.00281941	4.5554	1.18e-05	0.0185	-0.000840143	0.00349316	-0.240511	0.810378	0.9998
cg11872743	0.0131028	0.00287928	4.5507	1.21e-05	0.01875	0.00475991	0.00336282	1.41545	0.159736	0.9998
cg18297745	0.0100332	0.00220557	4.549	1.21e-05	0.01879	0.00404349	0.00278027	1.45435	0.148671	0.9998
cg08400124	0.00742746	0.00163393	4.5458	1.23e-05	0.01894	-0.000725772	0.00338686	-0.21429	0.830714	0.9998
cg18048370	0.00570112	0.00125553	4.5408	1.26e-05	0.01914	-0.0019661	0.00185417	-1.06037	0.29128	0.9998
cg01616529	0.0133805	0.00294677	4.5407	1.26e-05	0.01914	0.000709321	0.00411026	0.172573	0.863301	0.9998
cg07015079	0.0110814	0.00244189	4.5381	1.27e-05	0.01925	0.00527056	0.00352444	1.49543	0.13764	0.9998
cg07462292	0.00570942	0.00125847	4.5368	1.28e-05	0.01925	0.00148692	0.00200945	0.739965	0.460884	0.9998
cg27310024	0.0129079	0.00284954	4.5298	1.31e-05	0.01961	-0.000216571	0.00340122	-0.0636746	0.949344	0.9999
cg25243008	0.0123428	0.00272573	4.5283	1.32e-05	0.01961	0.00115493	0.00326049	0.354218	0.723848	0.9998
cg20201270	0.0121988	0.00269465	4.5271	1.33e-05	0.01961	0.00734439	0.00360331	2.03823	0.0439035	0.9998
cg07429623	0.00964171	0.00213132	4.5238	1.35e-05	0.01961	0.00286133	0.00259657	1.10197	0.27286	0.9998
cg23316449	0.0121773	0.00269188	4.5237	1.35e-05	0.01961	0.00478522	0.00347813	1.3758	0.171653	0.9998
cg10516359	0.00645946	0.00142799	4.5235	1.35e-05	0.01961	-0.000136353	0.00172689	-0.0789587	0.937208	0.9999
cg07028396	0.0162291	0.00358783	4.5234	1.35e-05	0.01961	0.00990547	0.004431	2.23549	0.027386	0.9998
cg06114171	0.00663845	0.00146791	4.5224	1.35e-05	0.01961	8.01e-06	0.00192415	0.00416259	0.996686	1
cg02727444	0.0114528	0.00253374	4.5201	1.37e-05	0.01969	0.00465931	0.00324275	1.43684	0.153577	0.9998
cg03483944	0.0102172	0.00226096	4.519	1.37e-05	0.01969	0.00318831	0.00235328	1.35484	0.17822	0.9998
cg05296818	0.00888043	0.00196658	4.5157	1.39e-05	0.01986	0.00391109	0.00290385	1.34686	0.180767	0.9998
cg26795012	0.0101031	0.00223899	4.5123	1.41e-05	0.01987	0.00366208	0.00266858	1.3723	0.172738	0.9998
cg05333146	0.014444	0.00320112	4.5122	1.41e-05	0.01987	0.00371633	0.00320215	1.16057	0.248307	0.9998
cg16319129	0.01182	0.00261969	4.512	1.41e-05	0.01987	-0.001885	0.00452499	-0.416575	0.677794	0.9998
cg10091775	0.0148611	0.00329517	4.51	1.42e-05	0.01994	0.00396366	0.0026554	1.49268	0.138359	0.9998
cg18143535	0.00993606	0.00220411	4.508	1.44e-05	0.02001	0.00577937	0.00307908	1.87698	0.0631468	0.9998
cg20395072	0.00945543	0.00209829	4.5063	1.45e-05	0.02001	0.00147813	0.00258438	0.571948	0.568514	0.9998
cg18837429	0.00562987	0.00125032	4.5027	1.47e-05	0.02001	0.00238941	0.00191354	1.24868	0.214408	0.9998
cg20625138	0.00892961	0.0019833	4.5024	1.47e-05	0.02001	0.00256583	0.00249629	1.02786	0.306251	0.9998
cg05744332	0.0105737	0.00234921	4.501	1.48e-05	0.02001	-0.00270411	0.00428958	-0.630391	0.529735	0.9998
cg12847536	0.0104673	0.00232582	4.5005	1.48e-05	0.02001	-0.000676205	0.00294568	-0.229558	0.818858	0.9998
cg12059112	0.0122466	0.00272142	4.5001	1.48e-05	0.02001	-0.000260903	0.00270035	-0.0966181	0.923204	0.9999
cg09834465	0.0128244	0.0028504	4.4992	1.49e-05	0.02001	0.0042725	0.00504953	0.846117	0.399308	0.9998
cg09835740	0.0118715	0.00263888	4.4987	1.49e-05	0.02001	0.00166339	0.00312277	0.532664	0.595331	0.9998
cg24264254	0.010587	0.00235404	4.4974	1.5e-05	0.02001	0.00263732	0.00275583	0.956999	0.340647	0.9998
cg00731683	0.00904433	0.0020114	4.4965	1.5e-05	0.02001	0.00108899	0.00251013	0.433839	0.665248	0.9998
cg00404717	0.0130745	0.002909	4.4945	1.52e-05	0.02009	-0.000865068	0.00422488	-0.204756	0.838138	0.9998
cg11168423	0.0177386	0.00394862	4.4924	1.53e-05	0.02018	-0.00291677	0.00298461	-0.977272	0.33056	0.9998
cg15531272	0.00591676	0.00131789	4.4896	1.55e-05	0.02024	0.000576344	0.00132326	0.435548	0.66401	0.9998
cg18351329	0.0112638	0.00250898	4.4894	1.55e-05	0.02024	0.00490726	0.00362167	1.35497	0.178177	0.9998
cg13860283	0.00759268	0.00169212	4.4871	1.56e-05	0.02034	-0.00213027	0.002396	-0.889097	0.375874	0.9998
cg02832697	0.00678481	0.00151335	4.4833	1.59e-05	0.02052	0.00212389	0.00251284	0.845216	0.399809	0.9998
cg19773311	0.00702009	0.00156629	4.482	1.6e-05	0.02052	-0.00080906	0.00158997	-0.508853	0.611865	0.9998
cg14871923	0.0127669	0.00284907	4.4811	1.6e-05	0.02052	-0.00152931	0.00325262	-0.470177	0.639151	0.9998
cg22170599	0.00735276	0.00164102	4.4806	1.61e-05	0.02052	-0.00222862	0.00198543	-1.12248	0.264079	0.9998
cg09469302	0.00824976	0.00184319	4.4758	1.64e-05	0.02079	0.00288752	0.0021479	1.34434	0.181579	0.9998
cg12419176	0.0137409	0.00307045	4.4752	1.64e-05	0.02079	0.00841005	0.00465935	1.80498	0.0737883	0.9998
cg22672790	0.0120771	0.00269958	4.4737	1.65e-05	0.02082	0.00317883	0.00265965	1.1952	0.234555	0.9998
cg09555706	0.00843334	0.0018855	4.4727	1.66e-05	0.02082	0.00251629	0.00209834	1.19918	0.233012	0.9998
cg07661965	0.0148071	0.00331172	4.4711	1.67e-05	0.02084	-0.00319073	0.00534372	-0.597098	0.551658	0.9998
cg13272818	0.00789568	0.00176648	4.4697	1.68e-05	0.02084	0.00181013	0.00203188	0.890868	0.374927	0.9998
cg18916055	0.00949412	0.00212559	4.4666	1.7e-05	0.02084	0.00554178	0.00384863	1.43994	0.1527	0.9998
cg00323313	0.00516662	0.00115696	4.4657	1.71e-05	0.02084	0.00244871	0.00129412	1.89219	0.0610711	0.9998
cg18776287	0.00744368	0.00166711	4.465	1.71e-05	0.02084	0.00221879	0.0015939	1.39205	0.166691	0.9998
cg18665594	0.0152471	0.00341482	4.465	1.71e-05	0.02084	0.00420391	0.00506831	0.82945	0.40863	0.9998
cg27478579	0.00624397	0.00139846	4.4649	1.71e-05	0.02084	-0.000479061	0.0018726	-0.255826	0.798559	0.9998
cg05191313	0.00822142	0.00184161	4.4643	1.72e-05	0.02084	0.00185235	0.00258619	0.716247	0.475343	0.9998
cg18568930	0.0113613	0.00254689	4.4608	1.74e-05	0.02102	0.00025855	0.00334063	0.0773957	0.938448	0.9999
cg02665037	0.0118667	0.00266064	4.4601	1.74e-05	0.02102	0.00889188	0.00313729	2.83426	0.00545827	0.9998
cg18811731	0.0125807	0.00282216	4.4578	1.76e-05	0.02102	0.00172744	0.00347474	0.497144	0.620071	0.9998
cg18497925	0.00564637	0.00126669	4.4576	1.76e-05	0.02102	0.00137566	0.00146717	0.937631	0.35047	0.9998
cg13518856	0.0101344	0.00227376	4.4571	1.77e-05	0.02102	0.00272494	0.00351385	0.775485	0.439702	0.9998
cg04454571	0.00564314	0.00126698	4.454	1.79e-05	0.02112	0.00161889	0.00150358	1.07669	0.283952	0.9998
cg03876340	0.00895458	0.00201119	4.4524	1.8e-05	0.02112	-0.0070559	0.00285313	-2.47303	0.0149131	0.9998
cg11426603	0.00822828	0.00184828	4.4519	1.8e-05	0.02112	0.0025384	0.00229246	1.10728	0.270565	0.9998
cg08149422	0.00421904	0.000947806	4.4514	1.81e-05	0.02112	0.000525199	0.00120868	0.434524	0.664751	0.9998
cg14557202	0.0111963	0.00251549	4.4509	1.81e-05	0.02112	-0.00102252	0.00337032	-0.30339	0.762161	0.9998
cg16334795	0.00948103	0.00213108	4.4489	1.83e-05	0.02121	0.00649536	0.00369345	1.75862	0.0813982	0.9998
cg01053273	0.0117946	0.00265236	4.4468	1.84e-05	0.02127	-0.000230109	0.00383674	-0.0599752	0.952283	0.9999
cg02872767	0.0175567	0.00394869	4.4462	1.85e-05	0.02127	0.0105294	0.00648688	1.62318	0.107388	0.9998
cg01580888	0.0166935	0.00375809	4.442	1.88e-05	0.0213	-0.000706301	0.00438916	-0.160919	0.87245	0.9998
cg00524963	0.00622143	0.00140067	4.4417	1.88e-05	0.0213	0.00131607	0.00222677	0.591021	0.555708	0.9998
cg02806645	0.0197403	0.00444563	4.4404	1.89e-05	0.0213	-0.00137066	0.00645886	-0.212214	0.83233	0.9998
cg12518844	0.00950341	0.00214033	4.4402	1.89e-05	0.0213	0.00140749	0.00368047	0.382422	0.702879	0.9998
cg19000186	0.0122461	0.00275852	4.4394	1.9e-05	0.0213	0.0070135	0.00259339	2.70438	0.00792144	0.9998
cg03454920	0.015821	0.00356406	4.439	1.9e-05	0.0213	0.00323924	0.00334298	0.96897	0.334667	0.9998
cg20185017	0.0141486	0.00318814	4.4379	1.91e-05	0.0213	0.000782087	0.00353241	0.221403	0.825185	0.9998
cg13874780	0.0112287	0.00253021	4.4379	1.91e-05	0.0213	-0.00267385	0.0032544	-0.82161	0.41306	0.9998
cg07422412	0.0108574	0.00244703	4.437	1.92e-05	0.0213	-0.00453347	0.00304763	-1.48754	0.139707	0.9998
cg15158086	0.0130121	0.00293312	4.4363	1.92e-05	0.0213	0.00510346	0.00312293	1.63419	0.105053	0.9998
cg15056966	0.0139443	0.00314381	4.4355	1.93e-05	0.0213	0.00585279	0.00361874	1.61736	0.108639	0.9998
cg02077702	0.00538399	0.00121447	4.4332	1.94e-05	0.02141	-0.00128144	0.00181307	-0.706776	0.481187	0.9998
cg21750709	0.0138992	0.00313789	4.4295	1.97e-05	0.02141	0.00512185	0.00364426	1.40546	0.162678	0.9998
cg10130564	0.0158808	0.00358553	4.4291	1.98e-05	0.02141	0.00535363	0.00471658	1.13507	0.258793	0.9998
cg03715846	0.00776033	0.00175244	4.4283	1.98e-05	0.02141	-0.00197898	0.00234168	-0.845113	0.399866	0.9998
cg20571420	0.0140193	0.00316599	4.4281	1.99e-05	0.02141	0.00695652	0.00420818	1.6531	0.101137	0.9998
cg21583957	0.0141152	0.00318801	4.4276	1.99e-05	0.02141	0.00126536	0.0032053	0.394771	0.69377	0.9998
cg14002328	0.00546502	0.00123435	4.4275	1.99e-05	0.02141	-0.00119708	0.00142299	-0.841244	0.40202	0.9998
cg20356323	0.0150007	0.00338861	4.4268	2e-05	0.02141	0.00286604	0.0040121	0.71435	0.47651	0.9998
cg13949137	0.00531715	0.00120168	4.4248	2.01e-05	0.02151	0.000451446	0.00151455	0.298072	0.766206	0.9998
cg11179759	0.0146618	0.00331459	4.4234	2.02e-05	0.02151	-0.000106447	0.00289419	-0.0367795	0.970727	0.9999
cg14876315	0.0168793	0.00381677	4.4224	2.03e-05	0.02151	-0.00403359	0.00518736	-0.77758	0.438471	0.9998
cg09573809	0.0153936	0.0034817	4.4213	2.04e-05	0.02151	0.00202041	0.00380237	0.531357	0.596233	0.9998
cg26744682	0.0166385	0.00376334	4.4212	2.04e-05	0.02151	0.00564313	0.0054149	1.04215	0.299607	0.9998
cg08105352	0.0135253	0.00306001	4.42	2.05e-05	0.02153	-0.00264369	0.0027358	-0.966329	0.33598	0.9998
cg14292280	0.0138872	0.00314392	4.4171	2.07e-05	0.0217	0.00143963	0.00408003	0.352848	0.724872	0.9998
cg00851261	0.0114975	0.00260416	4.4151	2.09e-05	0.02175	0.0076081	0.00471155	1.61477	0.109199	0.9998
cg25201363	0.00851706	0.00192966	4.4138	2.1e-05	0.02175	0.00089964	0.00175781	0.511795	0.609811	0.9998
cg07004925	0.00622334	0.00141017	4.4132	2.11e-05	0.02175	0.00146013	0.00118949	1.22752	0.222222	0.9998
cg11864402	0.00660421	0.00149651	4.4131	2.11e-05	0.02175	-0.000779553	0.0019833	-0.393058	0.69503	0.9998
cg02481789	0.0116991	0.00265233	4.4109	2.13e-05	0.0218	-0.00034805	0.00307067	-0.113347	0.90996	0.9999
cg15029631	0.0106302	0.00241039	4.4102	2.13e-05	0.0218	-0.00243509	0.00192519	-1.26486	0.208572	0.9998
cg14532376	0.0107728	0.00244299	4.4097	2.14e-05	0.0218	0.00596401	0.00323133	1.84568	0.0676033	0.9998
cg25540816	0.0140786	0.00319307	4.4091	2.14e-05	0.0218	0.00261739	0.0041179	0.635615	0.526336	0.9998
cg16643473	0.0144202	0.00327353	4.4051	2.18e-05	0.02189	0.00125493	0.00341648	0.367318	0.714081	0.9998
cg19843353	0.0100532	0.00228273	4.404	2.19e-05	0.02189	0.00311605	0.0036634	0.850589	0.396829	0.9998
cg24502342	0.00999381	0.00227002	4.4025	2.2e-05	0.02189	0.00487722	0.00280632	1.73794	0.0849942	0.9998
cg03045620	0.00691312	0.0015703	4.4024	2.2e-05	0.02189	-0.000248128	0.00164711	-0.150645	0.880529	0.9999
cg25642917	0.0128309	0.00291454	4.4024	2.2e-05	0.02189	0.0057609	0.00415119	1.38777	0.167986	0.9998
cg03553308	0.0103581	0.00235306	4.4019	2.21e-05	0.02189	0.0100726	0.00292529	3.44328	0.000811584	0.9998
cg00958927	0.00864267	0.00196372	4.4012	2.21e-05	0.02189	0.00160943	0.00222448	0.723509	0.470889	0.9998
cg01821684	0.0088067	0.00200114	4.4008	2.22e-05	0.02189	-0.00122497	0.00278686	-0.439551	0.661117	0.9998
cg10631373	0.0100701	0.00228846	4.4004	2.22e-05	0.02189	-0.00324095	0.0035207	-0.920542	0.359286	0.9998
cg01825295	0.0122632	0.0027879	4.3987	2.23e-05	0.02195	0.00504102	0.00369498	1.36429	0.175237	0.9998
cg25600472	0.0117743	0.00267718	4.398	2.24e-05	0.02195	0.00145721	0.00344358	0.423166	0.672993	0.9998
cg01057196	0.0132803	0.00302236	4.394	2.28e-05	0.02216	0.00219963	0.00327546	0.671549	0.503266	0.9998
cg02498063	0.0112681	0.00256462	4.3937	2.28e-05	0.02216	0.000930919	0.00378198	0.246146	0.806024	0.9998
cg27178191	0.00531865	0.00121065	4.3932	2.28e-05	0.02216	0.000521759	0.00104412	0.499712	0.618267	0.9998
cg09255154	0.0127646	0.00290765	4.39	2.31e-05	0.02237	-0.000945003	0.00320342	-0.294998	0.768547	0.9998
cg26379707	0.0058951	0.00134399	4.3863	2.35e-05	0.02263	0.000576222	0.00159933	0.360289	0.719316	0.9998
cg00806490	0.00741773	0.00169142	4.3855	2.36e-05	0.02263	-0.00082676	0.00152698	-0.541433	0.589294	0.9998
cg10894566	0.0159607	0.00364149	4.383	2.38e-05	0.02278	0.00473175	0.00433701	1.09102	0.277628	0.9998
cg07531663	0.0179344	0.00409328	4.3814	2.39e-05	0.02285	0.00536988	0.00465736	1.15299	0.251391	0.9998
cg06708237	0.0164393	0.00375289	4.3804	2.4e-05	0.02286	0.00597414	0.00447598	1.33471	0.184702	0.9998
cg18546477	0.0133151	0.00304117	4.3783	2.42e-05	0.02286	0.00203765	0.00332834	0.612214	0.541648	0.9998
cg26709579	0.0126251	0.0028838	4.3779	2.43e-05	0.02286	0.000238542	0.00352257	0.0677182	0.946132	0.9999
cg01349903	0.0118768	0.00271299	4.3778	2.43e-05	0.02286	0.00126997	0.00505568	0.251197	0.802126	0.9998
cg23717725	0.00953342	0.00217793	4.3773	2.43e-05	0.02286	0.000504366	0.00297155	0.169731	0.86553	0.9998
cg17137457	0.0199701	0.00456474	4.3749	2.46e-05	0.02301	0.00412471	0.00549827	0.750183	0.454732	0.9998
cg13595308	0.00744173	0.00170173	4.373	2.48e-05	0.02311	5.14e-05	0.00212997	0.0241453	0.98078	0.9999
cg15131156	0.0140341	0.00321054	4.3713	2.49e-05	0.02318	0.00243282	0.00422622	0.575649	0.566018	0.9998
cg03530687	0.0109378	0.00250254	4.3707	2.5e-05	0.02318	0.00380842	0.00280406	1.35818	0.177159	0.9998
cg06473363	0.0110027	0.00251813	4.3694	2.51e-05	0.02323	0.0039952	0.00353422	1.13043	0.260731	0.9998
cg07687354	0.0172325	0.00394672	4.3663	2.54e-05	0.02327	0.00293327	0.00527664	0.555897	0.5794	0.9998
cg01209566	0.00886562	0.00203052	4.3662	2.54e-05	0.02327	0.0016971	0.00283018	0.599641	0.549967	0.9998
cg21830711	0.0101298	0.00232021	4.3659	2.55e-05	0.02327	-0.00208876	0.00187801	-1.11222	0.268445	0.9998
cg01844642	0.00657312	0.00150594	4.3648	2.56e-05	0.02327	0.00315613	0.00170981	1.8459	0.0675718	0.9998
cg03654623	0.00813379	0.00186368	4.3644	2.56e-05	0.02327	0.000605427	0.00257474	0.235141	0.814532	0.9998
cg09452728	0.00688216	0.001577	4.3641	2.57e-05	0.02327	-0.00041323	0.00156931	-0.263319	0.792793	0.9998
cg03312716	0.0130996	0.00300214	4.3634	2.57e-05	0.02327	-0.00127281	0.00373854	-0.340456	0.734157	0.9998
cg19675142	0.00991686	0.00227426	4.3605	2.6e-05	0.02344	0.00731281	0.00317524	2.30308	0.0231378	0.9998
cg01215328	0.00785987	0.00180269	4.3601	2.61e-05	0.02344	-0.00326657	0.00234646	-1.39213	0.166666	0.9998
cg15273822	0.0114845	0.0026353	4.3579	2.63e-05	0.02349	0.000346325	0.00370315	0.0935218	0.925658	0.9999
cg01687862	0.0109435	0.00251295	4.3549	2.66e-05	0.02349	0.000643041	0.00271137	0.237165	0.812966	0.9998
cg20812722	0.00511855	0.00117546	4.3545	2.67e-05	0.02349	-0.00067982	0.00143078	-0.475139	0.635622	0.9998
cg16648355	0.01036	0.00237977	4.3534	2.68e-05	0.02349	-0.00238967	0.00376212	-0.635193	0.526609	0.9998
cg24962545	0.0184596	0.00424073	4.3529	2.68e-05	0.02349	-0.0062942	0.00396403	-1.58783	0.115169	0.9998
cg22799396	0.0137716	0.0031639	4.3527	2.68e-05	0.02349	0.00142451	0.00397528	0.358342	0.720768	0.9998
cg15852963	0.0114353	0.0026273	4.3525	2.69e-05	0.02349	0.00451484	0.00326916	1.38104	0.170041	0.9998
cg13422817	0.00708526	0.00162787	4.3525	2.69e-05	0.02349	0.00122164	0.0021139	0.577909	0.564496	0.9998
cg03463778	0.0084033	0.00193107	4.3516	2.7e-05	0.02349	0.002422	0.00238592	1.01512	0.312254	0.9998
cg08243619	0.0123906	0.00284751	4.3514	2.7e-05	0.02349	-0.000283559	0.00388262	-0.073033	0.941911	0.9999
cg18770579	0.011152	0.0025633	4.3506	2.71e-05	0.02349	0.00600178	0.00288369	2.08128	0.0397082	0.9998
cg12705735	0.00920643	0.00211629	4.3503	2.71e-05	0.02349	0.00508824	0.00287134	1.77208	0.0791249	0.9998
cg03000593	0.0075661	0.0017394	4.3498	2.72e-05	0.02349	-0.00030947	0.00210526	-0.146999	0.8834	0.9999
cg23532927	0.00616204	0.00141698	4.3487	2.73e-05	0.02349	0.00170751	0.00207293	0.823715	0.411868	0.9998
cg05976575	0.00978115	0.00224939	4.3484	2.73e-05	0.02349	0.00491673	0.00325342	1.51125	0.133566	0.9998
cg03560973	0.0108038	0.00248569	4.3464	2.75e-05	0.0236	-0.00042652	0.00248989	-0.171301	0.864299	0.9998
cg09808774	0.00768258	0.00176818	4.3449	2.77e-05	0.02367	0.00347378	0.00250004	1.38949	0.167466	0.9998
cg00762160	0.0104756	0.00241309	4.3412	2.81e-05	0.0239	0.000407982	0.00252234	0.161748	0.871799	0.9998
cg02605306	0.0059428	0.00136897	4.3411	2.81e-05	0.0239	0.00218246	0.00196557	1.11035	0.269249	0.9998
cg07232945	0.0134114	0.00309044	4.3396	2.83e-05	0.0239	0.000107821	0.00387369	0.0278342	0.977844	0.9999
cg04362858	0.0146102	0.00336776	4.3382	2.84e-05	0.0239	0.00439665	0.00244038	1.80163	0.0743189	0.9998
cg25988034	0.0141433	0.00326017	4.3382	2.84e-05	0.0239	0.00333207	0.00321374	1.03682	0.302072	0.9998
cg13674486	0.0100612	0.00231962	4.3375	2.85e-05	0.0239	0.00465988	0.00345869	1.3473	0.180629	0.9998
cg23525360	0.0112168	0.00258607	4.3374	2.85e-05	0.0239	0.002148	0.00326245	0.6584	0.511645	0.9998
cg23684855	0.00708361	0.00163363	4.3361	2.87e-05	0.02396	0.0026339	0.00198044	1.32995	0.186259	0.9998
cg04272086	0.00715566	0.00165062	4.3351	2.88e-05	0.02398	-0.000381468	0.00342539	-0.111365	0.911528	0.9999
cg07629776	0.0138497	0.00319661	4.3326	2.91e-05	0.02415	0.000455286	0.00468151	0.0972521	0.922702	0.9999
cg20088245	0.0186831	0.00431762	4.3272	2.97e-05	0.02428	-0.000968826	0.00560754	-0.172772	0.863145	0.9998
cg06915202	0.0142506	0.00329347	4.3269	2.98e-05	0.02428	0.00286849	0.00332616	0.862403	0.390325	0.9998
cg16154810	0.00648906	0.00149987	4.3264	2.98e-05	0.02428	0.000861634	0.00148191	0.581435	0.562126	0.9998
cg07883117	0.00735873	0.00170091	4.3263	2.98e-05	0.02428	0.00224924	0.00214524	1.04848	0.296693	0.9998
cg16087940	0.0145297	0.00335874	4.3259	2.99e-05	0.02428	8.93e-05	0.00386135	0.0231299	0.981588	0.9999
cg19291926	0.0114818	0.00265581	4.3233	3.02e-05	0.02428	-0.00422511	0.00359416	-1.17555	0.242291	0.9998
cg10880902	0.00477447	0.0011045	4.3228	3.02e-05	0.02428	-6.03e-05	0.00118293	-0.0510014	0.959416	0.9999
cg13924105	0.00932175	0.00215647	4.3227	3.03e-05	0.02428	0.00646155	0.00284323	2.27261	0.0249751	0.9998
cg03468072	0.00766453	0.00177318	4.3225	3.03e-05	0.02428	0.000554668	0.00169411	0.327409	0.743975	0.9998
cg20213508	0.00942304	0.00218006	4.3224	3.03e-05	0.02428	0.00242082	0.00261354	0.926261	0.35632	0.9998
cg23327859	0.010512	0.00243203	4.3223	3.03e-05	0.02428	0.00249172	0.00296284	0.840988	0.402163	0.9998
cg14223001	0.0138867	0.00321282	4.3223	3.03e-05	0.02428	0.0023602	0.00420335	0.561503	0.575586	0.9998
cg14861570	0.00833963	0.00192946	4.3223	3.03e-05	0.02428	0.0037757	0.00190204	1.98508	0.0496017	0.9998
cg26668675	0.015919	0.00368377	4.3214	3.04e-05	0.0243	0.00341569	0.00681607	0.501122	0.617277	0.9998
cg06645033	0.0119018	0.00275587	4.3187	3.07e-05	0.02449	-0.00018591	0.00289874	-0.0641348	0.948978	0.9999
cg22942532	0.00825722	0.00191277	4.3169	3.1e-05	0.02455	0.00204537	0.00245735	0.832348	0.407	0.9998
cg22920700	0.0107672	0.00249445	4.3165	3.1e-05	0.02455	-0.00190019	0.00288226	-0.65927	0.511088	0.9998
cg11020853	0.00660806	0.00153106	4.316	3.11e-05	0.02455	0.000712714	0.00259976	0.274146	0.784482	0.9998
cg20732198	0.00906151	0.0021009	4.3132	3.14e-05	0.02474	0.00232001	0.00253635	0.914703	0.36233	0.9998
cg10624665	0.00661082	0.00153327	4.3116	3.16e-05	0.02474	0.0020018	0.00174517	1.14705	0.253826	0.9998
cg24912415	0.0202112	0.00468793	4.3113	3.16e-05	0.02474	0.0114357	0.00641398	1.78293	0.0773303	0.9998
cg20053465	0.00956746	0.00221941	4.3108	3.17e-05	0.02474	0.00307575	0.00379478	0.810523	0.419374	0.9998
cg06569117	0.0129097	0.00299638	4.3084	3.2e-05	0.02474	0.00391832	0.00351095	1.11603	0.26682	0.9998
cg12834774	0.00963085	0.00223645	4.3063	3.23e-05	0.02474	0.00387849	0.00188239	2.0604	0.0416978	0.9998
cg00662956	0.00962552	0.00223522	4.3063	3.23e-05	0.02474	0.00724053	0.00390387	1.8547	0.0662927	0.9998
cg01484296	0.0118347	0.00274863	4.3057	3.24e-05	0.02474	-0.000585469	0.00356125	-0.1644	0.869715	0.9998
cg01091356	0.00943893	0.00219249	4.3051	3.24e-05	0.02474	0.00169268	0.0031394	0.539174	0.590847	0.9998
cg08142172	0.0114689	0.00266482	4.3038	3.26e-05	0.02474	0.000944273	0.00339515	0.278124	0.781434	0.9998
cg13399816	0.00874838	0.00203276	4.3037	3.26e-05	0.02474	0.00385294	0.00296835	1.29801	0.196976	0.9998
cg19824783	0.0106096	0.00246565	4.3029	3.27e-05	0.02474	0.00105014	0.00287282	0.365543	0.715402	0.9998
cg04885037	0.00580351	0.00134878	4.3028	3.27e-05	0.02474	-0.0010402	0.00214	-0.486073	0.627873	0.9998
cg27238470	0.010507	0.00244195	4.3027	3.27e-05	0.02474	-0.00211751	0.00338217	-0.626081	0.532547	0.9998
cg17101703	0.00692317	0.00160915	4.3024	3.28e-05	0.02474	0.000270207	0.00197436	0.136858	0.891391	0.9999
cg19538614	0.0100942	0.00234645	4.3019	3.29e-05	0.02474	-0.000376656	0.00274069	-0.137431	0.890939	0.9999
cg02772663	0.00680115	0.00158114	4.3014	3.29e-05	0.02474	0.000598806	0.0021551	0.277856	0.78164	0.9998
cg07488327	0.00972629	0.00226192	4.3	3.31e-05	0.02474	0.00710662	0.00315757	2.25066	0.0263773	0.9998
cg19498112	0.00830554	0.00193204	4.2988	3.33e-05	0.02474	-0.000405813	0.00296045	-0.137078	0.891217	0.9999
cg12527684	0.0147751	0.00343912	4.2962	3.36e-05	0.02474	0.00491188	0.00608449	0.807279	0.421232	0.9998
cg17916960	0.0105078	0.00244596	4.296	3.36e-05	0.02474	-0.00142107	0.00365024	-0.389308	0.697794	0.9998
cg03522256	0.0130784	0.00304487	4.2952	3.37e-05	0.02474	-2.16e-05	0.0044023	-0.00490877	0.996092	0.9999
cg19813226	0.0107344	0.00249943	4.2947	3.38e-05	0.02474	0.00433891	0.00315717	1.3743	0.172116	0.9998
cg05290274	0.00928844	0.00216305	4.2941	3.39e-05	0.02474	0.00368323	0.0029194	1.26164	0.209722	0.9998
cg15407162	0.00566412	0.00131904	4.2941	3.39e-05	0.02474	-0.00118872	0.0016894	-0.703634	0.483134	0.9998
cg03354707	0.00768183	0.00178961	4.2925	3.41e-05	0.02474	0.000333737	0.00201886	0.16531	0.869001	0.9998
cg04662532	0.0111094	0.00258818	4.2923	3.41e-05	0.02474	0.00684669	0.00314043	2.18018	0.0313556	0.9998
cg15416442	0.00833956	0.00194294	4.2922	3.41e-05	0.02474	-0.000187631	0.00195147	-0.0961483	0.923576	0.9999
cg19341656	0.0056681	0.00132108	4.2905	3.44e-05	0.02474	-0.000486412	0.00124398	-0.391013	0.696537	0.9998
cg22234529	0.00837814	0.00195276	4.2904	3.44e-05	0.02474	0.00237581	0.00360536	0.658965	0.511283	0.9998
cg20416280	0.0143459	0.0033442	4.2898	3.45e-05	0.02474	0.000962252	0.00370471	0.259738	0.795547	0.9998
cg26738614	0.012096	0.0028199	4.2895	3.45e-05	0.02474	0.00292531	0.00338339	0.864609	0.389118	0.9998
cg14790115	0.00734264	0.00171179	4.2894	3.45e-05	0.02474	0.00220596	0.00142072	1.5527	0.123341	0.9998
cg18771327	0.00701812	0.0016365	4.2885	3.46e-05	0.02474	0.00243413	0.00229857	1.05897	0.291911	0.9998
cg00239915	0.013685	0.00319118	4.2884	3.47e-05	0.02474	0.00115409	0.00417419	0.276481	0.782693	0.9998
cg17680092	0.00700161	0.00163299	4.2876	3.48e-05	0.02474	0.000671058	0.00229059	0.292963	0.770097	0.9998
cg25416605	0.006671	0.001556	4.2873	3.48e-05	0.02474	-0.00334642	0.00325631	-1.02767	0.306338	0.9998
cg06907047	0.0100042	0.00233351	4.2872	3.48e-05	0.02474	-0.00278786	0.0029773	-0.936371	0.351115	0.9998
cg10791035	0.0091299	0.00212965	4.287	3.48e-05	0.02474	0.00285671	0.00282997	1.00945	0.314955	0.9998
cg10852861	0.0103114	0.0024053	4.287	3.48e-05	0.02474	0.00231906	0.00327726	0.707622	0.480663	0.9998
cg25819879	0.0139235	0.003248	4.2868	3.49e-05	0.02474	0.00235214	0.00468847	0.501687	0.616881	0.9998
cg03868770	0.00630584	0.00147146	4.2854	3.51e-05	0.02474	-0.000179013	0.00263134	-0.068031	0.945883	0.9999
cg01755505	0.00998955	0.00233125	4.2851	3.51e-05	0.02474	-0.00108187	0.00221713	-0.487959	0.626541	0.9998
cg07327144	0.0129615	0.00302511	4.2846	3.52e-05	0.02474	0.0110479	0.00399549	2.7651	0.00666577	0.9998
cg14036856	0.0107831	0.00251678	4.2845	3.52e-05	0.02474	-0.00331091	0.0027061	-1.2235	0.223732	0.9998
cg06298120	0.00422401	0.000985957	4.2842	3.52e-05	0.02474	-0.000331934	0.00121664	-0.272828	0.785492	0.9998
cg05991184	0.00578207	0.00134981	4.2836	3.53e-05	0.02474	0.000737819	0.0018378	0.401469	0.688847	0.9998
cg10815152	0.0117385	0.00274046	4.2834	3.53e-05	0.02474	0.00323375	0.00350796	0.921834	0.358614	0.9998
cg27520689	0.00942896	0.00220206	4.2819	3.56e-05	0.02479	0.00428379	0.00219503	1.95159	0.0535068	0.9998
cg27301488	0.00797244	0.00186202	4.2816	3.56e-05	0.02479	0.00454121	0.00239102	1.89928	0.0601233	0.9998
cg08230215	0.0118169	0.00276111	4.2797	3.59e-05	0.02484	0.00251359	0.00267138	0.940933	0.348783	0.9998
cg16585132	0.00550342	0.00128606	4.2793	3.59e-05	0.02484	0.00104068	0.00203364	0.51173	0.609857	0.9998
cg02938807	0.0127856	0.00298784	4.2792	3.59e-05	0.02484	0.00366221	0.00321451	1.13927	0.257042	0.9998
cg05657800	0.0101097	0.00236304	4.2783	3.61e-05	0.02484	-0.000918961	0.00204778	-0.44876	0.65448	0.9998
cg13813366	0.00834912	0.00195174	4.2778	3.61e-05	0.02484	0.000710767	0.00182427	0.389617	0.697566	0.9998
cg19464804	0.0066516	0.00155499	4.2776	3.62e-05	0.02484	0.0032396	0.00252684	1.28207	0.202489	0.9998
cg24901474	0.00984178	0.00230153	4.2762	3.64e-05	0.02491	0.00608547	0.00371875	1.63643	0.104583	0.9998
cg04744409	0.0136381	0.00319017	4.275	3.65e-05	0.02495	-0.00267409	0.00287153	-0.931241	0.35375	0.9998
cg22335826	0.00825755	0.00193184	4.2744	3.66e-05	0.02495	0.00061048	0.00228007	0.267746	0.789392	0.9998
cg20609302	0.0109869	0.00257059	4.2741	3.67e-05	0.02495	0.00418638	0.00307445	1.36167	0.176059	0.9998
cg02809611	0.0102249	0.00239363	4.2717	3.7e-05	0.02512	-0.00497271	0.00327817	-1.51691	0.132131	0.9998
cg08580014	0.0154729	0.00362322	4.2705	3.72e-05	0.02516	0.00645513	0.00438234	1.47299	0.143584	0.9998
cg23127998	0.0125785	0.00294566	4.2702	3.72e-05	0.02516	-0.00228959	0.003669	-0.624035	0.533885	0.9998
cg19022476	0.00628282	0.00147196	4.2683	3.75e-05	0.02521	-0.000746939	0.00183559	-0.406921	0.68485	0.9998
cg08057985	0.00508733	0.00119235	4.2666	3.77e-05	0.02521	-7.06e-05	0.00140824	-0.0501226	0.960115	0.9999
cg25251478	0.00778062	0.00182369	4.2664	3.78e-05	0.02521	0.0012215	0.00161236	0.75758	0.450308	0.9998
cg17071045	0.0126699	0.00296985	4.2662	3.78e-05	0.02521	-0.000697179	0.00290661	-0.23986	0.810881	0.9998
cg17142470	0.0086781	0.00203423	4.266	3.78e-05	0.02521	-0.00152826	0.00182485	-0.837472	0.404127	0.9998
cg18094907	0.00716026	0.00167868	4.2654	3.79e-05	0.02521	-0.000353846	0.00213936	-0.165398	0.868932	0.9998
cg11789681	0.00762325	0.00178732	4.2652	3.8e-05	0.02521	3.76e-05	0.0027012	0.0139275	0.988913	0.9999
cg26053066	0.0113687	0.00266554	4.265	3.8e-05	0.02521	0.000770944	0.00376187	0.204936	0.837997	0.9998
cg13875003	0.00803966	0.00188625	4.2622	3.84e-05	0.02539	0.00443224	0.00210307	2.10751	0.0373246	0.9998
cg11811828	0.0152536	0.00357944	4.2614	3.85e-05	0.02539	0.00650492	0.00600098	1.08398	0.280724	0.9998
cg17161617	0.0133427	0.00313208	4.26	3.87e-05	0.02539	0.00703595	0.0045322	1.55244	0.123405	0.9998
cg07668501	0.0187657	0.00440511	4.26	3.88e-05	0.02539	0.00603228	0.00530182	1.13778	0.257664	0.9998
cg22716633	0.0101391	0.00238012	4.2599	3.88e-05	0.02539	0.00607207	0.00313635	1.93603	0.055407	0.9998
cg27560796	0.00655214	0.00153816	4.2597	3.88e-05	0.02539	-0.00282797	0.00201201	-1.40554	0.162653	0.9998
cg02693210	0.00694325	0.00163015	4.2593	3.89e-05	0.02539	0.00219492	0.00229998	0.954322	0.341994	0.9998
cg24748631	0.0102245	0.00240133	4.2579	3.91e-05	0.02545	-0.000484689	0.00245628	-0.197327	0.843933	0.9998
cg10311173	0.00753699	0.00177028	4.2575	3.91e-05	0.02545	-7.89e-05	0.00221485	-0.0356249	0.971645	0.9999
cg20345446	0.0103048	0.00242176	4.2551	3.95e-05	0.02551	0.00346283	0.00319772	1.08291	0.281196	0.9998
cg04929703	0.00909975	0.00213901	4.2542	3.96e-05	0.02551	0.00486163	0.00270169	1.79948	0.0746595	0.9998
cg12670305	0.0101232	0.00238	4.2534	3.98e-05	0.02551	0.00452324	0.00298795	1.51383	0.132912	0.9998
cg19132360	0.00954674	0.00224462	4.2532	3.98e-05	0.02551	0.00176228	0.00351313	0.501626	0.616924	0.9998
cg21155316	0.0115667	0.00271967	4.253	3.98e-05	0.02551	0.00557536	0.00263369	2.11694	0.0364985	0.9998
cg16848154	0.00700139	0.00164623	4.253	3.98e-05	0.02551	-0.000410432	0.00195983	-0.209423	0.834502	0.9998
cg14615266	0.0237492	0.00558416	4.253	3.98e-05	0.02551	0.00627066	0.00738748	0.848823	0.397807	0.9998
cg24576945	0.0121119	0.00285065	4.2488	4.05e-05	0.02585	0.00269927	0.00365026	0.739473	0.461181	0.9998
cg03188948	0.0196228	0.00461875	4.2485	4.05e-05	0.02585	0.000638601	0.00651193	0.0980662	0.922057	0.9999
cg03317517	0.00793782	0.00186885	4.2474	4.07e-05	0.02586	0.00113762	0.00227952	0.499062	0.618723	0.9998
cg16342193	0.00602926	0.00141964	4.247	4.08e-05	0.02586	0.00311509	0.00202698	1.53681	0.127185	0.9998
cg07429146	0.0168061	0.0039583	4.2458	4.1e-05	0.02586	0.00404635	0.00495514	0.816597	0.415908	0.9998
cg05313153	0.00689865	0.00162574	4.2434	4.14e-05	0.02586	-0.00164585	0.00240423	-0.684563	0.495046	0.9998
cg26690103	0.00478385	0.00112758	4.2426	4.15e-05	0.02586	0.000190049	0.00127103	0.149523	0.881412	0.9999
cg23651889	0.0104255	0.00245742	4.2424	4.15e-05	0.02586	0.000364339	0.00251119	0.145086	0.884906	0.9999
cg10173186	0.0133784	0.00315392	4.2418	4.16e-05	0.02586	-0.00248355	0.00346274	-0.717221	0.474744	0.9998
cg04012535	0.0140108	0.00330323	4.2415	4.17e-05	0.02586	-3.71e-05	0.00462053	-0.00803979	0.9936	0.9999
cg10209886	0.00807967	0.00190498	4.2413	4.17e-05	0.02586	0.00383758	0.00207349	1.85078	0.0668594	0.9998
cg20758593	0.0121208	0.00285808	4.2409	4.18e-05	0.02586	0.000975211	0.00315715	0.308889	0.757985	0.9998
cg26724450	0.00716859	0.00169065	4.2401	4.19e-05	0.02586	-0.000246933	0.00183528	-0.134548	0.893213	0.9999
cg04731038	0.0125886	0.00297007	4.2385	4.22e-05	0.02586	0.00852767	0.00345614	2.4674	0.0151371	0.9998
cg04861271	0.00847451	0.00199947	4.2384	4.22e-05	0.02586	0.00464934	0.00265938	1.74828	0.0831811	0.9998
cg09935767	0.00646847	0.00152617	4.2384	4.22e-05	0.02586	-0.00214778	0.00156485	-1.37252	0.172669	0.9998
cg04483701	0.00878396	0.0020725	4.2383	4.22e-05	0.02586	0.00076309	0.00245911	0.310311	0.756906	0.9998
cg10191799	0.0105349	0.00248574	4.2382	4.22e-05	0.02586	-0.00037082	0.00358859	-0.103333	0.917885	0.9999
cg08940490	0.00628067	0.00148205	4.2378	4.23e-05	0.02586	0.000301832	0.00166108	0.181708	0.856143	0.9998
cg03441250	0.0118137	0.00278786	4.2376	4.23e-05	0.02586	0.00184336	0.00304831	0.604714	0.546603	0.9998
cg10071059	0.00921277	0.00217428	4.2372	4.24e-05	0.02586	-0.00291356	0.00341818	-0.852373	0.395842	0.9998
cg07058377	0.00464944	0.00109735	4.237	4.24e-05	0.02586	0.00167456	0.00145178	1.15345	0.251203	0.9998
cg20786524	0.0103169	0.00243499	4.2369	4.24e-05	0.02586	0.00572407	0.00365546	1.5659	0.120219	0.9998
cg03834919	0.00954008	0.00225248	4.2354	4.27e-05	0.02586	-0.00225363	0.00232142	-0.970796	0.333761	0.9998
cg12472483	0.0118077	0.00278797	4.2352	4.27e-05	0.02586	0.000638395	0.00377203	0.169245	0.865912	0.9998
cg17766651	0.00748102	0.00176647	4.235	4.27e-05	0.02586	0.00141099	0.00232835	0.606003	0.54575	0.9998
cg26706163	0.0134308	0.00317181	4.2344	4.28e-05	0.02586	0.00252425	0.00414902	0.608397	0.544167	0.9998
cg19945840	0.00659443	0.00155735	4.2344	4.28e-05	0.02586	0.00420861	0.00227241	1.85205	0.0666761	0.9998
cg23799901	0.00920857	0.00217606	4.2318	4.33e-05	0.02607	0.00487754	0.00378031	1.29025	0.199645	0.9998
cg00684824	0.0089232	0.00210918	4.2307	4.35e-05	0.02611	0.0039125	0.00218836	1.78787	0.0765263	0.9998
cg18435000	0.0137811	0.00325768	4.2303	4.35e-05	0.02611	0.00406628	0.00356784	1.1397	0.256863	0.9998
cg19711579	0.00736189	0.00174065	4.2294	4.37e-05	0.02616	-0.000178963	0.00228597	-0.0782878	0.93774	0.9999
cg14977433	0.00712756	0.00168553	4.2287	4.38e-05	0.02617	2.23e-06	0.00162495	0.00137291	0.998907	1
cg10321236	0.0111643	0.00264112	4.2271	4.41e-05	0.02626	0.00152594	0.0030863	0.494424	0.621984	0.9998
cg03879460	0.0183019	0.00432993	4.2268	4.41e-05	0.02626	-0.000687395	0.00386778	-0.177723	0.859264	0.9998
cg10008953	0.0111849	0.00264748	4.2248	4.45e-05	0.02638	0.000870113	0.00254201	0.342293	0.732778	0.9998
cg01157780	0.0141932	0.00335966	4.2246	4.45e-05	0.02638	0.00711016	0.00404851	1.75624	0.0818049	0.9998
cg21101631	0.00973178	0.00230475	4.2225	4.49e-05	0.02651	0.00276464	0.00457137	0.604772	0.546565	0.9998
cg02091185	0.0113561	0.00269003	4.2215	4.5e-05	0.02651	0.00178907	0.00336924	0.531001	0.596479	0.9998
cg06961539	0.0117308	0.00277933	4.2207	4.52e-05	0.02651	0.00105191	0.0023208	0.453253	0.651251	0.9998
cg09357589	0.0143602	0.00340266	4.2203	4.53e-05	0.02651	0.00419096	0.00572622	0.731889	0.465779	0.9998
cg18321929	0.0153087	0.00362746	4.2202	4.53e-05	0.02651	0.00387169	0.00426801	0.907144	0.366296	0.9998
cg18237047	0.0107138	0.00253899	4.2197	4.54e-05	0.02651	-0.00315614	0.0037337	-0.845311	0.399756	0.9998
cg16906555	0.0110912	0.00262856	4.2195	4.54e-05	0.02651	-0.00267794	0.00228914	-1.16984	0.24457	0.9998
cg05932139	0.0111751	0.00264859	4.2193	4.54e-05	0.02651	0.00152393	0.00210528	0.723863	0.470673	0.9998
cg11978890	0.0125016	0.0029639	4.2179	4.57e-05	0.02656	0.00386379	0.00355469	1.08696	0.279411	0.9998
cg13580027	0.0104853	0.00248602	4.2177	4.57e-05	0.02656	0.00585606	0.00382411	1.53135	0.128528	0.9998
cg10804656	0.00785171	0.00186233	4.2161	4.6e-05	0.02666	0.00297949	0.00222005	1.34208	0.182309	0.9998
cg17105755	0.0100373	0.00238086	4.2158	4.61e-05	0.02666	0.000431436	0.0033499	0.128791	0.897756	0.9999
cg04348222	0.00659708	0.00156529	4.2146	4.63e-05	0.02673	0.00179409	0.00179112	1.00166	0.318688	0.9998
cg14161821	0.00636024	0.00150929	4.214	4.64e-05	0.02674	-0.00207068	0.00159153	-1.30106	0.195932	0.9998
cg04042468	0.0115885	0.00275054	4.2132	4.65e-05	0.02675	0.000398597	0.0037736	0.105628	0.916068	0.9999
cg07090813	0.00967692	0.00229699	4.2129	4.66e-05	0.02675	0.00161959	0.0035719	0.453426	0.651127	0.9998
cg13458005	0.017456	0.0041449	4.2114	4.69e-05	0.02681	0.001938	0.00480842	0.403043	0.687692	0.9998
cg10560245	0.00791991	0.00188063	4.2113	4.69e-05	0.02681	0.00482201	0.00231583	2.0822	0.0396228	0.9998
cg18927604	0.0121014	0.00287575	4.2081	4.75e-05	0.02696	-0.00383153	0.00254748	-1.50404	0.13541	0.9998
cg26645709	0.00896126	0.00212965	4.2079	4.75e-05	0.02696	0.00296457	0.0028236	1.04993	0.296032	0.9998
cg22451923	0.013108	0.00311524	4.2077	4.75e-05	0.02696	-0.000801835	0.00308756	-0.259698	0.795578	0.9998
cg11797145	0.0101813	0.00241978	4.2075	4.76e-05	0.02696	0.00408918	0.00276342	1.47975	0.141772	0.9998
cg12918275	0.00734822	0.0017465	4.2074	4.76e-05	0.02696	0.000474125	0.00182239	0.260167	0.795217	0.9998
cg13707560	0.00776677	0.00184686	4.2054	4.8e-05	0.02708	0.00335814	0.00183481	1.83024	0.0698971	0.9998
cg04440885	0.0153773	0.00365666	4.2053	4.8e-05	0.02708	0.0099767	0.00509878	1.95668	0.0528962	0.9998
cg04488487	0.00587529	0.00139778	4.2033	4.84e-05	0.02723	-0.000354872	0.00146157	-0.242801	0.808608	0.9998
cg02172819	0.00698628	0.00166227	4.2029	4.84e-05	0.02723	0.000884223	0.00183927	0.480747	0.631643	0.9998
cg03765206	0.00881292	0.00209734	4.2019	4.86e-05	0.02728	0.00308317	0.00195945	1.57348	0.118453	0.9998
cg02585849	0.0166038	0.00395208	4.2013	4.87e-05	0.0273	0.00536283	0.00401897	1.33438	0.18481	0.9998
cg00377915	0.0157774	0.00375617	4.2004	4.89e-05	0.02731	0.00345703	0.00612507	0.564406	0.573617	0.9998
cg14630206	0.00566939	0.00134979	4.2002	4.9e-05	0.02731	0.000885427	0.00157379	0.562609	0.574836	0.9998
cg01829163	0.0110918	0.00264163	4.1988	4.92e-05	0.02734	-0.000282157	0.00286025	-0.0986477	0.921596	0.9999
cg23259681	0.00727156	0.00173197	4.1984	4.93e-05	0.02734	0.00301785	0.00206691	1.46007	0.147094	0.9998
cg26690304	0.0110888	0.00264135	4.1981	4.93e-05	0.02734	0.0044618	0.00431824	1.03325	0.303735	0.9998
cg15602972	0.00652352	0.00155398	4.1979	4.94e-05	0.02734	-0.000586323	0.00163156	-0.359362	0.720007	0.9998
cg22200289	0.00642089	0.0015301	4.1964	4.97e-05	0.02739	0.00425916	0.0019697	2.16233	0.0327389	0.9998
cg22800233	0.00873429	0.00208151	4.1961	4.97e-05	0.02739	-0.000487293	0.00243057	-0.200485	0.841468	0.9998
cg14568384	0.00993971	0.00236883	4.196	4.98e-05	0.02739	0.000698025	0.00288268	0.242145	0.809115	0.9998
cg06341195	0.00796084	0.00189757	4.1953	4.99e-05	0.02742	0.0026172	0.00192379	1.36044	0.176447	0.9998
cg21109167	0.00930699	0.00221967	4.193	5.03e-05	0.02751	0.00091185	0.00193971	0.470095	0.639209	0.9998
cg11249902	0.00883283	0.00210676	4.1926	5.04e-05	0.02751	-0.000112764	0.00237538	-0.0474721	0.962222	0.9999
cg22449114	0.00563842	0.00134513	4.1917	5.06e-05	0.02751	0.00192131	0.00176586	1.08803	0.27894	0.9998
cg25460807	0.0168941	0.00403049	4.1916	5.06e-05	0.02751	0.00596428	0.0053778	1.10906	0.269803	0.9998
cg18327061	0.0120536	0.00287601	4.1911	5.07e-05	0.02751	-0.000724009	0.00345688	-0.20944	0.834489	0.9998
cg22212873	0.0108217	0.00258233	4.1906	5.08e-05	0.02751	0.000203337	0.00355112	0.0572599	0.954441	0.9999
cg06148736	0.0157935	0.00376936	4.19	5.09e-05	0.02751	-0.000730232	0.00472954	-0.154398	0.877576	0.9999
cg10432440	0.00924195	0.00220633	4.1888	5.12e-05	0.02751	-0.00432541	0.00270718	-1.59775	0.112941	0.9998
cg13794404	0.00973271	0.00232363	4.1886	5.12e-05	0.02751	0.00781924	0.00399299	1.95824	0.0527106	0.9998
cg16072462	0.0139473	0.00332987	4.1885	5.12e-05	0.02751	0.00425021	0.00314362	1.35201	0.17912	0.9998
cg16661761	0.00957723	0.00228693	4.1878	5.14e-05	0.02751	0.00125545	0.00209055	0.600535	0.549374	0.9998
cg14408990	0.0117343	0.0028022	4.1875	5.14e-05	0.02751	0.00500896	0.00298768	1.67654	0.0964473	0.9998
cg20343048	0.00692758	0.00165436	4.1875	5.14e-05	0.02751	0.00366719	0.00211768	1.7317	0.086105	0.9998
cg16464373	0.0195557	0.00467053	4.187	5.15e-05	0.02751	-0.000944255	0.00498059	-0.189587	0.849979	0.9998
cg00287096	0.010856	0.00259307	4.1865	5.16e-05	0.02751	0.00100634	0.0042385	0.237429	0.812762	0.9998
cg12751644	0.0138485	0.00330827	4.186	5.17e-05	0.02751	0.000248414	0.00382732	0.0649056	0.948366	0.9999
cg08097417	0.00814379	0.00194589	4.1851	5.19e-05	0.02751	0.00182474	0.00178621	1.02157	0.309205	0.9998
cg04882273	0.0122434	0.0029257	4.1848	5.2e-05	0.02751	0.00189676	0.00255608	0.742058	0.45962	0.9998
cg27168493	0.0118057	0.00282146	4.1843	5.21e-05	0.02751	0.00109309	0.00351418	0.311051	0.756345	0.9998
cg15590007	0.00819442	0.00195879	4.1834	5.22e-05	0.02751	0.00366905	0.00306125	1.19855	0.233256	0.9998
cg06875179	0.0130873	0.00312915	4.1824	5.25e-05	0.02751	0.00564686	0.0035604	1.58602	0.11558	0.9998
cg10370574	0.0103675	0.00247958	4.1812	5.27e-05	0.02751	0.000882462	0.0034214	0.257924	0.796943	0.9998
cg20692998	0.00874105	0.00209086	4.1806	5.28e-05	0.02751	-0.000992068	0.00280564	-0.353598	0.724311	0.9998
cg24241928	0.00867703	0.00207558	4.1805	5.28e-05	0.02751	5.54e-05	0.00254897	0.0217365	0.982697	0.9999
cg12011977	0.00806221	0.0019286	4.1803	5.29e-05	0.02751	-1.64e-05	0.00239426	-0.00683771	0.994557	0.9999
cg27076113	0.0151629	0.00362767	4.1798	5.3e-05	0.02751	0.00948914	0.00523924	1.81117	0.0728191	0.9998
cg13636636	0.00715547	0.00171204	4.1795	5.3e-05	0.02751	0.00339765	0.00177348	1.91581	0.0579619	0.9998
cg06398556	0.00790177	0.00189069	4.1793	5.31e-05	0.02751	-0.000738331	0.00237332	-0.311097	0.756311	0.9998
cg20776977	0.00670985	0.0016055	4.1793	5.31e-05	0.02751	0.00261577	0.00204186	1.28107	0.202838	0.9998
cg26077005	0.0113072	0.0027056	4.1792	5.31e-05	0.02751	0.00659591	0.00468108	1.40906	0.161614	0.9998
cg21806242	0.0184054	0.0044048	4.1785	5.33e-05	0.02751	0.0063802	0.00486036	1.3127	0.191991	0.9998
cg17241841	0.00590291	0.00141297	4.1777	5.34e-05	0.02751	0.000213114	0.00203338	0.104808	0.916718	0.9999
cg05969567	0.0108956	0.0026082	4.1774	5.35e-05	0.02751	0.00568738	0.0026247	2.16687	0.0323826	0.9998
cg19313402	0.0074111	0.00177421	4.1771	5.35e-05	0.02751	0.00133378	0.00209978	0.6352	0.526605	0.9998
cg09242311	0.010335	0.00247425	4.177	5.36e-05	0.02751	0.00384265	0.0024563	1.56441	0.120568	0.9998
cg05021312	0.00824943	0.0019756	4.1757	5.38e-05	0.02751	0.00242527	0.00380304	0.63772	0.524969	0.9998
cg02345886	0.00811516	0.00194348	4.1756	5.39e-05	0.02751	-0.000758389	0.00154934	-0.489492	0.625459	0.9998
cg24016626	0.00642029	0.0015377	4.1752	5.39e-05	0.02751	0.000364991	0.0013779	0.26489	0.791586	0.9998
cg17032564	0.0113837	0.0027271	4.1743	5.41e-05	0.02751	0.00891375	0.00316388	2.81734	0.0057335	0.9998
cg01992590	0.0100484	0.00240781	4.1733	5.43e-05	0.02751	0.00194857	0.00249522	0.780921	0.436511	0.9998
cg24926361	0.00843239	0.00202067	4.1731	5.44e-05	0.02751	0.00219377	0.00252136	0.870074	0.386138	0.9998
cg17632711	0.00877357	0.00210282	4.1723	5.46e-05	0.02751	0.000748917	0.00211132	0.354714	0.723477	0.9998
cg08895633	0.00679814	0.00162938	4.1722	5.46e-05	0.02751	0.00128562	0.00177927	0.722554	0.471474	0.9998
cg19369780	0.0218743	0.00524323	4.1719	5.46e-05	0.02751	0.00238581	0.00673683	0.354145	0.723902	0.9998
cg07724674	0.00500925	0.00120082	4.1715	5.47e-05	0.02751	-0.000138936	0.00148061	-0.0938367	0.925408	0.9999
cg11251925	0.00644367	0.00154473	4.1714	5.47e-05	0.02751	0.00165358	0.00196604	0.841072	0.402116	0.9998
cg24019851	0.0103911	0.00249105	4.1714	5.47e-05	0.02751	0.0021985	0.00391313	0.561826	0.575367	0.9998
cg20788021	0.00743245	0.00178215	4.1705	5.49e-05	0.02751	0.00253375	0.0017026	1.48816	0.139543	0.9998
cg22758846	0.00667161	0.00159993	4.1699	5.5e-05	0.02751	-2.88e-05	0.00162468	-0.017708	0.985904	0.9999
cg09913208	0.0103815	0.00248979	4.1696	5.51e-05	0.02751	0.00304636	0.0025106	1.2134	0.227552	0.9998
cg03840467	0.0136079	0.00326365	4.1695	5.51e-05	0.02751	0.00304326	0.00436483	0.697223	0.487121	0.9998
cg14841011	0.00908929	0.00217998	4.1694	5.52e-05	0.02751	-0.00225919	0.00235641	-0.958742	0.339772	0.9998
cg19636672	0.0102321	0.00245408	4.1694	5.52e-05	0.02751	0.000695436	0.00320681	0.216862	0.828714	0.9998
cg27021520	0.0114999	0.00275824	4.1693	5.52e-05	0.02751	0.00530901	0.00336976	1.57549	0.11799	0.9998
cg07748217	0.00917476	0.0022006	4.1692	5.52e-05	0.02751	0.000953583	0.0028429	0.335426	0.737937	0.9998
cg23021796	0.00734676	0.00176238	4.1687	5.53e-05	0.02752	-0.000774761	0.00211578	-0.366183	0.714926	0.9998
cg21546671	0.00900771	0.00216135	4.1676	5.55e-05	0.02756	-0.00693651	0.00248552	-2.79077	0.0061916	0.9998
cg01827781	0.0108618	0.00260639	4.1674	5.56e-05	0.02756	0.000948464	0.00313751	0.302299	0.76299	0.9998
cg04126810	0.00688923	0.00165399	4.1652	5.61e-05	0.02773	0.00283107	0.00181387	1.56079	0.121421	0.9998
cg10697737	0.00867515	0.0020829	4.1649	5.61e-05	0.02773	0.0032099	0.00281841	1.13891	0.257195	0.9998
cg05964212	0.003795	0.000911341	4.1642	5.63e-05	0.02777	-0.00179896	0.00154169	-1.16688	0.245759	0.9998
cg06828127	0.00714194	0.00171546	4.1633	5.65e-05	0.02778	0.00163816	0.00220557	0.742737	0.45921	0.9998
cg01402409	0.00394345	0.00094734	4.1627	5.66e-05	0.02778	0.00076466	0.00140065	0.54593	0.586209	0.9998
cg26512771	0.00784553	0.00188503	4.162	5.68e-05	0.02778	0.000397073	0.002977	0.13338	0.894134	0.9999
cg18963239	0.00641976	0.00154251	4.1619	5.68e-05	0.02778	-0.00166837	0.00170508	-0.978471	0.329969	0.9998
cg05734973	0.00751743	0.00180629	4.1618	5.68e-05	0.02778	0.00163116	0.00207036	0.787862	0.432457	0.9998
cg19280206	0.0139987	0.00336459	4.1606	5.71e-05	0.02778	0.00434187	0.00389922	1.11352	0.26789	0.9998
cg17272795	0.0103991	0.00249947	4.1605	5.71e-05	0.02778	-0.000598495	0.00292027	-0.204945	0.83799	0.9998
cg27016549	0.0123964	0.00297982	4.1601	5.72e-05	0.02778	0.00608224	0.00379818	1.60136	0.11214	0.9998
cg12185975	0.00725495	0.00174428	4.1593	5.74e-05	0.02778	0.00138996	0.00291642	0.476599	0.634585	0.9998
cg10763483	0.00861433	0.00207157	4.1584	5.76e-05	0.02778	-0.0021173	0.00170678	-1.24053	0.217396	0.9998
cg18040354	0.0146678	0.00352795	4.1576	5.77e-05	0.02778	0.000983617	0.00386673	0.25438	0.799673	0.9998
cg00597687	0.0110394	0.00265538	4.1574	5.78e-05	0.02778	0.000925732	0.00333723	0.277395	0.781993	0.9998
cg17324149	0.0106304	0.00255746	4.1566	5.8e-05	0.02778	0.00338736	0.00261038	1.29765	0.197097	0.9998
cg26254045	0.0133818	0.0032194	4.1566	5.8e-05	0.02778	0.00258468	0.00383206	0.674489	0.501403	0.9998
cg07264025	0.0117964	0.00283808	4.1565	5.8e-05	0.02778	0.00310574	0.00316774	0.980428	0.329007	0.9998
cg23328852	0.0117702	0.00283203	4.1561	5.81e-05	0.02778	-0.000458423	0.00355227	-0.129051	0.897551	0.9999
cg17499212	0.00741817	0.00178503	4.1558	5.82e-05	0.02778	-0.000293316	0.00150994	-0.194256	0.84633	0.9998
cg00821413	0.00611102	0.0014705	4.1558	5.82e-05	0.02778	-0.00194615	0.00164383	-1.18391	0.238978	0.9998
cg13515842	0.0142944	0.00343983	4.1555	5.82e-05	0.02778	0.00473907	0.00533912	0.887613	0.376668	0.9998
cg13682325	0.012344	0.00297079	4.1551	5.83e-05	0.02778	-0.00187191	0.00322968	-0.579596	0.563362	0.9998
cg05929578	0.00750109	0.00180532	4.155	5.83e-05	0.02778	0.00603055	0.00174691	3.45212	0.00078797	0.9998
cg19658332	0.0107297	0.00258304	4.1539	5.86e-05	0.02778	-0.00267542	0.00283141	-0.94491	0.346757	0.9998
cg14005025	0.00693968	0.00167068	4.1538	5.86e-05	0.02778	0.00214455	0.00181266	1.1831	0.239298	0.9998
cg27407546	0.00787469	0.00189583	4.1537	5.86e-05	0.02778	0.00343749	0.00174549	1.96935	0.0514044	0.9998
cg14353508	0.0106932	0.00257478	4.153	5.88e-05	0.02778	-0.00310707	0.00305336	-1.01759	0.311085	0.9998
cg13688770	0.00937817	0.00225816	4.153	5.88e-05	0.02778	-0.00116192	0.00299424	-0.38805	0.698722	0.9998
cg17972105	0.0112421	0.00270784	4.1517	5.91e-05	0.02785	0.00128103	0.00270368	0.473809	0.636567	0.9998
cg21545762	0.00965635	0.002326	4.1515	5.91e-05	0.02785	0.00292641	0.0025849	1.13212	0.260025	0.9998
cg10881162	0.0133359	0.00321272	4.1509	5.92e-05	0.02787	0.00463931	0.00374991	1.23718	0.218632	0.9998
cg03707967	0.0154027	0.00371157	4.1499	5.95e-05	0.02791	0.00628779	0.00468591	1.34185	0.182384	0.9998
cg07941680	0.0116883	0.00281664	4.1497	5.95e-05	0.02791	0.00063468	0.003443	0.184339	0.854084	0.9998
cg05282260	0.00614361	0.00148087	4.1487	5.98e-05	0.02792	0.00204869	0.00122712	1.66951	0.0978333	0.9998
cg15491131	0.0135739	0.00327188	4.1487	5.98e-05	0.02792	0.00507807	0.00524093	0.968926	0.334689	0.9998
cg08508325	0.010034	0.00241879	4.1484	5.98e-05	0.02792	0.000505815	0.00272501	0.18562	0.853082	0.9998
cg22536775	0.00718908	0.00173327	4.1477	6e-05	0.02794	-0.000472519	0.00232463	-0.203266	0.839299	0.9998
cg17931227	0.0125949	0.00303683	4.1474	6.01e-05	0.02794	0.00345697	0.00605362	0.571058	0.569115	0.9998
cg06422694	0.00955117	0.00230341	4.1465	6.03e-05	0.02797	0.000591851	0.00334843	0.176755	0.860023	0.9998
cg24539455	0.00784946	0.00189344	4.1456	6.05e-05	0.02797	0.00172762	0.0032756	0.527421	0.598954	0.9998
cg18682613	0.00905658	0.00218491	4.1451	6.06e-05	0.02797	-0.00104808	0.00201518	-0.520092	0.604035	0.9998
cg09604283	0.00757191	0.0018268	4.1449	6.06e-05	0.02797	6.08e-06	0.00148046	0.00410631	0.996731	1
cg11294761	0.00619047	0.00149352	4.1449	6.06e-05	0.02797	-0.000376936	0.00170656	-0.220875	0.825596	0.9998
cg21484940	0.0154511	0.00372859	4.144	6.09e-05	0.02797	-0.00132801	0.0033356	-0.398133	0.691297	0.9998
cg18098286	0.00608066	0.00146737	4.1439	6.09e-05	0.02797	-0.000914373	0.00225673	-0.405177	0.686128	0.9998
cg05624445	0.0127371	0.00307398	4.1435	6.1e-05	0.02797	0.00304263	0.00353744	0.860121	0.391576	0.9998
cg04154465	0.00863225	0.00208334	4.1435	6.1e-05	0.02797	0.00166632	0.0036741	0.45353	0.651053	0.9998
cg07487572	0.00869293	0.0020985	4.1424	6.12e-05	0.02801	0.00352709	0.00185271	1.90374	0.0595334	0.9998
cg00806367	0.00786987	0.00190011	4.1418	6.14e-05	0.02801	-3.73e-07	0.00166957	-0.000223405	0.999822	1
cg14240768	0.0128973	0.00311411	4.1416	6.14e-05	0.02801	0.00238368	0.00411716	0.578963	0.563787	0.9998
cg22434989	0.00709454	0.00171332	4.1408	6.16e-05	0.02801	0.000133033	0.00215453	0.0617458	0.950876	0.9999
cg09835225	0.0106613	0.00257475	4.1407	6.16e-05	0.02801	-0.00166051	0.00282042	-0.588746	0.557228	0.9998
cg16065234	0.00862338	0.00208261	4.1407	6.16e-05	0.02801	0.0016254	0.00238539	0.681398	0.497039	0.9998
cg07466622	0.00832335	0.00201046	4.14	6.18e-05	0.02801	0.00304146	0.00220911	1.37678	0.17135	0.9998
cg24008358	0.0165825	0.00400581	4.1396	6.19e-05	0.02801	0.00169475	0.00635848	0.266533	0.790323	0.9998
cg22009923	0.00741993	0.00179259	4.1392	6.2e-05	0.02801	0.00191463	0.00192841	0.992854	0.322941	0.9998
cg10583485	0.00514331	0.00124263	4.1391	6.2e-05	0.02801	0.00073402	0.00211085	0.347736	0.728697	0.9998
cg06647928	0.00519278	0.00125509	4.1374	6.24e-05	0.02811	0.000462733	0.0013201	0.350529	0.726606	0.9998
cg06220958	0.0147328	0.00356093	4.1373	6.24e-05	0.02811	0.0027325	0.00413516	0.660795	0.510113	0.9998
cg19223521	0.0157897	0.00381776	4.1358	6.28e-05	0.02823	-5.97e-05	0.00415879	-0.0143586	0.98857	0.9999
cg22734165	0.00736808	0.00178198	4.1348	6.31e-05	0.02827	0.000212496	0.00230628	0.092138	0.926754	0.9999
cg13668471	0.0104336	0.00252447	4.133	6.35e-05	0.02827	0.00211774	0.00336659	0.629048	0.53061	0.9998
cg13064789	0.00902154	0.00218286	4.1329	6.35e-05	0.02827	0.0032734	0.00276506	1.18384	0.239004	0.9998
cg03845626	0.00881366	0.00213261	4.1328	6.35e-05	0.02827	0.00312149	0.0028643	1.08979	0.278166	0.9998
cg12030667	0.00526799	0.00127479	4.1324	6.36e-05	0.02827	-0.000249351	0.00116159	-0.214664	0.830423	0.9998
cg01400737	0.0101596	0.00245851	4.1324	6.36e-05	0.02827	0.00196072	0.00448772	0.436907	0.663028	0.9998
cg11721177	0.0135048	0.00326807	4.1324	6.36e-05	0.02827	0.00447059	0.00463676	0.964163	0.33706	0.9998
cg07369174	0.00915502	0.00221549	4.1323	6.37e-05	0.02827	0.000547396	0.00320552	0.170767	0.864718	0.9998
cg09114581	0.0138866	0.00336147	4.1311	6.4e-05	0.02828	0.00735064	0.00284675	2.58212	0.0111214	0.9998
cg09594873	0.00507034	0.00122736	4.1311	6.4e-05	0.02828	0.000847376	0.00147576	0.574196	0.566997	0.9998
cg16052975	0.00678084	0.00164149	4.1309	6.4e-05	0.02828	-0.00031534	0.00188936	-0.166903	0.86775	0.9998
cg15959252	0.0133317	0.00322753	4.1306	6.41e-05	0.02828	0.00311291	0.00364017	0.855156	0.394307	0.9998
cg13530999	0.00917623	0.00222245	4.1289	6.45e-05	0.02843	0.000382307	0.00239351	0.159727	0.873387	0.9998
cg07345016	0.0101329	0.00245538	4.1268	6.5e-05	0.02854	0.00648604	0.00320608	2.02304	0.045472	0.9998
cg27251126	0.0101483	0.00245927	4.1265	6.51e-05	0.02854	0.00249718	0.00249324	1.00158	0.318726	0.9998
cg00134667	0.0115074	0.00278889	4.1262	6.52e-05	0.02854	0.00311993	0.00471163	0.662176	0.509231	0.9998
cg10455971	0.0111794	0.00270944	4.1261	6.52e-05	0.02854	0.00650054	0.00448729	1.44866	0.150252	0.9998
cg07010633	0.00762065	0.00184704	4.1259	6.53e-05	0.02854	-0.002119	0.00211019	-1.00417	0.31748	0.9998
cg18727637	0.00866256	0.00209982	4.1254	6.54e-05	0.02854	0.00203785	0.00204846	0.994822	0.321986	0.9998
cg02615582	0.0093253	0.00226059	4.1252	6.54e-05	0.02854	0.00130419	0.00288426	0.452176	0.652024	0.9998
cg24707219	0.0113475	0.0027513	4.1244	6.56e-05	0.02858	-0.00389071	0.00276889	-1.40515	0.162769	0.9998
cg25162921	0.00985998	0.0023913	4.1233	6.59e-05	0.02863	0.00306291	0.00344637	0.888733	0.376069	0.9998
cg11169848	0.00925872	0.00224568	4.1229	6.6e-05	0.02863	0.00284653	0.00167706	1.69733	0.0924368	0.9998
cg26265390	0.00824094	0.00199886	4.1228	6.6e-05	0.02863	0.00109248	0.002654	0.411634	0.681401	0.9998
cg07976359	0.00695075	0.00168615	4.1223	6.62e-05	0.02865	0.000460653	0.00182676	0.25217	0.801376	0.9998
cg21488289	0.00883419	0.00214344	4.1215	6.64e-05	0.02867	0.00579557	0.00258448	2.24245	0.0269191	0.9998
cg02014733	0.00889482	0.00215826	4.1213	6.64e-05	0.02867	0.00102323	0.00189771	0.539193	0.590834	0.9998
cg19216211	0.00581096	0.00141052	4.1197	6.68e-05	0.02879	0.000494828	0.00174806	0.283073	0.777648	0.9998
cg20955836	0.0144231	0.00350137	4.1193	6.69e-05	0.02879	-0.00227544	0.00430468	-0.528595	0.598142	0.9998
cg12628879	0.0109278	0.00265301	4.119	6.7e-05	0.02879	0.00261781	0.00269642	0.970845	0.333736	0.9998
cg10254923	0.00535994	0.00130138	4.1187	6.71e-05	0.02879	-0.000347478	0.00185088	-0.187737	0.851426	0.9998
cg23206745	0.00818835	0.00198838	4.1181	6.72e-05	0.02881	0.000695984	0.00260037	0.267649	0.789467	0.9998
cg07655487	0.0111811	0.00271566	4.1173	6.74e-05	0.02881	0.00214631	0.00284104	0.755466	0.45157	0.9998
cg16365064	0.0113082	0.00274663	4.1171	6.75e-05	0.02881	0.00563745	0.00331847	1.69881	0.0921561	0.9998
cg08217733	0.00873014	0.00212055	4.1169	6.75e-05	0.02881	0.00320586	0.0024174	1.32616	0.187509	0.9998
cg18681352	0.00590838	0.00143527	4.1166	6.76e-05	0.02881	0.00117599	0.00187017	0.628817	0.530761	0.9998
cg26754761	0.011413	0.00277268	4.1162	6.77e-05	0.02881	-0.00372828	0.00368108	-1.01282	0.313347	0.9998
cg10096100	0.0132484	0.00321962	4.1149	6.81e-05	0.02883	0.0115237	0.00366886	3.14094	0.00215893	0.9998
cg09854620	0.0107165	0.00260456	4.1145	6.82e-05	0.02883	0.00284076	0.0053756	0.528455	0.598239	0.9998
cg14020846	0.00793657	0.00192898	4.1144	6.82e-05	0.02883	-0.00258768	0.00294325	-0.879192	0.381197	0.9998
cg11358114	0.0121607	0.0029557	4.1143	6.82e-05	0.02883	0.00700853	0.0029887	2.34501	0.0208036	0.9998
cg09492451	0.0165901	0.00403352	4.1131	6.85e-05	0.02883	0.00708863	0.00397776	1.78207	0.0774727	0.9998
cg19028462	0.0104727	0.00254622	4.113	6.85e-05	0.02883	-0.00184132	0.00344547	-0.534416	0.594123	0.9998
cg09714789	0.00866381	0.00210652	4.1129	6.86e-05	0.02883	0.002216	0.0028478	0.778145	0.438139	0.9998
cg00664406	0.0106528	0.00259048	4.1123	6.87e-05	0.02883	0.0033075	0.00313299	1.0557	0.293397	0.9998
cg17957640	0.010683	0.00259789	4.1122	6.88e-05	0.02883	0.00143993	0.00307576	0.468153	0.640593	0.9998
cg13680706	0.00816904	0.00198662	4.112	6.88e-05	0.02883	0.0027271	0.00231812	1.17643	0.241941	0.9998
cg02333467	0.00859857	0.00209145	4.1113	6.9e-05	0.02883	0.000903338	0.00234099	0.385878	0.700326	0.9998
cg26421140	0.0107112	0.00260581	4.1105	6.92e-05	0.02883	0.00646987	0.00338087	1.91367	0.0582379	0.9998
cg06470943	0.0125118	0.00304419	4.11	6.93e-05	0.02883	-0.00408646	0.00501613	-0.814665	0.417009	0.9998
cg27123859	0.00978392	0.00238068	4.1097	6.94e-05	0.02883	0.00439021	0.00320323	1.37056	0.173278	0.9998
cg10312679	0.00673887	0.00163995	4.1092	6.96e-05	0.02883	0.00263052	0.00168616	1.56006	0.121592	0.9998
cg08242633	0.0141412	0.00344161	4.1089	6.96e-05	0.02883	0.00720683	0.00473771	1.52116	0.131063	0.9998
cg21554217	0.00666489	0.00162209	4.1088	6.97e-05	0.02883	-5.37e-05	0.00229287	-0.0234383	0.981343	0.9999
cg00548708	0.00963603	0.00234524	4.1088	6.97e-05	0.02883	0.00542348	0.00332697	1.63015	0.105904	0.9998
cg00333528	0.00427494	0.00104045	4.1087	6.97e-05	0.02883	-0.00250944	0.00101981	-2.4607	0.0154074	0.9998
cg07724466	0.0113594	0.00276484	4.1085	6.97e-05	0.02883	-0.00394939	0.0039375	-1.00302	0.318034	0.9998
cg14781605	0.0108684	0.00264551	4.1082	6.98e-05	0.02883	0.00225871	0.00354103	0.637869	0.524873	0.9998
cg07376381	0.0191362	0.00465999	4.1065	7.03e-05	0.02898	0.00348487	0.00598731	0.582042	0.561719	0.9998
cg25738116	0.00510444	0.00124345	4.1051	7.07e-05	0.02907	-0.00026503	0.00131967	-0.200831	0.841198	0.9998
cg02911077	0.00324146	0.000789634	4.105	7.07e-05	0.02907	0.00158618	0.00101951	1.55581	0.122599	0.9998
cg12324629	0.0125967	0.00307009	4.103	7.12e-05	0.02921	-0.00236716	0.00273857	-0.864378	0.389244	0.9998
cg09158909	0.00462821	0.00112801	4.103	7.12e-05	0.02921	0.0012087	0.00134658	0.897609	0.371337	0.9998
cg03999872	0.0141032	0.00343825	4.1019	7.15e-05	0.0293	0.00132825	0.00426036	0.31177	0.7558	0.9998
cg00682002	0.0107299	0.00261629	4.1012	7.17e-05	0.02933	0.00116887	0.00294305	0.397165	0.692009	0.9998
cg03823171	0.0151429	0.00369382	4.0995	7.22e-05	0.02943	0.00312203	0.00271286	1.15083	0.252277	0.9998
cg00157179	0.0122935	0.00299892	4.0993	7.22e-05	0.02943	0.00188111	0.00361227	0.520755	0.603574	0.9998
cg01015871	0.00913748	0.00222908	4.0992	7.23e-05	0.02943	0.0007352	0.0021886	0.335923	0.737563	0.9998
cg03424304	0.0142144	0.00346789	4.0988	7.24e-05	0.02943	-0.000592408	0.0040631	-0.145802	0.884342	0.9999
cg14152268	0.0101057	0.00246703	4.0963	7.31e-05	0.02968	0.00120265	0.00239351	0.502461	0.616339	0.9998
cg16533838	0.00865602	0.00211345	4.0957	7.33e-05	0.02971	0.00563576	0.00229408	2.45665	0.0155727	0.9998
cg16081457	0.00776829	0.00189694	4.0952	7.34e-05	0.02972	0.00577304	0.00381656	1.51263	0.133216	0.9998
cg24550112	0.0149817	0.00365947	4.094	7.37e-05	0.02982	-0.00307984	0.00480737	-0.64065	0.52307	0.9998
cg06024540	0.0113172	0.002765	4.093	7.4e-05	0.02982	0.00477716	0.00357221	1.33731	0.183854	0.9998
cg12694224	0.00705801	0.00172442	4.093	7.4e-05	0.02982	0.00391812	0.00261749	1.4969	0.137257	0.9998
cg00947859	0.0076989	0.00188104	4.0929	7.4e-05	0.02982	9.07e-05	0.00229243	0.03956	0.968515	0.9999
cg00398728	0.0088602	0.00216504	4.0924	7.42e-05	0.02984	0.004192	0.00193175	2.17005	0.0321345	0.9998
cg02958263	0.0136274	0.00333176	4.0901	7.48e-05	0.03004	0.00808781	0.00394187	2.05177	0.0425454	0.9998
cg20116138	0.00993655	0.00242953	4.0899	7.49e-05	0.03004	-0.000142172	0.00247907	-0.0573489	0.95437	0.9999
cg20967006	0.00688271	0.00168389	4.0874	7.56e-05	0.03022	0.000207669	0.00258857	0.0802255	0.936202	0.9999
cg07537392	0.0110978	0.00271523	4.0873	7.57e-05	0.03022	0.00290801	0.00261713	1.11114	0.268908	0.9998
cg26398848	0.00889544	0.00217694	4.0862	7.6e-05	0.03022	-0.000747981	0.00297933	-0.251057	0.802234	0.9998
cg01454752	0.00979044	0.00239632	4.0856	7.61e-05	0.03022	0.00148159	0.00216384	0.684704	0.494958	0.9998
cg08231710	0.0151845	0.00371695	4.0852	7.62e-05	0.03022	0.00101519	0.00367435	0.276291	0.782839	0.9998
cg17160439	0.0109824	0.00268851	4.0849	7.63e-05	0.03022	0.0025705	0.00277604	0.925962	0.356475	0.9998
cg21231689	0.0158989	0.00389212	4.0849	7.63e-05	0.03022	0.00487183	0.00421732	1.15519	0.250491	0.9998
cg10163998	0.00502767	0.00123086	4.0847	7.64e-05	0.03022	-0.00116662	0.00182456	-0.639399	0.523881	0.9998
cg02179982	0.0109246	0.00267467	4.0845	7.65e-05	0.03022	0.00624988	0.00292395	2.13748	0.0347537	0.9998
cg01749500	0.00565899	0.00138552	4.0844	7.65e-05	0.03022	0.00226492	0.00175348	1.29167	0.199154	0.9998
cg13486406	0.00582376	0.00142596	4.0841	7.66e-05	0.03022	0.00111508	0.00239642	0.46531	0.642621	0.9998
cg10626236	0.00618806	0.00151525	4.0839	7.66e-05	0.03022	-0.000434507	0.00225092	-0.193035	0.847284	0.9998
cg08285677	0.0107007	0.00262042	4.0836	7.67e-05	0.03022	0.00843928	0.0045063	1.87277	0.0637308	0.9998
cg07533511	0.00502788	0.00123134	4.0832	7.68e-05	0.03022	-0.00250468	0.00132678	-1.88779	0.0616654	0.9998
cg04457114	0.0111195	0.00272335	4.083	7.69e-05	0.03022	0.00134456	0.00304742	0.441212	0.659918	0.9998
cg25387487	0.00742806	0.00181964	4.0822	7.71e-05	0.03028	-0.00258813	0.00193873	-1.33496	0.184622	0.9998
cg21707172	0.0118143	0.0028949	4.0811	7.75e-05	0.03032	0.00449139	0.00377838	1.18871	0.237091	0.9998
cg05296057	0.00579507	0.00142017	4.0805	7.76e-05	0.03032	0.00316969	0.00133776	2.3694	0.0195437	0.9998
cg17737388	0.00944093	0.00231369	4.0805	7.76e-05	0.03032	0.000587627	0.00267787	0.219438	0.826712	0.9998
cg19400520	0.00410598	0.00100627	4.0804	7.77e-05	0.03032	-8.01e-05	0.00132252	-0.060575	0.951807	0.9999
cg19891452	0.0128699	0.00315497	4.0792	7.8e-05	0.0304	0.00628383	0.00442178	1.42111	0.158088	0.9998
cg07082447	0.011333	0.00277837	4.079	7.81e-05	0.0304	0.00577813	0.00347216	1.66413	0.0989074	0.9998
cg06022902	0.00631807	0.00154945	4.0776	7.85e-05	0.03052	0.00126965	0.00223476	0.568135	0.571091	0.9998
cg23454797	0.0105254	0.00258144	4.0773	7.86e-05	0.03052	0.0084192	0.00372891	2.25782	0.0259126	0.9998
cg02363526	0.00968219	0.00237521	4.0764	7.89e-05	0.03059	0.0035933	0.00282453	1.27218	0.205969	0.9998
cg08133919	0.0155734	0.00382221	4.0744	7.94e-05	0.03075	0.00140586	0.00451154	0.311614	0.755919	0.9998
cg15991207	0.0130131	0.00319395	4.0743	7.95e-05	0.03075	0.00419181	0.00326237	1.2849	0.201502	0.9998
cg11789820	0.013501	0.00331423	4.0736	7.97e-05	0.03078	0.00447754	0.00462525	0.968065	0.335117	0.9998
cg13842639	0.0202749	0.00497744	4.0734	7.98e-05	0.03078	0.0036851	0.00636173	0.579261	0.563587	0.9998
cg15580724	0.0171634	0.00421466	4.0723	8.01e-05	0.03085	-0.00366289	0.00552417	-0.663066	0.508663	0.9998
cg27160395	0.0159102	0.00390738	4.0718	8.02e-05	0.03085	0.00370756	0.00547891	0.676697	0.500006	0.9998
cg23322114	0.00953655	0.00234215	4.0717	8.03e-05	0.03085	0.00710145	0.00250958	2.82974	0.00553052	0.9998
cg06792065	0.0111168	0.00273074	4.071	8.05e-05	0.03086	0.00273608	0.00238714	1.14617	0.254188	0.9998
cg20839991	0.00481593	0.001183	4.0709	8.05e-05	0.03086	-0.000453221	0.00269691	-0.168052	0.866848	0.9998
cg23448803	0.00592037	0.00145478	4.0696	8.09e-05	0.03088	0.00037175	0.00170863	0.217572	0.828162	0.9998
cg22291762	0.0165632	0.00407001	4.0696	8.09e-05	0.03088	0.0063008	0.00697836	0.902905	0.368532	0.9998
cg09379935	0.00912799	0.00224304	4.0695	8.1e-05	0.03088	0.000288175	0.00185713	0.155173	0.876967	0.9999
cg04106630	0.00662723	0.00162856	4.0694	8.1e-05	0.03088	-0.000794835	0.00174186	-0.456315	0.649055	0.9998
cg11191368	0.0060472	0.00148657	4.0679	8.15e-05	0.03089	-0.000394439	0.00149856	-0.263212	0.792876	0.9998
cg25845889	0.0133474	0.00328146	4.0675	8.16e-05	0.03089	0.0022583	0.00352156	0.641278	0.522664	0.9998
cg03904291	0.0100728	0.0024765	4.0673	8.16e-05	0.03089	0.00336684	0.00289478	1.16307	0.247294	0.9998
cg24842760	0.0100031	0.00245946	4.0672	8.17e-05	0.03089	0.00443587	0.00316752	1.40042	0.164176	0.9998
cg01012669	0.0100962	0.00248261	4.0668	8.18e-05	0.03089	0.00367645	0.00260876	1.40927	0.161549	0.9998
cg24101283	0.00505699	0.00124353	4.0667	8.18e-05	0.03089	-0.000916806	0.00134653	-0.680867	0.497373	0.9998
cg09581060	0.0118293	0.00290887	4.0666	8.18e-05	0.03089	0.00161818	0.0037468	0.431884	0.666663	0.9998
cg17767484	0.00952227	0.00234176	4.0663	8.19e-05	0.03089	-0.00029725	0.00315365	-0.0942558	0.925076	0.9999
cg08794763	0.0130073	0.00319881	4.0663	8.2e-05	0.03089	-0.00163894	0.00361885	-0.452888	0.651513	0.9998
cg12934366	0.0143635	0.00353273	4.0658	8.21e-05	0.0309	-0.00140486	0.00344226	-0.408121	0.683971	0.9998
cg24119717	0.00797603	0.00196209	4.0651	8.23e-05	0.03092	0.000876545	0.00272238	0.321977	0.748076	0.9998
cg14865094	0.00729021	0.00179358	4.0646	8.25e-05	0.03092	0.00289157	0.00255787	1.13046	0.260719	0.9998
cg13519918	0.0107865	0.00265376	4.0646	8.25e-05	0.03092	0.0040409	0.00313028	1.29091	0.199418	0.9998
cg17519645	0.00742952	0.00182806	4.0641	8.26e-05	0.03092	0.00301305	0.00260765	1.15546	0.250381	0.9998
cg00685614	0.0173813	0.00427699	4.0639	8.27e-05	0.03092	0.00306447	0.00432192	0.709053	0.479778	0.9998
cg19309488	0.00745731	0.00183515	4.0636	8.28e-05	0.03092	0.000985154	0.00226512	0.434923	0.664463	0.9998
cg18527651	0.00699694	0.00172197	4.0633	8.29e-05	0.03092	-0.00141753	0.00221332	-0.640454	0.523197	0.9998
cg24603803	0.0101424	0.00249686	4.0621	8.33e-05	0.031	0.000740484	0.00337436	0.219444	0.826707	0.9998
cg07685180	0.00623279	0.00153441	4.062	8.33e-05	0.031	0.00336444	0.00283666	1.18606	0.238132	0.9998
cg26963367	0.0082884	0.00204088	4.0612	8.36e-05	0.03101	-0.000441404	0.00293671	-0.150306	0.880796	0.9999
cg14307853	0.00882302	0.00217261	4.061	8.36e-05	0.03101	0.00181528	0.00273275	0.664268	0.507896	0.9998
cg10831725	0.0115748	0.00285029	4.0609	8.36e-05	0.03101	0.00768199	0.00422768	1.81707	0.0719044	0.9998
cg17616646	0.00563215	0.00138738	4.0595	8.41e-05	0.03113	-0.000421901	0.00187837	-0.224611	0.822695	0.9998
cg25443560	0.0117781	0.00290205	4.0585	8.44e-05	0.0312	0.00756981	0.00359914	2.10323	0.0377052	0.9998
cg04904276	0.0112173	0.00276404	4.0583	8.45e-05	0.0312	0.00356532	0.00294257	1.21163	0.228225	0.9998
cg21022732	0.00637417	0.00157113	4.0571	8.49e-05	0.03131	0.00208966	0.00260191	0.803127	0.423618	0.9998
cg02793451	0.0150541	0.00371139	4.0562	8.52e-05	0.03137	0.00210217	0.00406898	0.516633	0.60644	0.9998
cg02580763	0.0137822	0.00339827	4.0557	8.53e-05	0.03137	0.0105447	0.00378713	2.78435	0.00630714	0.9998
cg08802053	0.00729881	0.0017997	4.0556	8.54e-05	0.03137	0.00408858	0.00245438	1.66583	0.0985672	0.9998
cg01608635	0.00783283	0.00193154	4.0552	8.55e-05	0.03137	0.000703969	0.00217496	0.32367	0.746797	0.9998
cg01251548	0.00902809	0.00222707	4.0538	8.59e-05	0.03148	-0.00033561	0.00303937	-0.110421	0.912275	0.9999
cg19911058	0.0166352	0.004104	4.0534	8.61e-05	0.03148	0.000198796	0.00586238	0.0339104	0.973009	0.9999
cg11633102	0.0118789	0.00293094	4.0529	8.62e-05	0.03148	-0.000568118	0.00341156	-0.166527	0.868045	0.9998
cg05130081	0.00922341	0.00227574	4.0529	8.62e-05	0.03148	0.00469694	0.00284558	1.65061	0.101645	0.9998
cg16021223	0.0120618	0.00297627	4.0527	8.63e-05	0.03148	-0.000553893	0.00285365	-0.1941	0.846452	0.9998
cg17286157	0.00887668	0.0021912	4.0511	8.68e-05	0.03155	0.00343503	0.00297143	1.15602	0.250156	0.9998
cg20058187	0.00801143	0.00197765	4.051	8.69e-05	0.03155	-5.4e-05	0.00188182	-0.0287113	0.977146	0.9999
cg01293647	0.0142978	0.0035295	4.0509	8.69e-05	0.03155	0.00137167	0.00240025	0.571471	0.568836	0.9998
cg11059159	0.0183732	0.00453574	4.0508	8.69e-05	0.03155	-0.000658023	0.00453437	-0.145119	0.88488	0.9999
cg04743066	0.00983373	0.00242817	4.0498	8.72e-05	0.03156	0.00213388	0.00230316	0.926504	0.356194	0.9998
cg05577016	0.00644289	0.00159093	4.0498	8.73e-05	0.03156	-0.00079015	0.00245019	-0.322486	0.747691	0.9998
cg16274205	0.00846901	0.00209147	4.0493	8.74e-05	0.03156	0.000448601	0.00230334	0.194761	0.845936	0.9998
cg01198033	0.00989469	0.00244357	4.0493	8.74e-05	0.03156	-0.00192482	0.00320241	-0.601052	0.549031	0.9998
cg19874726	0.00787995	0.00194611	4.0491	8.75e-05	0.03156	0.00107529	0.00242522	0.443378	0.658355	0.9998
cg15796980	0.00941284	0.00232556	4.0476	8.8e-05	0.0316	0.00104854	0.00243628	0.430387	0.667748	0.9998
cg21043213	0.013113	0.00323993	4.0473	8.81e-05	0.0316	0.0030143	0.00318174	0.947375	0.345506	0.9998
cg07922606	0.00676491	0.00167149	4.0472	8.81e-05	0.0316	-0.00126453	0.00175603	-0.720107	0.472973	0.9998
cg25044524	0.0125051	0.00308992	4.0471	8.82e-05	0.0316	-0.00204573	0.00323881	-0.63163	0.528928	0.9998
cg13531989	0.00793816	0.00196157	4.0468	8.82e-05	0.0316	0.00224104	0.00228201	0.982046	0.328213	0.9998
cg20640433	0.00692523	0.00171131	4.0467	8.83e-05	0.0316	0.00165493	0.00325187	0.508916	0.611821	0.9998
cg18929335	0.00870679	0.00215191	4.0461	8.85e-05	0.0316	-0.000777168	0.00213356	-0.364259	0.716357	0.9998
cg17822807	0.00918468	0.00227007	4.046	8.85e-05	0.0316	0.000944697	0.00246647	0.383016	0.70244	0.9998
cg22695084	0.00603236	0.001491	4.0458	8.86e-05	0.0316	0.00183137	0.00200795	0.91206	0.363714	0.9998
cg16166968	0.0111682	0.00276107	4.0449	8.89e-05	0.03161	0.00206467	0.00285703	0.722664	0.471406	0.9998
cg03078486	0.0163082	0.00403257	4.0441	8.91e-05	0.03161	0.00503192	0.00723668	0.695336	0.488298	0.9998
cg13924604	0.0114268	0.00282573	4.0438	8.93e-05	0.03161	-0.00311568	0.00353699	-0.880885	0.380284	0.9998
cg04162647	0.0114087	0.00282147	4.0435	8.94e-05	0.03161	0.00450583	0.00355921	1.26596	0.208177	0.9998
cg05972316	0.00504081	0.00124667	4.0434	8.94e-05	0.03161	-0.00229288	0.00149961	-1.52898	0.129114	0.9998
cg14800351	0.00719945	0.00178085	4.0427	8.96e-05	0.03161	-0.000814683	0.00236383	-0.344646	0.731013	0.9998
cg03669143	0.00557398	0.00137879	4.0427	8.96e-05	0.03161	0.00525266	0.00179652	2.9238	0.00419223	0.9998
cg00740547	0.0119243	0.00295124	4.0404	9.04e-05	0.03161	-0.000982261	0.00306652	-0.320318	0.749329	0.9998
cg27066155	0.0110826	0.00274305	4.0402	9.05e-05	0.03161	-0.000706448	0.00377389	-0.187194	0.85185	0.9998
cg27576576	0.0134428	0.00332728	4.0402	9.05e-05	0.03161	0.00809426	0.0051411	1.57442	0.118236	0.9998
cg10941749	0.00547074	0.00135426	4.0397	9.07e-05	0.03161	0.00124358	0.00112579	1.10462	0.271711	0.9998
cg06800352	0.00560352	0.00138713	4.0396	9.07e-05	0.03161	0.000575628	0.00143001	0.402534	0.688066	0.9998
cg05338187	0.0115483	0.00285885	4.0395	9.07e-05	0.03161	0.000619099	0.00341546	0.181264	0.856491	0.9998
cg13890379	0.0139702	0.00345858	4.0393	9.08e-05	0.03161	0.00276455	0.00487542	0.567038	0.571834	0.9998
cg02615214	0.00778225	0.00192669	4.0392	9.08e-05	0.03161	0.00411235	0.0023752	1.73137	0.0861639	0.9998
cg20127899	0.0164092	0.00406279	4.0389	9.09e-05	0.03161	0.00208416	0.00522263	0.399064	0.690613	0.9998
cg08161802	0.00991083	0.0024545	4.0378	9.13e-05	0.03161	0.00174088	0.00250389	0.695271	0.488339	0.9998
cg11677222	0.00906479	0.00224528	4.0373	9.15e-05	0.03161	0.00548245	0.00309257	1.77278	0.0790083	0.9998
cg08389266	0.00660672	0.00163644	4.0373	9.15e-05	0.03161	0.000731984	0.00177736	0.411836	0.681254	0.9998
cg07974622	0.0100634	0.00249284	4.0369	9.16e-05	0.03161	-0.0020537	0.00328577	-0.625029	0.533235	0.9998
cg02091103	0.00869582	0.00215412	4.0368	9.16e-05	0.03161	0.00110822	0.00243398	0.455313	0.649774	0.9998
cg23501005	0.00445387	0.00110337	4.0366	9.17e-05	0.03161	0.0018412	0.00118717	1.55092	0.123768	0.9998
cg21899500	0.00904048	0.00223964	4.0366	9.17e-05	0.03161	0.00251506	0.002978	0.844549	0.40018	0.9998
cg09502015	0.00984825	0.00243976	4.0366	9.17e-05	0.03161	0.00334235	0.00254361	1.31402	0.19155	0.9998
cg13305186	0.0101175	0.00250664	4.0363	9.18e-05	0.03161	0.00173909	0.00382467	0.454703	0.650211	0.9998
cg16385335	0.00754743	0.0018699	4.0363	9.18e-05	0.03161	0.00197838	0.0019015	1.04043	0.3004	0.9998
cg07970821	0.00453053	0.00112287	4.0348	9.24e-05	0.03161	-0.000979599	0.00142783	-0.686076	0.494096	0.9998
cg05289394	0.00491428	0.00121799	4.0348	9.24e-05	0.03161	-0.00240215	0.0016355	-1.46876	0.144727	0.9998
cg26495179	0.00713714	0.00176901	4.0345	9.25e-05	0.03161	0.00360641	0.00301113	1.19769	0.233588	0.9998
cg08827060	0.0101392	0.00251342	4.034	9.26e-05	0.03161	0.00160182	0.00297541	0.538354	0.59141	0.9998
cg01963623	0.0136271	0.00337822	4.0338	9.27e-05	0.03161	0.0052102	0.00384577	1.35479	0.178236	0.9998
cg05733139	0.00979429	0.00242809	4.0337	9.27e-05	0.03161	0.00158561	0.00344354	0.46046	0.646087	0.9998
cg23488055	0.00632095	0.00156712	4.0335	9.28e-05	0.03161	-0.0023771	0.00213081	-1.11559	0.267008	0.9998
cg23132774	0.0125361	0.00310812	4.0333	9.29e-05	0.03161	-0.000841911	0.00314302	-0.267867	0.789299	0.9998
cg17796960	0.0111121	0.00275553	4.0327	9.31e-05	0.03161	-0.000698795	0.00361168	-0.193482	0.846935	0.9998
cg18217832	0.013029	0.00323093	4.0326	9.31e-05	0.03161	0.00254976	0.00495761	0.514312	0.608056	0.9998
cg00094751	0.00898498	0.00222818	4.0324	9.32e-05	0.03161	-0.00461264	0.00221206	-2.08522	0.0393419	0.9998
cg15850918	0.00763516	0.00189345	4.0324	9.32e-05	0.03161	0.00419381	0.00215986	1.94171	0.0547068	0.9998
cg23886101	0.00372902	0.000924795	4.0323	9.32e-05	0.03161	-0.00139544	0.00107032	-1.30377	0.195011	0.9998
cg19475224	0.00979969	0.00243053	4.0319	9.34e-05	0.03161	-4.51e-05	0.00260189	-0.0173448	0.986193	0.9999
cg02781105	0.00742975	0.00184275	4.0319	9.34e-05	0.03161	-0.00290363	0.00210627	-1.37856	0.170802	0.9998
cg00575665	0.0119312	0.00295931	4.0318	9.34e-05	0.03161	0.00248135	0.00400295	0.61988	0.536607	0.9998
cg04880063	0.012245	0.00303734	4.0315	9.35e-05	0.03161	0.000903175	0.00339898	0.26572	0.790948	0.9998
cg05590265	0.00807901	0.00200424	4.031	9.37e-05	0.03161	0.000989725	0.00313189	0.316015	0.752585	0.9998
cg08616943	0.00534442	0.00132587	4.0309	9.37e-05	0.03161	-0.000242308	0.00135844	-0.178372	0.858756	0.9998
cg02343008	0.0104417	0.00259043	4.0309	9.37e-05	0.03161	-0.00220512	0.00328728	-0.670805	0.503738	0.9998
cg08237401	0.00710471	0.00176269	4.0306	9.38e-05	0.03161	-0.00189627	0.00158012	-1.20008	0.232663	0.9998
cg13519851	0.0107981	0.00267929	4.0302	9.4e-05	0.03161	0.00150343	0.00393895	0.381682	0.703427	0.9998
cg24163568	0.00691692	0.00171676	4.0291	9.44e-05	0.03161	0.00367995	0.00280342	1.31267	0.192003	0.9998
cg23915487	0.0109582	0.00271989	4.0289	9.44e-05	0.03161	-0.00180715	0.00275717	-0.655437	0.513543	0.9998
cg02737458	0.0128075	0.00317888	4.0289	9.44e-05	0.03161	-0.000526061	0.00438694	-0.119915	0.904767	0.9999
cg25520960	0.0102425	0.00254224	4.0289	9.44e-05	0.03161	0.00253699	0.00306246	0.828416	0.409213	0.9998
cg14449051	0.00822456	0.00204154	4.0286	9.45e-05	0.03161	-0.00261095	0.00212456	-1.22894	0.221694	0.9998
cg13311939	0.00826637	0.00205193	4.0286	9.46e-05	0.03161	-0.000218463	0.00183351	-0.11915	0.905372	0.9999
cg01437439	0.00789492	0.00195976	4.0285	9.46e-05	0.03161	-0.00307212	0.0019349	-1.58774	0.115189	0.9998
cg06933824	0.00863488	0.00214351	4.0284	9.46e-05	0.03161	0.00579688	0.00323377	1.79261	0.0757591	0.9998
cg13731636	0.00617196	0.0015323	4.0279	9.48e-05	0.03163	-0.00101397	0.00185965	-0.545247	0.586678	0.9998
cg19319393	0.00960758	0.00238566	4.0272	9.5e-05	0.03164	0.00339735	0.00267168	1.27162	0.206167	0.9998
cg16555417	0.00863785	0.00214495	4.0271	9.51e-05	0.03164	0.00184062	0.00229882	0.800681	0.425027	0.9998
cg01511557	0.0066149	0.00164268	4.0269	9.52e-05	0.03164	0.00181823	0.00258379	0.703704	0.48309	0.9998
cg20376009	0.0127565	0.0031686	4.0259	9.55e-05	0.03164	0.00220711	0.00422452	0.522452	0.602397	0.9998
cg19801120	0.0102121	0.0025366	4.0259	9.55e-05	0.03164	-0.000464191	0.00330376	-0.140504	0.888517	0.9999
cg27652464	0.0104692	0.00260055	4.0258	9.56e-05	0.03164	0.00248049	0.00317955	0.780138	0.43697	0.9998
cg03369807	0.00573255	0.00142397	4.0257	9.56e-05	0.03164	-0.000104331	0.00173249	-0.0602198	0.952089	0.9999
cg23323669	0.0119741	0.00297487	4.0251	9.58e-05	0.03168	0.000971476	0.00355992	0.272893	0.785443	0.9998
cg10741283	0.00735939	0.00182896	4.0238	9.63e-05	0.0318	-0.00168704	0.00220485	-0.765149	0.445806	0.9998
cg18206481	0.0111782	0.00277887	4.0226	9.67e-05	0.03188	-0.00341266	0.00346637	-0.984506	0.327008	0.9998
cg06912918	0.00860401	0.00213903	4.0224	9.68e-05	0.03188	0.00133123	0.00221971	0.59973	0.549908	0.9998
cg00840270	0.00769477	0.00191305	4.0223	9.68e-05	0.03188	0.00240238	0.00286629	0.838151	0.403747	0.9998
cg05997655	0.0116769	0.00290327	4.022	9.69e-05	0.03188	-0.00160547	0.00365492	-0.439263	0.661325	0.9998
cg13784966	0.00606221	0.00150746	4.0215	9.71e-05	0.0319	0.00109211	0.00194513	0.56146	0.575616	0.9998
cg18737081	0.00983523	0.00244599	4.021	9.73e-05	0.0319	-0.0014297	0.00265028	-0.539452	0.590655	0.9998
cg27176129	0.0107038	0.00266201	4.0209	9.73e-05	0.0319	-0.00131763	0.00255417	-0.515874	0.606968	0.9998
cg04389838	0.00844489	0.00210059	4.0203	9.76e-05	0.0319	0.00303768	0.00306611	0.99073	0.323972	0.9998
cg06377222	0.00753937	0.00187543	4.0201	9.76e-05	0.0319	0.0032518	0.00244802	1.32834	0.186792	0.9998
cg08784911	0.00830295	0.00206547	4.0199	9.77e-05	0.0319	0.00119352	0.00229139	0.520871	0.603494	0.9998
cg19808085	0.0114424	0.0028466	4.0197	9.78e-05	0.0319	0.00297515	0.00300826	0.988993	0.324818	0.9998
cg02464866	0.0107496	0.00267439	4.0195	9.79e-05	0.0319	0.00263879	0.00387894	0.680286	0.49774	0.9998
cg05171921	0.00508418	0.00126513	4.0187	9.82e-05	0.03194	-0.00147525	0.00155989	-0.945739	0.346336	0.9998
cg24404533	0.0100442	0.00249944	4.0186	9.82e-05	0.03194	-0.00195642	0.00402646	-0.485889	0.628004	0.9998
cg18357048	0.0100944	0.00251329	4.0164	9.9e-05	0.03199	-0.00248209	0.00324087	-0.765871	0.445379	0.9998
cg24523978	0.00949115	0.00236313	4.0163	9.9e-05	0.03199	0.00616963	0.00409417	1.50693	0.134669	0.9998
cg01782486	0.00491246	0.00122316	4.0162	9.91e-05	0.03199	0.000471454	0.00144274	0.326777	0.744452	0.9998
cg24348330	0.0104614	0.00260485	4.0161	9.91e-05	0.03199	0.000793619	0.00313457	0.253183	0.800595	0.9998
cg13802354	0.00608056	0.00151406	4.0161	9.91e-05	0.03199	0.00181665	0.00182128	0.997461	0.32071	0.9998
cg02915593	0.00870963	0.00216893	4.0156	9.93e-05	0.03199	0.00273602	0.003352	0.816236	0.416113	0.9998
cg14586500	0.00536222	0.00133561	4.0148	9.96e-05	0.03199	0.000525234	0.00137498	0.381994	0.703196	0.9998
cg18885766	0.00912097	0.00227187	4.0147	9.96e-05	0.03199	-0.00188221	0.00234737	-0.801837	0.424361	0.9998
cg10035737	0.00674103	0.00167907	4.0147	9.96e-05	0.03199	-0.00118771	0.00156037	-0.76117	0.44817	0.9998
cg03400139	0.00958601	0.00238773	4.0147	9.96e-05	0.03199	-4.13e-05	0.00239221	-0.0172661	0.986255	0.9999
cg16057826	0.00928798	0.00231414	4.0136	0.00010007	0.03199	0.00214311	0.00237492	0.902389	0.368804	0.9998
cg11949874	0.00926665	0.00230909	4.0131	0.000100241	0.03199	-0.00241995	0.00236217	-1.02446	0.307846	0.9998
cg25989075	0.0148075	0.00368991	4.013	0.000100298	0.03199	0.00525111	0.00344751	1.52316	0.130563	0.9998
cg11034837	0.00799205	0.00199158	4.0129	0.000100312	0.03199	0.0015742	0.00291969	0.539169	0.59085	0.9998
cg05872758	0.00859084	0.0021408	4.0129	0.000100315	0.03199	0.0074239	0.00266778	2.7828	0.00633544	0.9998
cg25035631	0.0173423	0.00432201	4.0126	0.000100455	0.03199	0.00161013	0.00646195	0.24917	0.80369	0.9998
cg07049592	0.00693365	0.001728	4.0125	0.000100468	0.03199	0.00247946	0.00202957	1.22167	0.224421	0.9998
cg08279075	0.013571	0.00338226	4.0124	0.000100507	0.03199	-0.00154012	0.00409466	-0.376129	0.707539	0.9998
cg22277296	0.007661	0.00190936	4.0123	0.000100538	0.03199	0.00477385	0.00230173	2.07402	0.0403903	0.9998
cg22774472	0.0105418	0.00262764	4.0119	0.000100707	0.03199	0.00691211	0.00367099	1.8829	0.0623315	0.9998
cg07803860	0.011929	0.00297345	4.0118	0.000100732	0.03199	-0.0053819	0.00367257	-1.46543	0.145631	0.9998
cg23812775	0.0112667	0.00280843	4.0117	0.000100769	0.03199	0.00302925	0.00393678	0.769475	0.443246	0.9998
cg05925894	0.00744503	0.00185596	4.0114	0.000100885	0.03199	0.00150174	0.00221866	0.676866	0.499899	0.9998
cg04937609	0.0127788	0.00318581	4.0112	0.000100979	0.03199	0.00758009	0.00529779	1.4308	0.155296	0.9998
cg00427604	0.00714733	0.0017821	4.0106	0.00010119	0.032	-0.00026751	0.00243051	-0.110063	0.912558	0.9999
cg24084836	0.00706856	0.00176256	4.0104	0.000101279	0.032	0.00222812	0.00192363	1.15829	0.249232	0.9998
cg16426215	0.00791897	0.00197469	4.0102	0.000101338	0.032	0.000863209	0.00211312	0.408499	0.683694	0.9998
cg00947599	0.0109513	0.00273118	4.0097	0.000101537	0.03201	0.00550943	0.00425155	1.29586	0.19771	0.9998
cg26195356	0.0130572	0.00325653	4.0096	0.000101599	0.03201	0.00308657	0.00373075	0.827333	0.409823	0.9998
cg05894462	0.00493891	0.0012319	4.0092	0.000101738	0.03202	-0.000564144	0.00132444	-0.425948	0.670971	0.9998
cg05036153	0.00819235	0.00204435	4.0073	0.000102464	0.03214	-0.00034915	0.00190911	-0.182886	0.855221	0.9998
cg19741660	0.0143344	0.00357745	4.0069	0.000102624	0.03214	-5.37e-05	0.00561877	-0.00955437	0.992394	0.9999
cg05812452	0.0108573	0.00270967	4.0069	0.000102628	0.03214	0.00374336	0.00327166	1.14418	0.255011	0.9998
cg15404785	0.00651388	0.00162577	4.0066	0.000102716	0.03214	-0.000238952	0.0027146	-0.0880247	0.930016	0.9999
cg01573321	0.0152504	0.00380643	4.0065	0.000102781	0.03214	0.00902559	0.00476696	1.89336	0.0609135	0.9998
cg06042148	0.0104038	0.0025969	4.0062	0.000102879	0.03214	0.000931364	0.00283899	0.328061	0.743484	0.9998
cg07459594	0.0128604	0.00321015	4.0062	0.000102903	0.03214	0.00302448	0.00314633	0.961273	0.338504	0.9998
cg16455972	0.00917051	0.0022892	4.006	0.000102973	0.03214	0.00291774	0.00244121	1.1952	0.234557	0.9998
cg00577449	0.0130202	0.00325083	4.0052	0.000103281	0.0322	0.00982344	0.00510733	1.9234	0.056991	0.9998
cg26132647	0.00449765	0.00112313	4.0046	0.000103529	0.0322	-0.00129234	0.00132555	-0.97494	0.33171	0.9998
cg27100022	0.00989676	0.00247142	4.0045	0.000103559	0.0322	0.00427545	0.00370429	1.15419	0.250902	0.9998
cg05523017	0.0103074	0.00257418	4.0041	0.000103688	0.0322	0.00101022	0.0030077	0.335878	0.737597	0.9998
cg21797718	0.00966974	0.00241498	4.0041	0.000103721	0.0322	0.00139798	0.00246321	0.567545	0.57149	0.9998
cg08198377	0.0145961	0.00364557	4.0038	0.000103832	0.0322	0.00419145	0.00390872	1.07233	0.285897	0.9998
cg00692279	0.00664843	0.00166077	4.0032	0.000104046	0.03222	0.00157734	0.00214365	0.735818	0.463394	0.9998
cg19137348	0.0165024	0.00412242	4.0031	0.000104102	0.03222	0.00495307	0.00591691	0.837105	0.404332	0.9998
cg03183936	0.00964513	0.00241023	4.0018	0.000104628	0.03226	0.000206215	0.00268341	0.0768482	0.938883	0.9999
cg23225147	0.00584594	0.00146109	4.0011	0.000104888	0.03226	0.000377106	0.00145417	0.259328	0.795862	0.9998
cg25433552	0.00910098	0.00227476	4.0009	0.000104982	0.03226	0.00200455	0.00292698	0.684852	0.494865	0.9998
cg06064636	0.0103652	0.0025908	4.0008	0.00010501	0.03226	0.00323999	0.00353553	0.916407	0.36144	0.9998
cg17808882	0.00830666	0.0020763	4.0007	0.000105041	0.03226	0.00118961	0.00286367	0.415416	0.678639	0.9998
cg14515381	0.00727794	0.00181917	4.0007	0.000105045	0.03226	-0.00039744	0.0023905	-0.166258	0.868256	0.9998
cg03047965	0.0132243	0.0033056	4.0006	0.000105094	0.03226	0.00737081	0.00507654	1.45193	0.14934	0.9998
cg21408360	0.00935225	0.00233779	4.0005	0.000105135	0.03226	0.00343705	0.00315213	1.09039	0.277903	0.9998
cg24076588	0.00892667	0.00223163	4.0001	0.000105294	0.03227	0.00709132	0.00367058	1.93193	0.0559167	0.9998
cg10248231	0.00651012	0.00162779	3.9994	0.000105573	0.03227	-0.00153109	0.0022627	-0.676663	0.500027	0.9998
cg19090784	0.0105151	0.0026293	3.9992	0.000105638	0.03227	0.00567967	0.0028127	2.0193	0.0458661	0.9998
cg11707084	0.0079312	0.00198331	3.999	0.000105725	0.03227	-0.00155612	0.00241713	-0.643789	0.52104	0.9998
cg16735290	0.0100774	0.00252015	3.9988	0.000105815	0.03227	0.00641231	0.00324218	1.97778	0.0504324	0.9998
cg18823647	0.00749966	0.00187552	3.9987	0.000105834	0.03227	-0.00010072	0.0020187	-0.0498937	0.960297	0.9999
cg23044186	0.00353774	0.000884777	3.9984	0.000105936	0.03227	-0.00279122	0.00162327	-1.7195	0.0883098	0.9998
cg23934351	0.00828667	0.00207269	3.998	0.000106101	0.03228	0.00306	0.00365644	0.83688	0.404458	0.9998
cg04514123	0.00694339	0.00173693	3.9975	0.000106316	0.03228	-0.00166947	0.0021871	-0.763325	0.446889	0.9998
cg22869668	0.0123155	0.00308111	3.9971	0.000106477	0.03228	0.0111443	0.00454362	2.45273	0.0157345	0.9998
cg08491668	0.00507504	0.00126973	3.9969	0.000106543	0.03228	0.00195751	0.00196634	0.995508	0.321654	0.9998
cg19343566	0.00737882	0.00184629	3.9966	0.000106688	0.03228	0.00571736	0.00261524	2.18616	0.0309033	0.9998
cg06772785	0.00748265	0.00187244	3.9962	0.000106832	0.03228	-0.00222258	0.00213059	-1.04317	0.299134	0.9998
cg09357462	0.00603761	0.00151088	3.9961	0.000106877	0.03228	0.00236376	0.0019706	1.19951	0.232882	0.9998
cg26557658	0.00929836	0.00232696	3.9959	0.000106945	0.03228	0.00270947	0.00228948	1.18344	0.239163	0.9998
cg09152259	0.0035244	0.000882157	3.9952	0.000107238	0.03228	-0.00029312	0.00104105	-0.281563	0.778803	0.9998
cg24263062	0.0174701	0.00437287	3.9951	0.000107275	0.03228	0.00249766	0.00516175	0.483879	0.629425	0.9998
cg12942161	0.00957771	0.00239736	3.9951	0.000107275	0.03228	-0.00347977	0.00415745	-0.836996	0.404393	0.9998
cg13461273	0.00957553	0.00239686	3.995	0.000107307	0.03228	-0.0016987	0.00236715	-0.717615	0.474502	0.9998
cg07002447	0.0125187	0.00313408	3.9944	0.000107567	0.03228	-0.00228681	0.0045939	-0.497793	0.619615	0.9998
cg11114757	0.00910592	0.00227972	3.9943	0.000107594	0.03228	0.00687475	0.00281946	2.43832	0.0163417	0.9998
cg02698708	0.0107434	0.0026897	3.9943	0.000107612	0.03228	-0.00070369	0.00337842	-0.20829	0.835384	0.9998
cg15685144	0.00850726	0.00212999	3.994	0.000107705	0.03228	-2.46e-05	0.00294145	-0.00837018	0.993337	0.9999
cg15085044	0.00669589	0.00167665	3.9936	0.000107878	0.0323	0.00219722	0.00175715	1.25044	0.213767	0.9998
cg02635932	0.0102282	0.00256147	3.9931	0.000108088	0.03233	-0.000489255	0.00241058	-0.202961	0.839537	0.9998
cg02108080	0.00959507	0.00240308	3.9928	0.0001082	0.03233	0.00607193	0.00338843	1.79196	0.075864	0.9998
cg04099095	0.00945813	0.00236921	3.9921	0.000108494	0.03233	0.0056423	0.00347919	1.62172	0.107699	0.9998
cg10858686	0.0098173	0.00245918	3.9921	0.000108496	0.03233	0.00301882	0.00354683	0.851132	0.396528	0.9998
cg26680995	0.00752461	0.00188513	3.9916	0.000108713	0.03233	0.00144982	0.00235145	0.616566	0.538783	0.9998
cg01308737	0.0079576	0.00199361	3.9915	0.000108723	0.03233	-0.00249384	0.00163482	-1.52545	0.129991	0.9998
cg14590206	0.0118294	0.00296378	3.9913	0.000108809	0.03233	0.00230343	0.00286152	0.804965	0.42256	0.9998
cg18948488	0.00885121	0.00221771	3.9912	0.000108881	0.03233	0.00085523	0.00203454	0.420355	0.675039	0.9998
cg04132000	0.00818182	0.00205054	3.9901	0.000109322	0.03243	0.00176437	0.00222855	0.791714	0.430216	0.9998
cg06532212	0.00662275	0.00166012	3.9893	0.000109636	0.03248	0.00141345	0.00196395	0.719698	0.473224	0.9998
cg01914278	0.0132118	0.00331196	3.9891	0.000109717	0.03248	0.00408737	0.00299596	1.3643	0.175234	0.9998
cg11564711	0.0139552	0.00349867	3.9887	0.000109879	0.03249	-0.00127824	0.0037208	-0.34354	0.731842	0.9998
cg26283008	0.00702484	0.00176134	3.9883	0.00011004	0.03249	0.00082573	0.00185683	0.444699	0.657403	0.9998
cg14025883	0.00561555	0.00140811	3.988	0.000110177	0.03249	0.00135708	0.0020973	0.647061	0.518928	0.9998
cg26955980	0.00919711	0.0023063	3.9878	0.000110254	0.03249	-0.00530183	0.00352696	-1.50323	0.135619	0.9998
cg27201301	0.0109956	0.00275737	3.9877	0.000110298	0.03249	0.0029473	0.00341273	0.863619	0.38966	0.9998
cg11889068	0.00656242	0.00164595	3.987	0.000110585	0.03251	-0.00114025	0.00156183	-0.730072	0.466884	0.9998
cg09040752	0.00453391	0.00113717	3.987	0.000110594	0.03251	0.0025777	0.00127132	2.02758	0.0449986	0.9998
cg08530537	0.0122211	0.00306643	3.9855	0.000111236	0.0326	0.00533773	0.0038497	1.38653	0.168363	0.9998
cg10182697	0.00966391	0.00242517	3.9848	0.000111497	0.0326	0.00123959	0.00270005	0.459098	0.647062	0.9998
cg09978105	0.0117325	0.00294443	3.9846	0.000111585	0.0326	-6.78e-05	0.00498633	-0.0136005	0.989173	0.9999
cg08961287	0.0064132	0.00160966	3.9842	0.000111771	0.0326	0.00486962	0.00259757	1.87469	0.0634646	0.9998
cg01912955	0.00778503	0.00195411	3.9839	0.000111875	0.0326	0.00462377	0.00246061	1.87911	0.0628519	0.9998
cg11525252	0.00554983	0.00139307	3.9839	0.000111894	0.0326	0.000169403	0.00161582	0.10484	0.916692	0.9999
cg15959464	0.00914212	0.00229479	3.9839	0.000111904	0.0326	-0.00139368	0.00236981	-0.588096	0.557663	0.9998
cg04423635	0.00851624	0.00213771	3.9838	0.000111929	0.0326	-0.00120626	0.0022305	-0.540803	0.589727	0.9998
cg20339650	0.00911262	0.00228748	3.9837	0.000111971	0.0326	0.00184203	0.00227123	0.811028	0.419085	0.9998
cg10743102	0.00471294	0.00118313	3.9834	0.00011208	0.0326	0.000888279	0.00146444	0.606565	0.545378	0.9998
cg26370911	0.00986334	0.0024761	3.9834	0.000112094	0.0326	-0.00110129	0.00307042	-0.358676	0.720519	0.9998
cg08963712	0.00695992	0.00174747	3.9829	0.000112328	0.03262	0.000438287	0.00166885	0.262627	0.793325	0.9998
cg24985235	0.00991836	0.00249036	3.9827	0.000112393	0.03262	0.000319783	0.00302974	0.105548	0.916131	0.9999
cg11705651	0.0118222	0.00296916	3.9817	0.000112824	0.03271	0.000789613	0.0029942	0.263714	0.792489	0.9998
cg11391335	0.0115599	0.00290437	3.9802	0.000113462	0.03286	0.00285487	0.00456704	0.625102	0.533187	0.9998
cg19098790	0.0102664	0.00257953	3.9799	0.000113559	0.03286	0.00394488	0.00277135	1.42345	0.157411	0.9998
cg15923943	0.0127435	0.0032033	3.9782	0.000114292	0.03292	0.00146362	0.00449215	0.325817	0.745176	0.9998
cg15325070	0.0108937	0.00273851	3.978	0.000114406	0.03292	0.00167455	0.00380546	0.440039	0.660764	0.9998
cg26236922	0.00496595	0.00124849	3.9776	0.000114578	0.03292	0.00197594	0.00134156	1.47287	0.143616	0.9998
cg10241347	0.0145362	0.00365455	3.9775	0.000114587	0.03292	0.00605774	0.00361162	1.67729	0.0962994	0.9998
cg00703260	0.0134331	0.00337733	3.9774	0.000114634	0.03292	-0.00122454	0.00383111	-0.319632	0.749848	0.9998
cg08350047	0.00804656	0.00202307	3.9774	0.00011465	0.03292	0.00138928	0.00274332	0.506422	0.613565	0.9998
cg24148719	0.00979921	0.00246405	3.9769	0.000114877	0.03292	-0.00527347	0.0054427	-0.968908	0.334698	0.9998
cg04135540	0.0108373	0.00272525	3.9766	0.000114988	0.03292	-0.000922726	0.00238465	-0.386944	0.699538	0.9998
cg05225996	0.00931756	0.00234312	3.9766	0.000115011	0.03292	0.00199781	0.00277862	0.718994	0.473656	0.9998
cg10997906	0.0126451	0.00317999	3.9764	0.000115061	0.03292	-0.000580588	0.00449479	-0.129169	0.897458	0.9999
cg22792735	0.0135242	0.00340112	3.9764	0.000115087	0.03292	0.00393915	0.00485224	0.81182	0.418632	0.9998
cg00576853	0.00492034	0.00123752	3.976	0.000115268	0.03292	-0.000827097	0.0013156	-0.628685	0.530847	0.9998
cg07243988	0.0133972	0.00336959	3.9759	0.000115293	0.03292	5.52e-05	0.00351084	0.0157182	0.987487	0.9999
cg03046819	0.00947007	0.00238209	3.9755	0.000115457	0.03292	0.0010566	0.00293903	0.359509	0.719898	0.9998
cg22156632	0.0103436	0.00260204	3.9752	0.000115608	0.03292	-0.00336359	0.00264129	-1.27347	0.205513	0.9998
cg06713675	0.00985112	0.00247821	3.9751	0.000115642	0.03292	-0.000962052	0.00479434	-0.200664	0.841328	0.9998
cg00398764	0.00759279	0.00191016	3.9749	0.000115713	0.03292	0.00262991	0.00238801	1.1013	0.273148	0.9998
cg22939733	0.0114626	0.00288384	3.9748	0.000115779	0.03292	-0.00348251	0.00290846	-1.19737	0.233712	0.9998
cg14061069	0.00602845	0.0015168	3.9745	0.000115924	0.03293	-0.000686369	0.00184698	-0.371616	0.710887	0.9998
cg13370460	0.0121613	0.00306009	3.9742	0.000116048	0.03293	0.00597157	0.0033572	1.77873	0.0780209	0.9998
cg07658809	0.00832752	0.00209559	3.9738	0.000116194	0.03294	-0.000108444	0.00241288	-0.0449436	0.964233	0.9999
cg04347264	0.00829063	0.00208656	3.9733	0.000116407	0.03297	0.0014156	0.00242098	0.584721	0.559922	0.9998
cg12060786	0.010243	0.00257834	3.9727	0.000116689	0.03297	0.00707288	0.0041467	1.70566	0.0908675	0.9998
cg19088553	0.00793128	0.00199652	3.9725	0.000116756	0.03297	0.00318913	0.00394943	0.80749	0.421111	0.9998
cg06771126	0.018094	0.00455521	3.9722	0.000116925	0.03297	0.00668578	0.0045605	1.46602	0.145471	0.9998
cg15788147	0.004751	0.0011961	3.9721	0.000116951	0.03297	0.000306187	0.0015219	0.201187	0.840921	0.9998
cg25945642	0.00554926	0.00139706	3.9721	0.000116952	0.03297	-0.0013918	0.00139764	-0.995819	0.321504	0.9998
cg22842048	0.00972516	0.00244915	3.9708	0.000117505	0.03308	0.00330408	0.00222478	1.48512	0.140345	0.9998
cg16694634	0.00652636	0.00164365	3.9707	0.000117584	0.03308	-0.000802397	0.00214554	-0.373984	0.70913	0.9998
cg26064535	0.0109575	0.00276033	3.9696	0.00011804	0.03316	0.00133967	0.00410946	0.325997	0.74504	0.9998
cg05196366	0.00929283	0.00234117	3.9693	0.000118176	0.03316	0.00375007	0.00222996	1.68168	0.0954422	0.9998
cg02904657	0.00971287	0.00244701	3.9693	0.000118189	0.03316	0.00329604	0.0025855	1.27482	0.205036	0.9998
cg22851561	0.00609841	0.0015366	3.9688	0.00011842	0.03316	3.8e-05	0.00180996	0.0210024	0.983281	0.9999
cg06783429	0.0154974	0.00390488	3.9687	0.000118438	0.03316	0.0066448	0.00496266	1.33896	0.18332	0.9998
cg08706567	0.0104664	0.00263798	3.9676	0.000118943	0.03323	0.00210796	0.00440588	0.478443	0.633276	0.9998
cg02834449	0.00832459	0.00209822	3.9675	0.000119001	0.03323	-0.00693608	0.00273769	-2.53355	0.0126871	0.9998
cg18785679	0.00875923	0.00220787	3.9673	0.000119083	0.03323	0.0018043	0.00266838	0.676179	0.500333	0.9998
cg12944343	0.018502	0.00466411	3.9669	0.000119249	0.03323	0.00336168	0.00471613	0.712805	0.477462	0.9998
cg15177613	0.0127038	0.00320257	3.9667	0.000119319	0.03323	-0.00057272	0.00333322	-0.171822	0.86389	0.9998
cg05269040	0.009054	0.00228274	3.9663	0.00011952	0.03323	-0.000364172	0.00293984	-0.123875	0.901638	0.9999
cg24867790	0.0116172	0.00292901	3.9663	0.000119537	0.03323	-0.00292429	0.0039817	-0.734433	0.464234	0.9998
cg02612650	0.0150516	0.00379504	3.9661	0.000119598	0.03323	0.00228018	0.00485314	0.469837	0.639393	0.9998
cg14788563	0.00554892	0.00139929	3.9655	0.000119863	0.03323	-0.00238635	0.00163357	-1.46082	0.146889	0.9998
cg06069861	0.0059521	0.00150117	3.965	0.000120109	0.03323	0.00109021	0.00198095	0.55035	0.583185	0.9998
cg22942804	0.015402	0.00388469	3.9648	0.000120184	0.03323	-0.00104565	0.00465174	-0.224787	0.822558	0.9998
cg10528218	0.00797577	0.00201165	3.9648	0.000120196	0.03323	0.00532397	0.00220777	2.41147	0.0175292	0.9998
cg09229492	0.00620294	0.00156452	3.9648	0.000120207	0.03323	0.00141307	0.00161016	0.877601	0.382056	0.9998
cg02893799	0.00376062	0.000948617	3.9643	0.000120404	0.03323	0.00179488	0.00122948	1.45987	0.147151	0.9998
cg17222996	0.00849677	0.0021434	3.9642	0.000120478	0.03323	9.16e-05	0.00249439	0.0367241	0.970771	0.9999
cg14347088	0.00825714	0.00208305	3.964	0.000120562	0.03323	-0.00158992	0.00378875	-0.419643	0.675557	0.9998
cg15425811	0.0191551	0.00483245	3.9639	0.000120614	0.03323	0.00788339	0.00548574	1.43707	0.153511	0.9998
cg20873801	0.00874233	0.00220569	3.9635	0.000120759	0.03324	0.00407355	0.00249342	1.63372	0.10515	0.9998
cg16668896	0.00748999	0.0018902	3.9625	0.000121215	0.03331	0.000765942	0.00176097	0.434955	0.664439	0.9998
cg00795503	0.00658148	0.00166094	3.9625	0.000121229	0.03331	0.000900446	0.00158346	0.568658	0.570737	0.9998
cg18303477	0.00723989	0.00182724	3.9622	0.000121366	0.03332	-0.000507444	0.00178638	-0.284063	0.776892	0.9998
cg25371590	0.00900469	0.00227291	3.9617	0.000121574	0.03333	-0.00363642	0.00305807	-1.18912	0.236928	0.9998
cg07902673	0.00809601	0.00204364	3.9616	0.000121654	0.03333	-0.00343349	0.00243136	-1.41217	0.160698	0.9998
cg17159698	0.00947334	0.0023919	3.9606	0.000122096	0.03339	-0.00183448	0.00315967	-0.580592	0.562692	0.9998
cg12127706	0.00955077	0.0024115	3.9605	0.000122136	0.03339	-0.000566892	0.00362081	-0.156565	0.875872	0.9998
cg27115863	0.00855279	0.00215977	3.96	0.000122344	0.03339	0.000521923	0.00205054	0.25453	0.799557	0.9998
cg00886182	0.0113594	0.00286859	3.9599	0.000122396	0.03339	0.00020513	0.00233032	0.0880265	0.930014	0.9999
cg13372766	0.009413	0.00237712	3.9598	0.00012244	0.03339	0.00593225	0.00269636	2.2001	0.0298718	0.9998
cg20747739	0.0105152	0.00265561	3.9596	0.000122544	0.03339	0.00309303	0.00316121	0.978432	0.329988	0.9998
cg08722103	0.00922713	0.00233095	3.9585	0.000123038	0.03346	0.00409114	0.00289619	1.41259	0.160573	0.9998
cg25612391	0.0191935	0.00484884	3.9584	0.00012311	0.03346	0.000516144	0.00594519	0.0868171	0.930973	0.9999
cg22345576	0.00675306	0.00170605	3.9583	0.000123142	0.03346	0.00449492	0.00282629	1.5904	0.11459	0.9998
cg11924019	0.00812654	0.00205328	3.9578	0.000123361	0.03348	0.00607234	0.00256777	2.36483	0.0197745	0.9998
cg27273033	0.00613155	0.00154933	3.9575	0.000123493	0.03348	0.00251285	0.00206212	1.21857	0.22559	0.9998
cg16179507	0.0189938	0.00479991	3.9571	0.000123695	0.03348	0.00246398	0.00407605	0.604502	0.546744	0.9998
cg19310167	0.00538796	0.00136163	3.957	0.000123746	0.03348	-0.000944243	0.00145126	-0.650635	0.516627	0.9998
cg13659138	0.00451707	0.00114157	3.9569	0.000123797	0.03348	0.0018171	0.00147801	1.22942	0.221515	0.9998
cg20528093	0.00972356	0.00245781	3.9562	0.000124122	0.03354	0.00375326	0.00263769	1.42293	0.15756	0.9998
cg00210562	0.0101008	0.00255341	3.9558	0.000124289	0.03355	0.0016174	0.00314789	0.513805	0.60841	0.9998
cg20006924	0.00935699	0.00236582	3.9551	0.000124637	0.03357	0.00233573	0.0025291	0.923541	0.357728	0.9998
cg02390447	0.00546665	0.0013822	3.955	0.000124656	0.03357	-0.000633986	0.00217313	-0.291738	0.771031	0.9998
cg24727182	0.00640571	0.00161975	3.9548	0.000124789	0.03357	1.97e-05	0.0011359	0.017321	0.986212	0.9999
cg03953708	0.00402226	0.00101707	3.9547	0.000124789	0.03357	0.000467696	0.00118318	0.395287	0.69339	0.9998
cg26693953	0.0067381	0.00170395	3.9544	0.000124949	0.03358	0.00198314	0.00178431	1.11143	0.268783	0.9998
cg23947828	0.00523589	0.00132456	3.9529	0.000125638	0.03373	0.00233316	0.00191795	1.21649	0.226379	0.9998
cg18941641	0.0122426	0.0030979	3.9519	0.000126121	0.03382	0.000535023	0.00518744	0.103138	0.91804	0.9999
cg09814975	0.0110221	0.00278917	3.9517	0.000126198	0.03382	-0.00121527	0.00259074	-0.469083	0.639931	0.9998
cg06834313	0.0121915	0.00308529	3.9515	0.000126313	0.03382	0.00716391	0.0036691	1.9525	0.0533975	0.9998
cg21942770	0.00839644	0.00212511	3.9511	0.000126517	0.03384	-0.000508173	0.00275324	-0.184573	0.853901	0.9998
cg27579097	0.00761538	0.00192782	3.9503	0.000126902	0.03386	0.00294825	0.00275542	1.06998	0.286949	0.9998
cg20596493	0.0117524	0.0029752	3.9501	0.000126958	0.03386	-0.000704144	0.00346014	-0.203501	0.839116	0.9998
cg25458010	0.0122732	0.00310742	3.9496	0.000127193	0.03386	-0.000609581	0.00456119	-0.133645	0.893925	0.9999
cg09735146	0.0123662	0.00313104	3.9496	0.000127231	0.03386	0.00113009	0.00361288	0.312794	0.755024	0.9998
cg13620631	0.0061962	0.00156885	3.9495	0.000127253	0.03386	-0.00178187	0.00170428	-1.04553	0.298051	0.9998
cg12051762	0.013917	0.00352388	3.9493	0.000127335	0.03386	0.00343443	0.00467061	0.735329	0.46369	0.9998
cg27614751	0.00799805	0.00202522	3.9492	0.000127386	0.03386	0.00287081	0.00178654	1.60691	0.110916	0.9998
cg27175287	0.00862132	0.00218365	3.9481	0.000127912	0.03397	-0.00101899	0.00243808	-0.41795	0.676791	0.9998
cg25629768	0.0110442	0.00279766	3.9477	0.000128129	0.03398	-0.000129976	0.0043324	-0.0300008	0.97612	0.9999
cg18459154	0.01067	0.00270298	3.9475	0.000128213	0.03398	0.00178843	0.00277366	0.644791	0.520393	0.9998
cg19701087	0.0101222	0.00256456	3.9469	0.00012848	0.03398	0.00414515	0.00301813	1.37342	0.172391	0.9998
cg16199280	0.0114383	0.00289809	3.9468	0.000128526	0.03398	-0.00147682	0.0041562	-0.355329	0.723018	0.9998
cg03917138	0.0134527	0.0034087	3.9466	0.00012866	0.03398	0.00654035	0.00502349	1.30195	0.195628	0.9998
cg08528231	0.00819868	0.00207756	3.9463	0.00012879	0.03398	0.00255975	0.00174342	1.46824	0.144868	0.9998
cg22908581	0.00590482	0.00149637	3.9461	0.000128882	0.03398	0.00313812	0.0019898	1.57711	0.117616	0.9998
cg16205490	0.00913962	0.00231654	3.9454	0.00012923	0.03398	-0.00279974	0.00291228	-0.961356	0.338463	0.9998
cg09521647	0.00702718	0.00178114	3.9453	0.000129256	0.03398	-0.000783043	0.00134023	-0.584262	0.56023	0.9998
cg04289036	0.0115973	0.00293988	3.9448	0.000129491	0.03398	0.000650916	0.00492123	0.132267	0.895013	0.9999
cg13363025	0.00750554	0.00190277	3.9445	0.000129639	0.03398	-2.97e-05	0.00201756	-0.0147099	0.98829	0.9999
cg08351464	0.0101205	0.00256576	3.9445	0.000129674	0.03398	0.0032328	0.00434207	0.74453	0.458129	0.9998
cg21204606	0.0165496	0.0041958	3.9443	0.000129735	0.03398	0.00469524	0.00390928	1.20105	0.232289	0.9998
cg09276451	0.00879133	0.00222886	3.9443	0.00012974	0.03398	-3.4e-05	0.00227971	-0.0148927	0.988144	0.9999
cg01781963	0.0170625	0.00432585	3.9443	0.000129744	0.03398	0.0103645	0.00541078	1.91553	0.0579973	0.9998
cg05675373	0.0102398	0.00259633	3.944	0.000129917	0.03398	-0.00144775	0.00368496	-0.39288	0.695162	0.9998
cg26255881	0.00706004	0.00179017	3.9438	0.000130007	0.03398	-0.00072691	0.00277333	-0.262107	0.793724	0.9998
cg01923037	0.0097113	0.00246249	3.9437	0.000130043	0.03398	0.00251526	0.00371343	0.677343	0.499598	0.9998
cg22753548	0.0133079	0.00337491	3.9432	0.000130284	0.034	0.00179759	0.00245506	0.732197	0.465592	0.9998
cg12459028	0.00733273	0.00185964	3.9431	0.000130335	0.034	0.00237848	0.00244292	0.973624	0.33236	0.9998
cg15196806	0.0109721	0.00278282	3.9428	0.000130487	0.03401	-0.00154207	0.00312265	-0.493835	0.622399	0.9998
cg27547543	0.0109005	0.0027656	3.9414	0.000131139	0.03412	0.00403284	0.00446698	0.902812	0.368581	0.9998
cg21092808	0.00661498	0.00167842	3.9412	0.00013126	0.03412	-0.000301922	0.0031285	-0.0965069	0.923292	0.9999
cg20445197	0.00825957	0.00209572	3.9412	0.000131273	0.03412	0.00266355	0.00310812	0.856966	0.39331	0.9998
cg24173629	0.0113495	0.00288019	3.9405	0.000131578	0.03413	0.000293013	0.00395307	0.0741228	0.941046	0.9999
cg09005971	0.0114404	0.00290326	3.9405	0.000131584	0.03413	0.00743785	0.00415456	1.79028	0.0761344	0.9998
cg04022561	0.0100273	0.0025448	3.9403	0.000131701	0.03413	-0.00128069	0.00274592	-0.466395	0.641847	0.9998
cg04184427	0.00569705	0.0014459	3.9401	0.000131779	0.03413	-0.00310802	0.00176125	-1.76466	0.0803708	0.9998
cg07796597	0.0111385	0.00282758	3.9392	0.000132225	0.03422	0.00201166	0.00367004	0.54813	0.584704	0.9998
cg03016975	0.0114017	0.0028947	3.9388	0.000132432	0.03424	0.00120075	0.00332773	0.360832	0.718911	0.9998
cg01266850	0.00797173	0.00202442	3.9378	0.000132935	0.03434	-0.00268912	0.00234202	-1.14821	0.253352	0.9998
cg15929506	0.00674938	0.00171447	3.9367	0.000133472	0.03445	0.00710312	0.00322134	2.20502	0.029515	0.9998
cg02211646	0.0112414	0.0028558	3.9363	0.000133659	0.03447	-0.00352667	0.00345721	-1.02009	0.309904	0.9998
cg12592387	0.00779414	0.00198018	3.9361	0.000133786	0.03447	-0.00211108	0.00241493	-0.874178	0.383909	0.9998
cg05195318	0.00801078	0.00203542	3.9357	0.000133977	0.03449	-0.0030733	0.0025515	-1.2045	0.230957	0.9998
cg09757049	0.00835659	0.00212388	3.9346	0.000134533	0.0346	0.000695856	0.0020144	0.345441	0.730417	0.9998
cg27649094	0.00630075	0.00160162	3.934	0.000134829	0.03462	0.00537322	0.00213022	2.52238	0.0130741	0.9998
cg06917772	0.0059879	0.0015221	3.934	0.000134831	0.03462	0.000877452	0.00179919	0.487693	0.626729	0.9998
cg18804206	0.00709772	0.00180443	3.9335	0.000135078	0.03464	0.00197784	0.00201687	0.980649	0.328898	0.9998
cg02767242	0.00968205	0.00246151	3.9334	0.000135133	0.03464	0.00322532	0.00357719	0.901635	0.369203	0.9998
cg03708694	0.00581171	0.00147787	3.9325	0.000135584	0.0347	0.00249396	0.00176431	1.41356	0.16029	0.9998
cg09454892	0.00602866	0.00153311	3.9323	0.000135675	0.0347	0.00339808	0.0018919	1.79612	0.0751951	0.9998
cg02317907	0.00585798	0.00148983	3.932	0.000135845	0.0347	-0.000246129	0.00294689	-0.0835217	0.933587	0.9999
cg04141164	0.0156045	0.00396872	3.9319	0.000135888	0.0347	0.00193859	0.00444805	0.435829	0.663807	0.9998
cg26305756	0.00621822	0.00158157	3.9317	0.00013599	0.0347	-0.000531324	0.00210837	-0.252008	0.801501	0.9998
cg17978425	0.0120039	0.00305367	3.931	0.00013634	0.03475	-0.00243331	0.00420739	-0.578343	0.564204	0.9998
cg15158783	0.0124256	0.0031613	3.9305	0.000136577	0.03475	0.00451378	0.0027098	1.66572	0.0985882	0.9998
cg10022248	0.0118999	0.00302759	3.9305	0.0001366	0.03475	-0.00144762	0.00304456	-0.475478	0.63538	0.9998
cg24126849	0.0149791	0.00381109	3.9304	0.000136646	0.03475	0.00220322	0.00665221	0.331202	0.741117	0.9998
cg21638625	0.00607865	0.00154675	3.93	0.000136868	0.03478	-5.76e-05	0.00173513	-0.0332088	0.973568	0.9999
cg10982664	0.00955191	0.00243125	3.9288	0.000137452	0.03489	0.000304342	0.00286116	0.10637	0.915481	0.9999
cg03591499	0.00692763	0.00176337	3.9286	0.000137537	0.03489	-4.93e-05	0.00173569	-0.0283955	0.977398	0.9999
cg04342110	0.012726	0.00323974	3.9281	0.000137812	0.03491	0.00377649	0.00386242	0.977752	0.330323	0.9998
cg20089491	0.00970066	0.00246961	3.928	0.00013786	0.03491	0.000216028	0.0035441	0.0609543	0.951505	0.9999
cg12366279	0.0067485	0.00171844	3.9271	0.00013832	0.03494	0.00109043	0.0018754	0.581439	0.562123	0.9998
cg05546878	0.00779239	0.00198429	3.927	0.000138359	0.03494	-0.000886803	0.00260732	-0.340121	0.734408	0.9998
cg21871338	0.00979666	0.00249474	3.9269	0.000138414	0.03494	0.000551122	0.00287637	0.191603	0.848403	0.9998
cg26856475	0.0143744	0.00366088	3.9265	0.00013865	0.03494	0.00693711	0.00483885	1.43363	0.154489	0.9998
cg01821557	0.0161238	0.00410685	3.9261	0.000138851	0.03494	0.00346171	0.00602328	0.574722	0.566642	0.9998
cg13100600	0.00935142	0.00238188	3.9261	0.000138859	0.03494	0.001709	0.00375415	0.455229	0.649833	0.9998
cg09671650	0.00723171	0.00184202	3.926	0.000138904	0.03494	0.00461157	0.00264465	1.74373	0.0839741	0.9998
cg09871057	0.00689647	0.00175674	3.9257	0.000139036	0.03494	0.0028801	0.00261203	1.10263	0.272573	0.9998
cg16707954	0.0100893	0.0025702	3.9255	0.000139145	0.03494	0.00116778	0.00387893	0.301056	0.763935	0.9998
cg09079882	0.00856195	0.00218114	3.9255	0.000139176	0.03494	-0.00195568	0.00211951	-0.922701	0.358164	0.9998
cg14384930	0.00670932	0.00170943	3.9249	0.000139471	0.03495	-0.00287124	0.00189688	-1.51367	0.132953	0.9998
cg06254556	0.0150029	0.0038227	3.9247	0.000139576	0.03495	0.00415748	0.0045838	0.906995	0.366374	0.9998
cg15722293	0.00481583	0.00122707	3.9247	0.000139583	0.03495	0.00400371	0.00157587	2.54064	0.0124469	0.9998
cg03579179	0.00808443	0.00206024	3.924	0.000139914	0.03501	-0.000743708	0.0026432	-0.281367	0.778953	0.9998
cg01372694	0.00595852	0.00151867	3.9235	0.000140179	0.03501	0.000212113	0.00208737	0.101617	0.919244	0.9999
cg11731238	0.00617032	0.00157273	3.9233	0.000140287	0.03501	-0.00287405	0.00176561	-1.6278	0.106403	0.9998
cg09365259	0.00864872	0.00220468	3.9229	0.000140508	0.03501	-0.00103743	0.00265687	-0.390469	0.696938	0.9998
cg14479567	0.00986454	0.00251472	3.9227	0.000140599	0.03501	0.00238824	0.0026359	0.906043	0.366875	0.9998
cg14126461	0.0135664	0.00345844	3.9227	0.000140614	0.03501	-0.00262752	0.00441286	-0.595424	0.552772	0.9998
cg04825872	0.0101442	0.00258627	3.9223	0.000140796	0.03501	0.00113188	0.00342279	0.330689	0.741503	0.9998
cg12088314	0.014611	0.00372519	3.9222	0.000140855	0.03501	0.00387659	0.00422849	0.916778	0.361246	0.9998
cg18086521	0.00731794	0.00186577	3.9222	0.000140866	0.03501	-0.00152806	0.00243554	-0.627401	0.531685	0.9998
cg20889826	0.0063229	0.00161223	3.9218	0.000141056	0.03502	0.000747561	0.00139351	0.536458	0.592715	0.9998
cg19744051	0.00493314	0.00125851	3.9198	0.000142115	0.03518	0.0021626	0.00183295	1.17984	0.240585	0.9998
cg05207227	0.00555782	0.0014179	3.9198	0.000142146	0.03518	0.00161266	0.00181132	0.890321	0.375219	0.9998
cg01028796	0.00770443	0.00196568	3.9195	0.000142295	0.03518	-0.000563713	0.00270131	-0.208682	0.835079	0.9998
cg11465630	0.00720156	0.00183748	3.9193	0.00014241	0.03518	0.00274764	0.00221548	1.2402	0.217517	0.9998
cg05457373	0.00873413	0.0022288	3.9188	0.000142677	0.03518	-0.00154126	0.00234575	-0.657045	0.512512	0.9998
cg12186816	0.0130506	0.00333031	3.9187	0.0001427	0.03518	0.00581294	0.00446385	1.30223	0.195534	0.9998
cg16045390	0.00580717	0.00148226	3.9178	0.000143195	0.03518	0.000908134	0.00166458	0.545564	0.58646	0.9998
cg15544071	0.00908134	0.00231817	3.9175	0.000143367	0.03518	0.000776134	0.00340482	0.227952	0.820103	0.9998
cg21838488	0.0138058	0.00352426	3.9173	0.000143427	0.03518	-0.000834578	0.00283726	-0.29415	0.769193	0.9998
cg26158710	0.00584539	0.0014922	3.9173	0.000143454	0.03518	9.53e-05	0.00143604	0.0663309	0.947234	0.9999
cg07284801	0.0103427	0.00264043	3.9171	0.000143577	0.03518	0.000313459	0.00232221	0.134983	0.89287	0.9999
cg00145150	0.00806675	0.00205942	3.917	0.000143616	0.03518	-0.000283561	0.00239954	-0.118173	0.906144	0.9999
cg09490007	0.00803637	0.00205186	3.9166	0.000143808	0.03518	-0.000139315	0.00252629	-0.055146	0.956121	0.9999
cg07594531	0.00659827	0.00168479	3.9164	0.000143942	0.03518	0.00146156	0.00309068	0.472893	0.637218	0.9998
cg04215245	0.00756704	0.00193223	3.9162	0.000144031	0.03518	0.00703653	0.00215005	3.27273	0.00142016	0.9998
cg01286685	0.00896612	0.00228977	3.9157	0.000144295	0.03518	0.00192146	0.00252669	0.760464	0.448589	0.9998
cg03539789	0.00837925	0.00214006	3.9154	0.00014445	0.03518	0.00239105	0.00286626	0.834205	0.405957	0.9998
cg00738345	0.00460295	0.00117561	3.9154	0.000144476	0.03518	0.00047793	0.00186635	0.256077	0.798365	0.9998
cg19582200	0.0100259	0.00256075	3.9152	0.000144568	0.03518	0.0014395	0.00284583	0.505828	0.613981	0.9998
cg05273302	0.00962163	0.00245758	3.9151	0.000144635	0.03518	0.00522654	0.00281049	1.85966	0.0655822	0.9998
cg20810903	0.00620132	0.00158414	3.9146	0.00014488	0.03518	-0.000181697	0.00193133	-0.0940789	0.925216	0.9999
cg15557840	0.0126875	0.00324115	3.9145	0.000144944	0.03518	-0.00160117	0.00318042	-0.503447	0.615648	0.9998
cg01499591	0.0113412	0.00289731	3.9144	0.000145016	0.03518	-0.00351237	0.00330069	-1.06413	0.289579	0.9998
cg19648751	0.00932128	0.00238133	3.9143	0.000145047	0.03518	0.000479721	0.00283621	0.169142	0.865993	0.9998
cg03209332	0.0114408	0.0029232	3.9138	0.000145338	0.03518	-0.000985223	0.00337431	-0.291977	0.770849	0.9998
cg06889971	0.00695915	0.00177818	3.9136	0.00014541	0.03518	0.00366187	0.00215823	1.6967	0.0925565	0.9998
cg13703666	0.00290712	0.000742834	3.9135	0.000145464	0.03518	1.45e-05	0.000854608	0.0169137	0.986536	0.9999
cg09187338	0.00446347	0.00114057	3.9134	0.00014555	0.03518	0.000446354	0.00119561	0.373327	0.709617	0.9998
cg25626611	0.0118908	0.00303849	3.9134	0.000145556	0.03518	0.00301493	0.00281168	1.07229	0.285916	0.9998
cg02185971	0.00479728	0.00122587	3.9134	0.000145564	0.03518	0.000253174	0.00170047	0.148885	0.881915	0.9999
cg25527123	0.00907314	0.00231861	3.9132	0.00014566	0.03518	-0.00199213	0.00274001	-0.727052	0.468725	0.9998
cg24338351	0.00957891	0.002448	3.9129	0.000145786	0.03518	-0.00155679	0.00418349	-0.372128	0.710507	0.9998
cg19523082	0.00724374	0.00185131	3.9128	0.000145888	0.03518	-0.000814349	0.00219194	-0.37152	0.710959	0.9998
cg25452071	0.00719325	0.00183848	3.9126	0.000145964	0.03518	-0.00188446	0.00316579	-0.595258	0.552882	0.9998
cg03608520	0.00721892	0.00184517	3.9123	0.000146118	0.03518	0.00420753	0.00210921	1.99483	0.0485119	0.9998
cg14778074	0.00647384	0.00165473	3.9123	0.000146126	0.03518	0.00206663	0.00151699	1.36232	0.175855	0.9998
cg04762129	0.00405825	0.00103738	3.912	0.000146299	0.03518	0.000178137	0.00155977	0.114207	0.90928	0.9999
cg24118715	0.00958529	0.00245027	3.9119	0.000146332	0.03518	0.000229862	0.00277452	0.0828473	0.934122	0.9999
cg08103072	0.00818685	0.0020928	3.9119	0.000146342	0.03518	0.00296937	0.00210449	1.41097	0.161051	0.9998
cg11860005	0.00465786	0.0011909	3.9112	0.000146732	0.0352	-0.00255584	0.00114161	-2.2388	0.0271634	0.9998
cg14274896	0.00610561	0.00156106	3.9112	0.000146742	0.0352	-0.000999215	0.00203152	-0.491856	0.623793	0.9998
cg14408447	0.0086577	0.00221363	3.9111	0.000146797	0.0352	0.000746868	0.00270048	0.276569	0.782625	0.9998
cg26664492	0.00825611	0.00211132	3.9104	0.000147171	0.03523	0.00568515	0.00209244	2.717	0.007644	0.9998
cg03306368	0.0103077	0.00263597	3.9104	0.000147175	0.03523	0.00488392	0.00309701	1.57698	0.117646	0.9998
cg05886087	0.00433415	0.00110842	3.9102	0.000147276	0.03523	-0.00185221	0.00126317	-1.46632	0.145389	0.9998
cg12020444	0.00805988	0.00206138	3.9099	0.000147421	0.03523	0.00493468	0.00257459	1.91668	0.0578492	0.9998
cg00213729	0.0109932	0.00281175	3.9097	0.000147527	0.03523	0.00496445	0.00288565	1.72039	0.0881477	0.9998
cg03984347	0.0102131	0.00261253	3.9093	0.000147787	0.03527	0.000326291	0.00265296	0.122991	0.902337	0.9999
cg20099005	0.0116964	0.00299255	3.9085	0.000148202	0.03529	0.00494804	0.00333375	1.48423	0.140583	0.9998
cg23976846	0.00607099	0.00155332	3.9084	0.000148264	0.03529	-0.00267285	0.00216614	-1.23392	0.219839	0.9998
cg17280828	0.004459	0.00114094	3.9082	0.000148378	0.03529	-0.000377474	0.00132738	-0.284374	0.776653	0.9998
cg20139336	0.0109714	0.00280749	3.9079	0.000148536	0.03529	-0.000725701	0.00340304	-0.213251	0.831523	0.9998
cg07138491	0.00869229	0.0022243	3.9079	0.00014855	0.03529	0.0011352	0.00215261	0.527357	0.598998	0.9998
cg09360715	0.00273883	0.000700871	3.9078	0.000148617	0.03529	-0.000993587	0.000883185	-1.125	0.263014	0.9998
cg16151651	0.0123906	0.00317101	3.9074	0.000148788	0.03529	0.00311758	0.00505092	0.617231	0.538347	0.9998
cg00575153	0.0120381	0.0030809	3.9073	0.000148856	0.03529	0.00442323	0.00410251	1.07818	0.283292	0.9998
cg24439315	0.0161239	0.00412779	3.9062	0.000149478	0.03538	0.0134527	0.00658257	2.04368	0.0433527	0.9998
cg23429036	0.00993927	0.00254458	3.9061	0.000149555	0.03538	0.00130576	0.0022521	0.579794	0.563228	0.9998
cg09866104	0.00931508	0.00238482	3.906	0.000149596	0.03538	0.00385819	0.0028555	1.35114	0.179398	0.9998
cg12926341	0.00577172	0.00147786	3.9055	0.000149885	0.03542	-0.000255079	0.00190333	-0.134017	0.893632	0.9999
cg18605987	0.00943004	0.00241491	3.9049	0.000150186	0.03546	0.00576219	0.00349432	1.64901	0.101972	0.9998
cg05210497	0.00678907	0.00173871	3.9047	0.000150329	0.03547	0.00207774	0.00207335	1.00212	0.318467	0.9998
cg22102688	0.0107365	0.00275008	3.9041	0.000150657	0.03552	-0.0025604	0.00406318	-0.630146	0.529894	0.9998
cg05350358	0.0037386	0.000957762	3.9035	0.000150995	0.03557	0.00146174	0.000996157	1.46738	0.145101	0.9998
cg06159394	0.00532411	0.00136426	3.9026	0.000151504	0.03557	0.00298732	0.00192995	1.54787	0.1245	0.9998
cg06941037	0.00667094	0.00170947	3.9023	0.000151623	0.03557	-0.00186318	0.00281958	-0.660802	0.510108	0.9998
cg11334406	0.00727301	0.00186376	3.9023	0.000151633	0.03557	-0.000641121	0.00176949	-0.36232	0.717802	0.9998
cg26104986	0.00616431	0.00157984	3.9019	0.000151895	0.03557	0.00157275	0.00182441	0.862056	0.390515	0.9998
cg03179435	0.0123561	0.00316674	3.9018	0.000151911	0.03557	-0.000301532	0.00466518	-0.0646346	0.948581	0.9999
cg11543126	0.00922542	0.00236445	3.9017	0.000151978	0.03557	0.00372722	0.00274142	1.3596	0.176713	0.9998
cg02392269	0.0100998	0.00258855	3.9017	0.000151985	0.03557	-0.000639206	0.00242097	-0.264029	0.792247	0.9998
cg24334149	0.00880384	0.00225659	3.9014	0.000152161	0.03557	0.000562594	0.00316115	0.177972	0.85907	0.9998
cg25364822	0.0122452	0.00313873	3.9013	0.000152193	0.03557	0.00163475	0.0038256	0.427318	0.669975	0.9998
cg14970046	0.0182958	0.00468998	3.901	0.000152359	0.03557	0.00922794	0.00527645	1.74889	0.0830742	0.9998
cg11813441	0.00706594	0.00181142	3.9008	0.000152514	0.03557	0.002985	0.00226484	1.31797	0.190226	0.9998
cg00708426	0.00764019	0.00195865	3.9007	0.000152527	0.03557	0.00274523	0.00274516	1.00003	0.319473	0.9998
cg00908828	0.00771278	0.00197731	3.9006	0.000152586	0.03557	-0.00170703	0.00258846	-0.659476	0.510956	0.9998
cg24369989	0.00920912	0.00236114	3.9003	0.000152788	0.03559	0.00170621	0.00315308	0.541123	0.589507	0.9998
cg11601967	0.00500986	0.0012847	3.8996	0.000153146	0.03563	-0.00156133	0.00274562	-0.568664	0.570733	0.9998
cg05591769	0.00495858	0.00127174	3.8991	0.000153484	0.03563	-0.00162247	0.0014202	-1.14242	0.255738	0.9998
cg11639692	0.00386423	0.000991165	3.8987	0.000153698	0.03563	-0.000407028	0.00139971	-0.290795	0.771751	0.9998
cg14439761	0.011032	0.00282987	3.8984	0.000153842	0.03563	-0.00136187	0.00317395	-0.429076	0.6687	0.9998
cg18934106	0.00675783	0.00173355	3.8983	0.000153931	0.03563	-0.000294616	0.00255309	-0.115396	0.90834	0.9999
cg15603964	0.00363222	0.000931797	3.8981	0.000154035	0.03563	-0.000744418	0.00218804	-0.340222	0.734332	0.9998
cg18649939	0.00403241	0.00103447	3.8981	0.000154049	0.03563	0.00157844	0.00140948	1.11988	0.265184	0.9998
cg04859241	0.00439248	0.00112686	3.898	0.000154088	0.03563	0.00248966	0.00135444	1.83815	0.0687148	0.9998
cg11783602	0.012994	0.00333358	3.8979	0.000154137	0.03563	0.00211241	0.00371057	0.569295	0.570306	0.9998
cg13128937	0.0129703	0.00332757	3.8978	0.000154171	0.03563	-0.00604223	0.00349676	-1.72795	0.0867776	0.9998
cg10407489	0.0136097	0.00349199	3.8974	0.000154421	0.03566	0.0115499	0.0039176	2.94821	0.0038973	0.9998
cg04396772	0.00817822	0.00209874	3.8967	0.000154811	0.03571	0.00321093	0.00270714	1.1861	0.238116	0.9998
cg00910972	0.00677042	0.00173753	3.8966	0.000154892	0.03571	0.000112867	0.00152029	0.0742406	0.940953	0.9999
cg00010932	0.0113501	0.00291298	3.8964	0.000155002	0.03571	0.000314394	0.00376011	0.0836132	0.933515	0.9999
cg22110896	0.00907524	0.00232941	3.8959	0.000155254	0.03574	0.00063307	0.00303984	0.208257	0.83541	0.9998
cg14531437	0.00821103	0.00210767	3.8958	0.000155345	0.03574	-0.00060331	0.00326637	-0.184703	0.853799	0.9998
cg18628853	0.00809354	0.00207779	3.8953	0.000155644	0.03578	0.000233083	0.00269531	0.0864772	0.931243	0.9999
cg10502220	0.0114824	0.00294811	3.8948	0.000155906	0.03581	0.0063802	0.00317865	2.00721	0.0471578	0.9998
cg11716380	0.0114996	0.00295386	3.8931	0.000156914	0.03596	0.00281064	0.00460349	0.610545	0.542749	0.9998
cg10394898	0.0120338	0.00309119	3.8929	0.000156988	0.03596	0.00285477	0.00372763	0.76584	0.445397	0.9998
cg02327894	0.00680795	0.00174886	3.8928	0.000157073	0.03596	0.00219195	0.00236773	0.925759	0.35658	0.9998
cg06659791	0.00688821	0.00176968	3.8923	0.000157333	0.03596	-0.00356839	0.00196413	-1.81678	0.071949	0.9998
cg19907305	0.0111964	0.00287683	3.8919	0.00015757	0.03596	0.000153626	0.00338851	0.0453372	0.96392	0.9999
cg02110273	0.00779224	0.0020022	3.8918	0.000157633	0.03596	0.00038699	0.00182422	0.21214	0.832387	0.9998
cg22676075	0.0130969	0.00336536	3.8917	0.000157719	0.03596	0.00596581	0.0046033	1.29598	0.197669	0.9998
cg01076970	0.0135645	0.00348567	3.8915	0.000157828	0.03596	-0.00289978	0.00358384	-0.809128	0.420172	0.9998
cg01821149	0.00635644	0.00163355	3.8912	0.000158007	0.03596	0.000882103	0.00148293	0.594837	0.553163	0.9998
cg25002069	0.0101838	0.00261739	3.8908	0.000158225	0.03596	0.00315999	0.00350207	0.902319	0.368841	0.9998
cg01758336	0.0062211	0.00159898	3.8907	0.000158312	0.03596	0.00239779	0.00269089	0.891077	0.374815	0.9998
cg07823273	0.00973381	0.0025019	3.8906	0.000158371	0.03596	0.00424266	0.0041385	1.02517	0.307512	0.9998
cg16589260	0.0140757	0.00361797	3.8905	0.000158412	0.03596	0.00266375	0.00417122	0.638603	0.524397	0.9998
cg03500617	0.00485428	0.00124774	3.8905	0.000158433	0.03596	0.000335157	0.00130896	0.256048	0.798388	0.9998
cg07908870	0.0122968	0.00316089	3.8903	0.000158523	0.03596	0.000395875	0.00304221	0.130127	0.896701	0.9999
cg09899215	0.00865717	0.0022257	3.8896	0.000158914	0.03596	-0.0031518	0.00309795	-1.01739	0.311183	0.9998
cg19414122	0.00811698	0.00208685	3.8896	0.000158946	0.03596	0.00150002	0.00280621	0.534536	0.59404	0.9998
cg23715749	0.00794459	0.00204254	3.8896	0.000158963	0.03596	-0.000641848	0.00219062	-0.292998	0.770071	0.9998
cg25731401	0.00676913	0.00174035	3.8895	0.000158987	0.03596	0.00252175	0.00270548	0.93209	0.353313	0.9998
cg09884635	0.00825279	0.002122	3.8892	0.000159196	0.03596	-0.000717008	0.00258085	-0.277818	0.781669	0.9998
cg25607643	0.0105355	0.00270907	3.889	0.000159298	0.03596	0.00493392	0.00304127	1.62232	0.107571	0.9998
cg12419035	0.00771779	0.00198472	3.8886	0.000159523	0.03596	-0.00499347	0.00229436	-2.17641	0.0316434	0.9998
cg01540949	0.00852757	0.00219301	3.8885	0.000159572	0.03596	-0.0012805	0.00272802	-0.469388	0.639713	0.9998
cg22699004	0.0113531	0.00291991	3.8882	0.00015978	0.03596	-0.000550271	0.00260922	-0.210895	0.833356	0.9998
cg15123573	0.00893075	0.00229692	3.8881	0.000159793	0.03596	-0.000654798	0.00348794	-0.187732	0.851429	0.9998
cg19719312	0.0075708	0.00194727	3.8879	0.000159937	0.03596	-0.000224061	0.00283277	-0.0790961	0.937099	0.9999
cg05734675	0.00609831	0.00156865	3.8876	0.000160102	0.03596	0.000334007	0.0020399	0.163737	0.870236	0.9998
cg03009158	0.0156831	0.00403414	3.8876	0.000160114	0.03596	-0.00204051	0.00466423	-0.437481	0.662613	0.9998
cg24524634	0.00690705	0.00177676	3.8874	0.000160211	0.03596	0.00191688	0.00161136	1.1896	0.236741	0.9998
cg01976960	0.00771031	0.00198341	3.8874	0.000160232	0.03596	0.00155157	0.00219652	0.706375	0.481435	0.9998
cg03578926	0.00832655	0.00214236	3.8866	0.000160697	0.03604	-0.00107498	0.00223871	-0.480179	0.632045	0.9998
cg20911989	0.008549	0.00219984	3.8862	0.000160951	0.03607	0.00316227	0.00216802	1.4586	0.1475	0.9998
cg14270687	0.0120918	0.00311173	3.8859	0.000161146	0.03608	-0.00181092	0.00419684	-0.431496	0.666945	0.9998
cg02636947	0.0104814	0.00269769	3.8853	0.000161464	0.0361	0.000893398	0.00259644	0.344086	0.731433	0.9998
cg27278519	0.01126	0.00289842	3.8849	0.000161735	0.0361	0.00158046	0.00355135	0.445032	0.657163	0.9998
cg26333450	0.00740755	0.0019068	3.8848	0.000161775	0.0361	0.00105895	0.00229902	0.460612	0.645978	0.9998
cg16216537	0.0107662	0.00277143	3.8847	0.000161836	0.0361	0.00428206	0.00366193	1.16934	0.24477	0.9998
cg01577760	0.00970274	0.00249771	3.8847	0.000161862	0.0361	0.00243382	0.00261712	0.929963	0.354408	0.9998
cg15362155	0.00852347	0.00219426	3.8844	0.000161996	0.03611	-0.000454925	0.00275461	-0.16515	0.869126	0.9998
cg03143395	0.00671793	0.00172984	3.8836	0.000162518	0.03617	-0.00123842	0.00158011	-0.783753	0.434854	0.9998
cg07893801	0.00649393	0.00167217	3.8835	0.000162537	0.03617	-0.00024951	0.00203207	-0.122786	0.902499	0.9999
cg24218109	0.00982302	0.00252982	3.8829	0.000162916	0.03623	0.000931046	0.00328089	0.283778	0.777109	0.9998
cg26293590	0.00822451	0.00211844	3.8823	0.000163252	0.03623	0.00261139	0.00258515	1.01015	0.314619	0.9998
cg13752254	0.00409405	0.00105461	3.8821	0.000163418	0.03623	0.00130229	0.00156316	0.833111	0.406571	0.9998
cg18165065	0.0104334	0.00268767	3.882	0.000163485	0.03623	-0.00149759	0.00426485	-0.351148	0.726143	0.9998
cg20588113	0.0108763	0.0028019	3.8818	0.000163605	0.03623	0.00644852	0.00492173	1.31021	0.192828	0.9998
cg25220765	0.0116175	0.00299301	3.8815	0.000163733	0.03623	0.00175595	0.00386666	0.454125	0.650626	0.9998
cg15729578	0.00690291	0.00177867	3.8809	0.000164093	0.03623	0.000121912	0.0021772	0.0559951	0.955446	0.9999
cg14037397	0.0115389	0.00297327	3.8809	0.000164128	0.03623	0.00366978	0.00382787	0.958701	0.339793	0.9998
cg23987322	0.00772662	0.00199098	3.8808	0.000164169	0.03623	-0.00109918	0.00255907	-0.429523	0.668375	0.9998
cg27300185	0.0102939	0.00265307	3.88	0.000164661	0.03623	0.0056943	0.00421673	1.35041	0.179633	0.9998
cg12341202	0.0162509	0.00418849	3.8799	0.000164727	0.03623	0.00534045	0.00428899	1.24515	0.215697	0.9998
cg21903286	0.0101098	0.0026057	3.8799	0.000164737	0.03623	0.000694636	0.0030675	0.22645	0.821268	0.9998
cg16406892	0.0109211	0.00281481	3.8799	0.000164745	0.03623	0.00140538	0.00367274	0.382652	0.702709	0.9998
cg02999013	0.0138335	0.00356547	3.8799	0.000164751	0.03623	0.0101735	0.00538711	1.8885	0.0615699	0.9998
cg12368169	0.00736515	0.00189833	3.8798	0.000164783	0.03623	0.0051237	0.00248984	2.05785	0.0419472	0.9998
cg03391464	0.0119073	0.00306904	3.8798	0.000164785	0.03623	0.00362836	0.0041088	0.88307	0.379107	0.9998
cg00509207	0.0109837	0.00283162	3.8789	0.000165304	0.03632	0.000925073	0.00383258	0.241371	0.809713	0.9998
cg10317283	0.00723516	0.00186559	3.8782	0.000165747	0.03639	0.00024399	0.0022739	0.1073	0.914744	0.9999
cg24799795	0.00884028	0.00228004	3.8773	0.000166341	0.03647	0.00103543	0.00293803	0.352423	0.72519	0.9998
cg12704432	0.0085372	0.00220197	3.8771	0.000166453	0.03647	-0.000718172	0.00431964	-0.166257	0.868257	0.9998
cg16375999	0.00567579	0.00146397	3.877	0.000166498	0.03647	-0.002419	0.00224376	-1.0781	0.283325	0.9998
cg27639142	0.00627573	0.00161892	3.8765	0.000166802	0.03651	-1.66e-05	0.00128281	-0.0129224	0.989713	0.9999
cg01647560	0.00754073	0.00194536	3.8763	0.000166944	0.03652	0.0056465	0.00195212	2.89249	0.00460043	0.9998
cg09171692	0.00580075	0.00149689	3.8752	0.000167607	0.03664	-0.00255521	0.00168851	-1.51329	0.133048	0.9998
cg02305765	0.0200688	0.00517982	3.8744	0.000168088	0.03666	-0.00119883	0.00547821	-0.218836	0.82718	0.9998
cg12097325	0.0138091	0.00356421	3.8744	0.000168113	0.03666	0.0035017	0.00584575	0.599017	0.550382	0.9998
cg04013159	0.00471294	0.00121646	3.8743	0.000168156	0.03666	9.57e-05	0.00153538	0.0623541	0.950393	0.9999
cg03198372	0.00591568	0.00152693	3.8742	0.000168209	0.03666	0.000859379	0.00185446	0.463412	0.643976	0.9998
cg20324199	0.011607	0.00299615	3.874	0.000168372	0.03666	-0.000701045	0.00406625	-0.172406	0.863432	0.9998
cg12094892	0.0121417	0.00313431	3.8738	0.000168472	0.03666	-0.00441751	0.00296784	-1.48846	0.139466	0.9998
cg07526904	0.0071983	0.00185845	3.8733	0.000168792	0.0367	0.00538249	0.0024935	2.15861	0.0330346	0.9998
cg08363042	0.00821784	0.00212185	3.873	0.000168994	0.03672	-0.00123167	0.00262959	-0.468387	0.640427	0.9998
cg07557491	0.00863468	0.00222987	3.8723	0.000169418	0.03677	-0.00284019	0.00256453	-1.10749	0.270478	0.9998
cg18383890	0.00822409	0.00212404	3.8719	0.000169646	0.03677	0.00165879	0.00276479	0.599968	0.549751	0.9998
cg20725334	0.0078927	0.00203847	3.8719	0.000169669	0.03677	-0.00321839	0.0017926	-1.79538	0.0753149	0.9998
cg21255209	0.00491961	0.00127069	3.8716	0.000169833	0.03677	0.000552437	0.00141438	0.390585	0.696853	0.9998
cg08977371	0.00597298	0.00154278	3.8716	0.000169865	0.03677	-0.00190195	0.00262514	-0.724513	0.470275	0.9998
cg08890345	0.0121478	0.00313812	3.871	0.000170184	0.03682	0.00583633	0.00416438	1.40149	0.163858	0.9998
cg19835136	0.00697507	0.00180202	3.8707	0.000170405	0.03684	-0.0017333	0.00241492	-0.717749	0.47442	0.9998
cg27312652	0.00828352	0.00214031	3.8702	0.000170687	0.03684	-0.00168624	0.00263656	-0.639562	0.523775	0.9998
cg01239651	0.00494879	0.00127872	3.8701	0.000170769	0.03684	0.000380207	0.00244422	0.155553	0.876668	0.9998
cg18179833	0.0033616	0.000868618	3.87	0.00017081	0.03684	0.000812764	0.00119899	0.677874	0.499262	0.9998
cg05050592	0.0137718	0.00355908	3.8695	0.000171159	0.03684	0.003294	0.00313105	1.05204	0.295064	0.9998
cg07537917	0.0115613	0.00298788	3.8694	0.000171229	0.03684	-0.00297825	0.00289094	-1.0302	0.305155	0.9998
cg06560282	0.013731	0.00354868	3.8693	0.00017126	0.03684	-0.000906969	0.00353996	-0.256209	0.798263	0.9998
cg15411034	0.00754998	0.00195125	3.8693	0.000171277	0.03684	0.00403791	0.00202137	1.99761	0.0482056	0.9998
cg00276799	0.0126881	0.00327948	3.8689	0.000171508	0.03684	-0.000957233	0.00454576	-0.210577	0.833603	0.9998
cg00525823	0.00902086	0.00233166	3.8688	0.000171566	0.03684	0.000835404	0.00321382	0.259941	0.795391	0.9998
cg07126115	0.0082406	0.00213011	3.8686	0.000171702	0.03685	0.00650156	0.00392887	1.65482	0.100787	0.9998
cg00584683	0.00558662	0.00144423	3.8682	0.000171956	0.03685	-0.00192271	0.00176366	-1.09018	0.277994	0.9998
cg01823161	0.0110417	0.0028548	3.8678	0.000172252	0.03685	0.00022891	0.00390987	0.0585469	0.953418	0.9999
cg26299169	0.0127414	0.0032943	3.8677	0.000172289	0.03685	0.00137751	0.00310228	0.444033	0.657883	0.9998
cg07902983	0.0127039	0.00328497	3.8673	0.000172566	0.03685	-0.00317416	0.00368055	-0.862416	0.390318	0.9998
cg14466863	0.00724734	0.00187403	3.8672	0.000172578	0.03685	-0.000833405	0.00259515	-0.32114	0.748708	0.9998
cg07438660	0.00816946	0.00211263	3.867	0.000172762	0.03685	0.00242483	0.00302435	0.801769	0.4244	0.9998
cg09310564	0.0132023	0.00341415	3.8669	0.000172771	0.03685	0.00207659	0.00361324	0.574717	0.566645	0.9998
cg18991169	0.00995103	0.0025734	3.8669	0.000172815	0.03685	0.00528544	0.00366192	1.44335	0.151738	0.9998
cg27522367	0.00812732	0.0021019	3.8667	0.000172952	0.03685	0.00258026	0.00297634	0.866922	0.387855	0.9998
cg03843978	0.00844945	0.00218522	3.8666	0.000172968	0.03685	0.00393493	0.00295344	1.33232	0.185483	0.9998
cg01124539	0.00914216	0.00236452	3.8664	0.000173123	0.03685	0.00387838	0.00292364	1.32656	0.187377	0.9998
cg23260026	0.0114989	0.00297426	3.8661	0.00017328	0.03686	0.00259715	0.00228469	1.13676	0.258086	0.9998
cg16500916	0.00636679	0.00164689	3.866	0.000173404	0.03686	-0.000333926	0.00149662	-0.223119	0.823853	0.9998
cg18059933	0.0069737	0.00180413	3.8654	0.000173758	0.03691	-0.00361096	0.00221497	-1.63025	0.105883	0.9998
cg02443626	0.0109461	0.00283214	3.865	0.00017404	0.03694	0.0050414	0.00371816	1.35589	0.177887	0.9998
cg17394306	0.00976782	0.00252757	3.8645	0.000174329	0.03697	0.0026641	0.00217828	1.22303	0.223909	0.9998
cg27297263	0.0108024	0.00279537	3.8644	0.000174398	0.03697	0.00195314	0.00297693	0.656091	0.513123	0.9998
cg14036627	0.0166872	0.00431875	3.8639	0.00017472	0.03701	0.00713342	0.0068563	1.04042	0.300407	0.9998
cg05150608	0.00713279	0.00184625	3.8634	0.000175042	0.03705	-0.00059648	0.00228577	-0.260954	0.794612	0.9998
cg06802488	0.00982414	0.00254308	3.8631	0.000175234	0.03705	-0.00173102	0.00314512	-0.550382	0.583163	0.9998
cg23017398	0.00493519	0.00127756	3.863	0.000175302	0.03705	0.00134586	0.00117537	1.14505	0.254652	0.9998
cg02845890	0.00999408	0.0025873	3.8627	0.000175462	0.03706	0.00256699	0.00420774	0.610064	0.543066	0.9998
cg20062305	0.0077896	0.00201674	3.8625	0.000175631	0.03707	8.39e-06	0.00208716	0.00402148	0.996799	1
cg06470855	0.0161718	0.00418747	3.8619	0.000175979	0.03711	0.00572781	0.00598226	0.957466	0.340413	0.9998
cg08563601	0.00782742	0.00202716	3.8613	0.000176407	0.03718	0.000671432	0.0023876	0.281216	0.779068	0.9998
cg19391667	0.0122178	0.00316477	3.8605	0.000176883	0.03725	0.00151215	0.00392028	0.385726	0.700438	0.9998
cg14434213	0.0104317	0.00270241	3.8602	0.000177134	0.03725	0.00276056	0.00392751	0.702878	0.483603	0.9998
cg20332195	0.0128116	0.00331893	3.8601	0.000177142	0.03725	-0.00478538	0.00388111	-1.23299	0.220183	0.9998
cg24338780	0.00778312	0.00201672	3.8593	0.000177694	0.03734	0.00220878	0.00182601	1.20962	0.228994	0.9998
cg26277754	0.0100947	0.00261629	3.8584	0.000178286	0.03735	-0.00305464	0.00289871	-1.05379	0.294267	0.9998
cg04870470	0.00689425	0.00178683	3.8584	0.000178307	0.03735	-0.00094275	0.00286659	-0.328875	0.74287	0.9998
cg07077965	0.0106353	0.00275667	3.858	0.000178532	0.03735	0.00909806	0.0045664	1.99239	0.0487827	0.9998
cg19787694	0.00981086	0.00254323	3.8576	0.000178782	0.03735	0.00306578	0.00207261	1.47919	0.141922	0.9998
cg02148654	0.00738207	0.00191363	3.8576	0.00017879	0.03735	-0.00113257	0.00340716	-0.332409	0.740207	0.9998
cg02213103	0.00929105	0.00240856	3.8575	0.000178861	0.03735	0.00328756	0.00342483	0.959918	0.339183	0.9998
cg10385089	0.00726545	0.00188346	3.8575	0.000178868	0.03735	0.00268074	0.0021746	1.23275	0.220273	0.9998
cg03863634	0.00382182	0.000990854	3.8571	0.000179133	0.03735	0.000455168	0.0011571	0.39337	0.6948	0.9998
cg09323728	0.00759927	0.00197023	3.8571	0.000179164	0.03735	-0.00277872	0.00199051	-1.39599	0.165505	0.9998
cg02389252	0.00718315	0.00186248	3.8568	0.000179352	0.03735	-0.000919195	0.00217772	-0.422091	0.673775	0.9998
cg15637286	0.0128807	0.00334016	3.8563	0.000179653	0.03735	0.000411009	0.00464115	0.0885575	0.929593	0.9999
cg24022402	0.0034718	0.0009003	3.8563	0.000179678	0.03735	-0.000693605	0.00105177	-0.659466	0.510963	0.9998
cg01157871	0.00806944	0.00209258	3.8562	0.000179708	0.03735	-0.00109311	0.00285246	-0.383217	0.702292	0.9998
cg23877683	0.00644839	0.00167234	3.8559	0.000179915	0.03735	0.00181547	0.00142576	1.27334	0.205559	0.9998
cg08146621	0.00851105	0.00220732	3.8558	0.000179964	0.03735	-3.34e-05	0.00304822	-0.0109615	0.991274	0.9999
cg04431133	0.0121659	0.00315528	3.8557	0.000180027	0.03735	0.0056188	0.00401202	1.40049	0.164155	0.9998
cg00108944	0.0192484	0.00499223	3.8557	0.000180068	0.03735	0.00276099	0.00424179	0.650902	0.516455	0.9998
cg08810072	0.0104736	0.00271644	3.8557	0.000180086	0.03735	9.19e-05	0.00387395	0.0237228	0.981116	0.9999
cg11343894	0.0111068	0.00288073	3.8556	0.000180146	0.03735	0.00371467	0.00382497	0.971165	0.333578	0.9998
cg21609684	0.00864178	0.00224169	3.855	0.000180503	0.03737	0.00562781	0.00224812	2.50334	0.0137579	0.9998
cg06939851	0.010198	0.00264538	3.855	0.000180515	0.03737	-0.000537314	0.00435429	-0.123399	0.902014	0.9999
cg04798314	0.0152211	0.00394942	3.854	0.000181174	0.03745	-0.0102469	0.00885817	-1.15677	0.249849	0.9998
cg05274323	0.0120458	0.00312556	3.854	0.000181209	0.03745	0.00335304	0.00511753	0.655207	0.51369	0.9998
cg19262683	0.00625485	0.00162302	3.8538	0.000181302	0.03745	-0.00217615	0.00162753	-1.33709	0.183928	0.9998
cg25859972	0.0111466	0.00289255	3.8536	0.00018147	0.03745	-0.00224909	0.00353633	-0.635997	0.526088	0.9998
cg16880424	0.00840518	0.00218118	3.8535	0.000181516	0.03745	0.00149658	0.00240584	0.622063	0.535176	0.9998
cg00885682	0.00870085	0.00225817	3.8531	0.000181813	0.03748	-0.00220732	0.00332081	-0.664693	0.507625	0.9998
cg21885361	0.00793744	0.00206035	3.8525	0.000182207	0.03754	0.0019884	0.00360255	0.551944	0.582097	0.9998
cg14635303	0.00927135	0.00240675	3.8522	0.000182362	0.03754	0.00125937	0.0031656	0.39783	0.691519	0.9998
cg02021127	0.00794073	0.00206158	3.8518	0.00018267	0.03755	0.00393123	0.00247865	1.58604	0.115576	0.9998
cg16786007	0.00522829	0.00135739	3.8517	0.000182696	0.03755	0.00161279	0.00193333	0.834204	0.405958	0.9998
cg04485850	0.00828301	0.00215055	3.8516	0.000182798	0.03755	-0.000693887	0.00202442	-0.342758	0.732429	0.9998
cg26665891	0.00825881	0.00214438	3.8514	0.000182932	0.03755	0.00079989	0.00275354	0.290495	0.77198	0.9998
cg18786995	0.00598446	0.00155391	3.8512	0.000183037	0.03755	0.002598	0.00163041	1.59346	0.1139	0.9998
cg06581938	0.00602433	0.00156433	3.8511	0.000183149	0.03755	-0.000796196	0.00228425	-0.348559	0.72808	0.9998
cg01316071	0.00608495	0.00158043	3.8502	0.000183735	0.03762	0.0017541	0.00170204	1.03059	0.304973	0.9998
cg05133437	0.00723456	0.00187903	3.8502	0.000183746	0.03762	0.0013509	0.00190742	0.708233	0.480285	0.9998
cg00789528	0.0107511	0.00279272	3.8497	0.000184067	0.03763	0.000106235	0.0036405	0.0291815	0.976772	0.9999
cg01734112	0.00753304	0.00195685	3.8496	0.000184153	0.03763	0.00137776	0.00269056	0.51207	0.609619	0.9998
cg06905511	0.01756	0.00456158	3.8495	0.000184169	0.03763	-0.00188965	0.00661758	-0.28555	0.775755	0.9998
cg26286839	0.0141555	0.00367741	3.8493	0.000184327	0.03763	0.00402433	0.00626501	0.64235	0.52197	0.9998
cg09761846	0.00669673	0.00173986	3.849	0.000184526	0.03763	0.00235567	0.00155273	1.51711	0.132081	0.9998
cg15998609	0.00756456	0.00196537	3.8489	0.000184584	0.03763	0.000420958	0.00185968	0.226361	0.821337	0.9998
cg22821677	0.00603063	0.00156703	3.8484	0.000184909	0.03763	0.00244074	0.00189347	1.28903	0.200066	0.9998
cg19448478	0.00693855	0.00180295	3.8484	0.000184918	0.03763	0.00292666	0.00346291	0.845146	0.399848	0.9998
cg25880958	0.00800647	0.00208048	3.8484	0.000184955	0.03763	-0.00379833	0.00296183	-1.28243	0.202365	0.9998
cg00021855	0.00959998	0.00249477	3.848	0.000185183	0.03765	0.000685338	0.0016369	0.418681	0.676258	0.9998
cg26054842	0.0118025	0.00306753	3.8476	0.00018551	0.03768	-0.00137747	0.00265797	-0.518243	0.60532	0.9998
cg07883869	0.00569945	0.00148135	3.8475	0.000185574	0.03768	0.00152217	0.00232887	0.653611	0.514714	0.9998
cg24368226	0.010836	0.00281682	3.8469	0.000185958	0.03771	0.00337089	0.00351804	0.958175	0.340057	0.9998
cg25626836	0.00853482	0.00221867	3.8468	0.000186012	0.03771	-0.000616444	0.00179066	-0.344255	0.731306	0.9998
cg20291162	0.00876362	0.00227857	3.8461	0.000186499	0.03779	0.00139767	0.0025724	0.543336	0.587988	0.9998
cg24562018	0.00604011	0.00157107	3.8446	0.000187544	0.03793	0.00175696	0.00178846	0.982387	0.328046	0.9998
cg00306112	0.0091744	0.00238636	3.8445	0.00018759	0.03793	-0.000570064	0.00315832	-0.180496	0.857093	0.9998
cg11957350	0.0162802	0.00423485	3.8443	0.000187716	0.03793	0.00130544	0.00475479	0.274553	0.78417	0.9998
cg16425829	0.00694689	0.00180705	3.8443	0.000187722	0.03793	0.00488107	0.00232666	2.09788	0.0381847	0.9998
cg19867991	0.00497602	0.00129445	3.8441	0.000187862	0.03793	-0.000956225	0.00140459	-0.680786	0.497425	0.9998
cg19031565	0.00696856	0.00181286	3.844	0.000187979	0.03793	-0.000352067	0.0020178	-0.174481	0.861805	0.9998
cg21850879	0.00678982	0.00176654	3.8436	0.000188249	0.03795	-0.000471814	0.00181537	-0.2599	0.795423	0.9998
cg23524191	0.0101172	0.00263234	3.8434	0.00018833	0.03795	0.000679784	0.00243995	0.278605	0.781066	0.9998
cg07230690	0.0113479	0.00295287	3.843	0.000188638	0.03798	0.000992413	0.00383323	0.258897	0.796194	0.9998
cg13575298	0.00635432	0.00165365	3.8426	0.000188904	0.03798	0.0010685	0.00208015	0.513666	0.608507	0.9998
cg20779334	0.007581	0.00197301	3.8424	0.000189078	0.03798	0.000733755	0.00246303	0.297908	0.76633	0.9998
cg17827767	0.00702074	0.0018272	3.8424	0.000189081	0.03798	-0.0028168	0.00161607	-1.743	0.0841027	0.9998
cg15299388	0.0123298	0.00320897	3.8423	0.000189116	0.03798	0.003239	0.00245902	1.31719	0.190488	0.9998
cg24772412	0.00579872	0.00150947	3.8415	0.000189639	0.03802	0.00243029	0.00171852	1.41417	0.160109	0.9998
cg14907769	0.00801469	0.00208634	3.8415	0.000189663	0.03802	0.00137169	0.00303534	0.451907	0.652218	0.9998
cg14244013	0.0119254	0.00310444	3.8414	0.000189734	0.03802	0.00750896	0.00354466	2.11838	0.0363735	0.9998
cg03980072	0.0070132	0.00182592	3.8409	0.000190075	0.03805	0.0030144	0.00204986	1.47054	0.144245	0.9998
cg24599942	0.00833883	0.00217111	3.8408	0.000190148	0.03805	0.00634121	0.00263707	2.40464	0.0178429	0.9998
cg21036162	0.00716928	0.00186676	3.8405	0.000190368	0.03807	0.00048716	0.00279074	0.174563	0.861741	0.9998
cg21944224	0.00699699	0.00182219	3.8399	0.000190801	0.03813	-0.000176518	0.00203335	-0.0868115	0.930978	0.9999
cg17188574	0.0114127	0.00297245	3.8395	0.000191059	0.03815	0.000654239	0.00354728	0.184434	0.854009	0.9998
cg20891301	0.00656332	0.0017095	3.8393	0.000191196	0.03815	0.00126873	0.00252218	0.503028	0.615941	0.9998
cg16778734	0.00766867	0.00199747	3.8392	0.000191288	0.03815	0.00241853	0.00175541	1.37776	0.17105	0.9998
cg00445126	0.00871863	0.00227122	3.8387	0.000191601	0.03819	0.00210395	0.00294258	0.715001	0.476109	0.9998
cg02677947	0.00589881	0.00153708	3.8377	0.000192348	0.03831	0.0025755	0.00284261	0.906034	0.366881	0.9998
cg22946974	0.010354	0.0026981	3.8375	0.000192462	0.03831	-0.00205224	0.00254502	-0.806375	0.421751	0.9998
cg05354171	0.0059848	0.00155979	3.8369	0.000192879	0.03837	-0.00150458	0.00212809	-0.707006	0.481044	0.9998
cg09462453	0.0064365	0.00167762	3.8367	0.000193045	0.03837	-0.00058575	0.00290401	-0.201704	0.840517	0.9998
cg06239064	0.00743252	0.00193739	3.8364	0.000193269	0.03839	2.75e-05	0.00283772	0.00967806	0.992296	0.9999
cg10362869	0.00733117	0.00191126	3.8358	0.000193687	0.03841	0.00388457	0.0036952	1.05125	0.295428	0.9998
cg03842440	0.00583808	0.00152207	3.8356	0.0001938	0.03841	-0.0021128	0.00246205	-0.858149	0.392659	0.9998
cg13798679	0.00698904	0.00182229	3.8353	0.00019402	0.03841	0.00167927	0.00209286	0.80238	0.424048	0.9998
cg01167615	0.00981407	0.00255894	3.8352	0.000194086	0.03841	-0.00104615	0.00255789	-0.408989	0.683336	0.9998
cg01889956	0.00975872	0.00254457	3.8351	0.000194152	0.03841	0.00381905	0.00339973	1.12334	0.263717	0.9998
cg18454045	0.00921833	0.00240367	3.8351	0.000194161	0.03841	0.00160027	0.00322935	0.495541	0.621198	0.9998
cg15632675	0.0112338	0.00292959	3.8346	0.000194532	0.03846	0.00253499	0.00342374	0.740414	0.460612	0.9998
cg08916461	0.0101225	0.00263995	3.8344	0.000194693	0.03847	0.00534	0.00427248	1.24986	0.21398	0.9998
cg07018857	0.00845598	0.00220563	3.8338	0.000195084	0.03852	0.000277109	0.00212889	0.130166	0.896671	0.9999
cg07312654	0.0069274	0.00180709	3.8334	0.00019534	0.03852	0.000367801	0.00213218	0.1725	0.863359	0.9998
cg05928649	0.00812443	0.00211947	3.8332	0.000195489	0.03852	-0.00100209	0.00273587	-0.366281	0.714853	0.9998
cg18181201	0.0122348	0.00319203	3.8329	0.000195715	0.03852	0.000798759	0.00361671	0.220852	0.825613	0.9998
cg23930923	0.0109191	0.00284888	3.8328	0.000195827	0.03852	-0.000118365	0.00340806	-0.0347308	0.972357	0.9999
cg05772917	0.00575179	0.0015007	3.8327	0.000195849	0.03852	0.00253826	0.00194133	1.30749	0.193749	0.9998
cg05488632	0.00525014	0.00136982	3.8327	0.000195864	0.03852	-9.88e-05	0.00209196	-0.0472221	0.962421	0.9999
cg04282607	0.00525954	0.00137241	3.8323	0.000196143	0.03855	0.00032977	0.00134547	0.245097	0.806834	0.9998
cg14278148	0.00659212	0.00172026	3.8321	0.000196336	0.03856	-0.00164903	0.00145194	-1.13574	0.25851	0.9998
cg25498045	0.00937264	0.00244644	3.8311	0.000197001	0.03864	0.00504119	0.00327948	1.53719	0.127092	0.9998
cg21884568	0.0121776	0.00317868	3.831	0.000197075	0.03864	0.00121707	0.00365174	0.333286	0.739547	0.9998
cg20399720	0.00914565	0.00238735	3.8309	0.000197179	0.03864	-0.000243761	0.0031677	-0.0769519	0.9388	0.9999
cg06378100	0.00743089	0.00194	3.8304	0.000197556	0.03864	0.00067784	0.00303569	0.22329	0.82372	0.9998
cg05935904	0.00776666	0.00202768	3.8303	0.000197581	0.03864	0.000442488	0.00233769	0.189284	0.850216	0.9998
cg27562980	0.0106131	0.00277089	3.8302	0.000197666	0.03864	0.00219717	0.00405733	0.54153	0.589227	0.9998
cg12683342	0.00532651	0.00139069	3.8301	0.00019772	0.03864	-0.00337197	0.00138267	-2.43873	0.0163241	0.9998
cg01230320	0.0127872	0.00333869	3.83	0.000197823	0.03864	-0.00207282	0.00490737	-0.42239	0.673558	0.9998
cg01568919	0.00944152	0.00246533	3.8297	0.000198026	0.03864	-0.00198566	0.00293026	-0.677639	0.499411	0.9998
cg26064481	0.00853394	0.00222841	3.8296	0.000198104	0.03864	-0.00126261	0.00202642	-0.623075	0.534514	0.9998
cg22494858	0.00554656	0.00144838	3.8295	0.00019818	0.03864	-0.00124903	0.00187329	-0.666756	0.506311	0.9998
cg16085374	0.00867522	0.00226565	3.829	0.000198525	0.03868	-0.000128384	0.0032935	-0.038981	0.968976	0.9999
cg18442632	0.010287	0.00268706	3.8283	0.000199021	0.03871	0.00129074	0.00267237	0.482994	0.630051	0.9998
cg21365298	0.00726065	0.00189658	3.8283	0.000199062	0.03871	0.00219194	0.00239162	0.91651	0.361386	0.9998
cg23855413	0.0100279	0.00261953	3.8281	0.000199182	0.03871	-0.000574958	0.00396031	-0.14518	0.884832	0.9999
cg18280362	0.0109567	0.0028622	3.8281	0.000199214	0.03871	0.00258089	0.00413933	0.623504	0.534233	0.9998
cg02151983	0.00603183	0.00157587	3.8276	0.000199536	0.03873	0.00139005	0.00158117	0.879124	0.381233	0.9998
cg20846508	0.0128288	0.00335171	3.8275	0.000199598	0.03873	0.00319012	0.00301003	1.05983	0.291524	0.9998
cg20823772	0.00931184	0.00243319	3.827	0.000199996	0.03877	0.00397771	0.00329569	1.20694	0.23002	0.9998
cg09621708	0.0113133	0.00295634	3.8268	0.000200149	0.03877	0.00249452	0.00380489	0.65561	0.513431	0.9998
cg00830420	0.0082914	0.00216669	3.8268	0.000200178	0.03877	0.00445222	0.0028541	1.55994	0.121622	0.9998
cg25746923	0.00475299	0.0012421	3.8266	0.000200301	0.03877	0.00145457	0.00200998	0.723677	0.470786	0.9998
cg20539366	0.00794979	0.00207779	3.8261	0.000200675	0.03878	0.00220428	0.00260549	0.846016	0.399364	0.9998
cg05595088	0.0165108	0.00431535	3.8261	0.00020068	0.03878	0.0115194	0.00701495	1.64213	0.103394	0.9998
cg07478918	0.00610805	0.00159652	3.8258	0.00020084	0.03878	0.000199372	0.00203067	0.0981804	0.921966	0.9999
cg04448477	0.00709565	0.00185471	3.8258	0.000200908	0.03878	-0.00166163	0.00225613	-0.736496	0.462983	0.9998
cg00625425	0.00776451	0.00202964	3.8256	0.000201046	0.03878	0.0008914	0.00248099	0.359292	0.720059	0.9998
cg06175001	0.007781	0.0020343	3.8249	0.000201532	0.03881	1.5e-05	0.00272194	0.00551467	0.99561	0.9999
cg06235642	0.00647086	0.00169177	3.8249	0.000201534	0.03881	0.00227484	0.00205959	1.10451	0.271759	0.9998
cg16461246	0.00664051	0.00173625	3.8246	0.000201736	0.03881	0.00197755	0.00259478	0.762126	0.447601	0.9998
cg02739346	0.0108029	0.00282468	3.8245	0.000201849	0.03881	0.00468102	0.00308372	1.51798	0.131863	0.9998
cg10436410	0.0130176	0.00340377	3.8245	0.000201853	0.03881	0.000889233	0.00379576	0.23427	0.815207	0.9998
cg11521467	0.0136838	0.00357842	3.824	0.000202219	0.03886	-0.0046489	0.00536324	-0.866807	0.387918	0.9998
cg12033615	0.00868491	0.00227134	3.8237	0.000202426	0.03887	0.00339087	0.0033057	1.02576	0.307233	0.9998
cg13140564	0.011965	0.00312975	3.823	0.000202944	0.03892	-0.000875128	0.00342388	-0.255595	0.798736	0.9998
cg21495321	0.00997495	0.00260941	3.8227	0.000203167	0.03892	0.00520464	0.00278583	1.86825	0.0643638	0.9998
cg00498163	0.00619234	0.00161991	3.8226	0.000203201	0.03892	-0.00139556	0.00182208	-0.765916	0.445352	0.9998
cg18919478	0.00986152	0.00257983	3.8225	0.000203277	0.03892	-0.000312139	0.00197445	-0.158089	0.874674	0.9998
cg24424217	0.00602444	0.00157614	3.8223	0.000203465	0.03892	-0.00160852	0.00179867	-0.894285	0.373104	0.9998
cg16414796	0.00809081	0.00211677	3.8222	0.000203494	0.03892	0.000952733	0.00276316	0.344799	0.730898	0.9998
cg15085024	0.00831247	0.002175	3.8218	0.000203813	0.03896	3.66e-05	0.0025813	0.014178	0.988713	0.9999
cg06799664	0.00732092	0.00191582	3.8213	0.000204203	0.03901	0.00149771	0.00214881	0.696993	0.487264	0.9998
cg20058506	0.00934569	0.00244595	3.8209	0.000204507	0.03901	0.00150801	0.0028524	0.52868	0.598083	0.9998
cg23117316	0.0044768	0.00117172	3.8207	0.000204627	0.03901	0.000271624	0.00132859	0.204445	0.83838	0.9998
cg18817426	0.00708137	0.00185359	3.8204	0.000204901	0.03901	0.00288225	0.00254199	1.13385	0.259299	0.9998
cg10487998	0.00730419	0.00191192	3.8203	0.000204914	0.03901	0.00279324	0.0022761	1.22721	0.222341	0.9998
cg25099438	0.006389	0.00167248	3.8201	0.000205118	0.03901	0.0027067	0.00205963	1.31417	0.191499	0.9998
cg19681718	0.00796699	0.0020856	3.82	0.000205167	0.03901	0.00036889	0.00278133	0.132631	0.894726	0.9999
cg02293044	0.00756348	0.00198006	3.8198	0.000205297	0.03901	-0.00210879	0.00302696	-0.696668	0.487467	0.9998
cg10259889	0.0121344	0.00317669	3.8198	0.000205303	0.03901	0.00369659	0.00430351	0.858972	0.392207	0.9998
cg08955669	0.00512088	0.00134065	3.8197	0.000205406	0.03901	-0.0019482	0.00183049	-1.06431	0.289499	0.9998
cg13135887	0.00755137	0.00197719	3.8192	0.000205736	0.03904	-0.00597618	0.00227692	-2.62468	0.00989479	0.9998
cg10781814	0.00865033	0.00226502	3.8191	0.000205843	0.03904	0.000448531	0.00268246	0.167209	0.86751	0.9998
cg17016026	0.0138293	0.00362127	3.8189	0.000205979	0.03904	0.00591583	0.00314395	1.88166	0.0625022	0.9998
cg06221946	0.00591227	0.00154829	3.8186	0.00020624	0.03907	0.00353228	0.00234377	1.50709	0.134629	0.9998
cg15048099	0.00952668	0.00249497	3.8184	0.000206398	0.03907	0.0028587	0.00240832	1.18701	0.237759	0.9998
cg24129222	0.00912747	0.00239079	3.8178	0.000206846	0.0391	0.00547253	0.00396067	1.38172	0.169832	0.9998
cg18844900	0.00954674	0.00250064	3.8177	0.000206881	0.0391	0.000164497	0.00332581	0.0494606	0.960641	0.9999
cg20708516	0.00841621	0.00220457	3.8176	0.00020696	0.0391	0.000841097	0.00460689	0.182574	0.855466	0.9998
cg14544225	0.00732873	0.00191991	3.8172	0.000207246	0.03911	-0.00057954	0.00231231	-0.250633	0.802561	0.9998
cg04448487	0.0111551	0.00292231	3.8172	0.000207253	0.03911	0.00166393	0.00304217	0.546955	0.585507	0.9998
cg04728402	0.0130016	0.0034072	3.8159	0.000208235	0.03927	0.00198433	0.00201621	0.984191	0.327162	0.9998
cg20682563	0.00342629	0.000897958	3.8156	0.00020845	0.03928	0.000325505	0.00106799	0.304782	0.761103	0.9998
cg00087244	0.00412446	0.00108102	3.8154	0.000208669	0.0393	0.00337623	0.00159771	2.11317	0.0368271	0.9998
cg13998945	0.00434831	0.00113987	3.8147	0.000209142	0.03933	0.000349708	0.00136481	0.256233	0.798245	0.9998
cg04004578	0.00638514	0.00167387	3.8146	0.000209241	0.03933	0.000584115	0.00171405	0.340781	0.733913	0.9998
cg11609571	0.00932205	0.00244405	3.8142	0.000209566	0.03933	-0.000562286	0.00412053	-0.13646	0.891705	0.9999
cg12414681	0.0136754	0.00358545	3.8141	0.000209596	0.03933	0.00461242	0.00326303	1.41354	0.160295	0.9998
cg01737592	0.00452028	0.00118515	3.8141	0.000209612	0.03933	-2.61e-05	0.0014472	-0.0180278	0.985649	0.9999
cg05711037	0.00713563	0.00187094	3.8139	0.000209766	0.03933	-0.000249302	0.00144866	-0.172092	0.863679	0.9998
cg00143376	0.00565846	0.00148364	3.8139	0.000209773	0.03933	0.000713258	0.0013924	0.512251	0.609493	0.9998
cg10554264	0.0125362	0.00328713	3.8137	0.000209907	0.03933	0.00368418	0.00419915	0.877362	0.382185	0.9998
cg23621631	0.0100691	0.00264039	3.8135	0.000210095	0.03934	0.000638685	0.00345222	0.185007	0.853561	0.9998
cg10660903	0.00936893	0.00245688	3.8134	0.0002102	0.03934	-0.000902925	0.00352661	-0.256032	0.7984	0.9998
cg27316939	0.0155229	0.00407178	3.8123	0.000210985	0.03941	0.0025953	0.00554977	0.467641	0.640958	0.9998
cg06528626	0.0115021	0.00301719	3.8122	0.000211082	0.03941	0.000122759	0.00409552	0.0299739	0.976142	0.9999
cg23409699	0.0123431	0.00323788	3.8121	0.000211166	0.03941	0.00126206	0.00429832	0.293618	0.769598	0.9998
cg12754571	0.0180554	0.00473639	3.812	0.000211198	0.03941	0.0053699	0.00512124	1.04855	0.296661	0.9998
cg24036523	0.0118211	0.00310109	3.8119	0.000211299	0.03941	0.00210678	0.00448586	0.469648	0.639528	0.9998
cg12385811	0.00531419	0.00139414	3.8118	0.000211391	0.03941	-0.00352902	0.00160941	-2.19275	0.0304122	0.9998
cg17527819	0.0130371	0.0034207	3.8112	0.000211833	0.03942	-0.000370994	0.00297493	-0.124707	0.900981	0.9999
cg24032393	0.00758533	0.00199031	3.8111	0.000211903	0.03942	0.00194858	0.00244793	0.796012	0.427724	0.9998
cg02617560	0.0086533	0.00227056	3.8111	0.000211937	0.03942	0.00151004	0.0032172	0.469364	0.63973	0.9998
cg23172080	0.00804588	0.0021112	3.811	0.00021197	0.03942	0.000641456	0.00174242	0.368142	0.713469	0.9998
cg23092788	0.00600225	0.00157516	3.8106	0.000212332	0.03946	-5.06e-05	0.00156631	-0.0323098	0.974283	0.9999
cg13836412	0.00522979	0.00137254	3.8103	0.000212556	0.03947	0.000350493	0.00132751	0.264022	0.792252	0.9998
cg13660664	0.01493	0.00391852	3.8101	0.000212682	0.03947	-0.00417331	0.00403295	-1.0348	0.30301	0.9998
cg27434368	0.00776578	0.00203874	3.8091	0.000213472	0.0396	0.00713609	0.00208451	3.42339	0.000867174	0.9998
cg02121345	0.00429875	0.00112861	3.8089	0.000213636	0.0396	-5.58e-05	0.00120301	-0.0464029	0.963072	0.9999
cg04790169	0.00776266	0.00203828	3.8084	0.00021399	0.03964	-0.000872417	0.00189655	-0.460003	0.646414	0.9998
cg18208742	0.00849672	0.00223134	3.8079	0.000214412	0.03969	0.00224313	0.00233134	0.962163	0.338059	0.9998
cg23052437	0.0143909	0.00377962	3.8075	0.000214717	0.03973	0.00294393	0.00566216	0.51993	0.604148	0.9998
cg05938007	0.00896285	0.00235436	3.8069	0.000215175	0.03973	0.00148309	0.00293208	0.505816	0.613989	0.9998
cg00471159	0.00677959	0.00178087	3.8069	0.000215196	0.03973	-0.00200019	0.00232232	-0.86129	0.390935	0.9998
cg12840245	0.00838821	0.00220345	3.8069	0.000215231	0.03973	-0.00286037	0.00241037	-1.18669	0.237883	0.9998
cg10877315	0.00886581	0.00232897	3.8068	0.000215303	0.03973	-0.0034919	0.00274784	-1.27078	0.206464	0.9998
cg17844035	0.00553277	0.00145357	3.8063	0.000215631	0.03977	0.00152483	0.00128807	1.18382	0.239015	0.9998
cg25471593	0.00877093	0.00230438	3.8062	0.000215749	0.03977	-0.00120038	0.00248086	-0.483854	0.629443	0.9998
cg23196919	0.0082024	0.00215514	3.806	0.000215926	0.03977	-0.00513749	0.00245057	-2.09644	0.0383149	0.9998
cg12278705	0.010484	0.00275501	3.8054	0.000216346	0.03977	0.00532969	0.00285288	1.86818	0.064374	0.9998
cg24330379	0.00945658	0.00248547	3.8048	0.000216879	0.03977	0.0026032	0.00326427	0.797485	0.426872	0.9998
cg25831111	0.0151489	0.00398165	3.8047	0.000216943	0.03977	0.00267615	0.00410576	0.651804	0.515875	0.9998
cg25912428	0.00828792	0.00217838	3.8046	0.000216971	0.03977	0.00210224	0.00307687	0.683239	0.49588	0.9998
cg19384997	0.00705731	0.00185501	3.8045	0.000217114	0.03977	0.00102302	0.00167192	0.611881	0.541868	0.9998
cg15896593	0.00809483	0.00212775	3.8044	0.000217146	0.03977	0.00097218	0.00215363	0.451415	0.652571	0.9998
cg01834979	0.0103574	0.00272263	3.8042	0.000217321	0.03977	-0.0012033	0.00311335	-0.386497	0.699869	0.9998
cg25817701	0.00635764	0.00167124	3.8042	0.000217354	0.03977	0.00114758	0.00201608	0.569211	0.570363	0.9998
cg22351833	0.00600406	0.00157831	3.8041	0.000217389	0.03977	0.000741021	0.00220724	0.335723	0.737714	0.9998
cg04114315	0.0078502	0.0020637	3.8039	0.000217515	0.03977	-0.00140128	0.00207034	-0.676835	0.499919	0.9998
cg07565472	0.00926183	0.00243503	3.8036	0.000217801	0.03977	0.00113061	0.00331873	0.340677	0.733991	0.9998
cg10608476	0.0125664	0.00330386	3.8036	0.000217826	0.03977	0.00852882	0.00337603	2.52629	0.0129374	0.9998
cg20822540	0.00574137	0.00150948	3.8035	0.000217831	0.03977	0.00243587	0.00180285	1.35112	0.179406	0.9998
cg22429418	0.00784094	0.00206154	3.8034	0.000217921	0.03977	0.0010111	0.00230026	0.43956	0.66111	0.9998
cg12357484	0.012907	0.00339353	3.8034	0.000217947	0.03977	0.00767392	0.00298479	2.57101	0.0114633	0.9998
cg13743231	0.00740979	0.00194829	3.8032	0.000218091	0.03977	-0.00191501	0.00224151	-0.854342	0.394756	0.9998
cg15324651	0.00647433	0.00170256	3.8027	0.000218501	0.03982	0.00118665	0.00149163	0.79554	0.427998	0.9998
cg10091102	0.00905944	0.00238251	3.8025	0.000218683	0.03983	0.00127391	0.00254521	0.500513	0.617705	0.9998
cg27302301	0.00887441	0.00233399	3.8023	0.000218857	0.03984	0.00271013	0.00289507	0.93612	0.351244	0.9998
cg26309457	0.00576835	0.00151731	3.8017	0.000219309	0.03989	-0.00140027	0.00156406	-0.895284	0.372573	0.9998
cg02215171	0.00590895	0.00155434	3.8016	0.000219388	0.03989	0.00270632	0.00164555	1.64462	0.102877	0.9998
cg09747633	0.00687367	0.00180846	3.8008	0.000219985	0.03994	-0.00169677	0.0021255	-0.798295	0.426404	0.9998
cg21874902	0.00897881	0.00236256	3.8005	0.00022029	0.03994	-0.00479621	0.00412762	-1.16198	0.247736	0.9998
cg08469255	0.00558518	0.00146965	3.8003	0.000220388	0.03994	0.00226529	0.00187594	1.20755	0.229787	0.9998
cg23829949	0.00668004	0.00175776	3.8003	0.000220409	0.03994	0.00411382	0.0021778	1.88898	0.0615037	0.9998
cg17009978	0.00760135	0.00200024	3.8002	0.000220483	0.03994	0.00339213	0.00218216	1.55448	0.122916	0.9998
cg12528597	0.0114259	0.00300664	3.8002	0.00022049	0.03994	0.00127647	0.00240563	0.530619	0.596743	0.9998
cg01835725	0.00462531	0.0012172	3.8	0.000220684	0.03995	-0.00176465	0.00163756	-1.07761	0.283544	0.9998
cg27638196	0.0106463	0.00280213	3.7994	0.000221161	0.04001	0.00189628	0.0036481	0.519799	0.604239	0.9998
cg15787616	0.00866872	0.00228182	3.799	0.00022143	0.04004	-0.00347471	0.00386266	-0.899564	0.3703	0.9998
cg23666299	0.0103869	0.00273461	3.7983	0.000222007	0.04007	0.00166669	0.0032113	0.519007	0.604789	0.9998
cg00121562	0.00511836	0.00134757	3.7982	0.000222082	0.04007	0.00103675	0.00151619	0.683785	0.495536	0.9998
cg10443980	0.0119428	0.00314433	3.7982	0.0002221	0.04007	0.00587193	0.00358654	1.63721	0.104418	0.9998
cg05866021	0.00886321	0.00233365	3.798	0.000222265	0.04007	-0.000786818	0.00208921	-0.37661	0.707183	0.9998
cg10067538	0.00789911	0.00207983	3.798	0.000222304	0.04007	0.00444879	0.00288283	1.5432	0.125628	0.9998
cg25439496	0.00700448	0.0018444	3.7977	0.000222514	0.04008	0.00130633	0.00283748	0.460383	0.646142	0.9998
cg19423196	0.0141329	0.00372192	3.7972	0.000222911	0.04008	0.0010942	0.0040155	0.272493	0.785749	0.9998
cg15439725	0.00800497	0.00210814	3.7972	0.000222933	0.04008	0.00342581	0.00337586	1.0148	0.31241	0.9998
cg22514756	0.0139169	0.00366513	3.7971	0.000222984	0.04008	0.000410164	0.00419244	0.0978342	0.92224	0.9999
cg16620032	0.0132299	0.00348427	3.797	0.000223042	0.04008	0.0056451	0.00308363	1.83067	0.0698331	0.9998
cg16903885	0.00646568	0.00170289	3.7969	0.000223163	0.04008	0.00122321	0.00234988	0.52054	0.603724	0.9998
cg08455676	0.00849776	0.00223837	3.7964	0.000223556	0.04011	0.00615177	0.00274619	2.24011	0.0270755	0.9998
cg04085901	0.0103903	0.00273706	3.7961	0.000223768	0.04011	0.00485093	0.00373839	1.2976	0.197116	0.9998
cg27504745	0.00630152	0.00166002	3.796	0.000223849	0.04011	0.0021334	0.00168395	1.2669	0.207842	0.9998
cg04382077	0.00608813	0.00160382	3.796	0.000223872	0.04011	-0.000738191	0.00165262	-0.446679	0.655977	0.9998
cg24765446	0.00783686	0.00206459	3.7959	0.000224006	0.04011	-0.00214638	0.00256734	-0.836032	0.404933	0.9998
cg26672959	0.00887076	0.00233716	3.7955	0.000224263	0.04013	-0.00389456	0.00357327	-1.08992	0.278111	0.9998
cg11007153	0.00930122	0.00245099	3.7949	0.000224792	0.04018	-0.00248495	0.00257105	-0.966514	0.335888	0.9998
cg03119829	0.00969838	0.00255576	3.7947	0.000224933	0.04018	0.00206223	0.00365583	0.564095	0.573828	0.9998
cg14252492	0.00895547	0.00236001	3.7947	0.000224967	0.04018	0.00235992	0.00240678	0.98053	0.328957	0.9998
cg27138018	0.00764989	0.00201616	3.7943	0.000225286	0.04021	-0.00142732	0.00176001	-0.81097	0.419118	0.9998
cg24983120	0.0154342	0.004068	3.7941	0.000225474	0.04021	-0.00152274	0.00684496	-0.222461	0.824364	0.9998
cg02926820	0.0105853	0.00279003	3.794	0.000225529	0.04021	0.00611277	0.00277695	2.20125	0.0297878	0.9998
cg22647407	0.0107128	0.00282408	3.7934	0.000226013	0.04025	0.000117169	0.00295645	0.0396316	0.968458	0.9999
cg20119798	0.00977728	0.0025775	3.7933	0.000226078	0.04025	0.00434877	0.00300127	1.44898	0.150163	0.9998
cg13719901	0.00858586	0.00226369	3.7929	0.000226453	0.04025	0.00400594	0.00333417	1.20148	0.232122	0.9998
cg17609294	0.00692673	0.00182639	3.7926	0.000226684	0.04025	-0.00148488	0.00181	-0.820377	0.413759	0.9998
cg02370113	0.00748906	0.00197484	3.7922	0.000226958	0.04025	-0.000100602	0.00261049	-0.0385377	0.969328	0.9999
cg15036867	0.00982364	0.00259059	3.792	0.000227127	0.04025	2.63e-05	0.00305209	0.00863329	0.993127	0.9999
cg07733851	0.00973407	0.0025671	3.7919	0.000227277	0.04025	0.00155354	0.00302908	0.512877	0.609057	0.9998
cg24129356	0.00773135	0.0020391	3.7915	0.000227535	0.04025	-0.00401874	0.00213462	-1.88265	0.0623664	0.9998
cg27531587	0.0107938	0.00284689	3.7914	0.000227636	0.04025	0.00122889	0.00318507	0.385829	0.700362	0.9998
cg20442697	0.0116075	0.00306159	3.7913	0.000227715	0.04025	0.00188813	0.00499879	0.377718	0.706362	0.9998
cg18335796	0.00955488	0.00252038	3.791	0.000227945	0.04025	0.00194911	0.00172207	1.13184	0.26014	0.9998
cg27014538	0.0095111	0.0025089	3.7909	0.000228025	0.04025	0.0049409	0.00369102	1.33863	0.183427	0.9998
cg18351607	0.00747832	0.0019727	3.7909	0.000228061	0.04025	0.00269716	0.00334035	0.807448	0.421135	0.9998
cg11146916	0.0129242	0.00340952	3.7906	0.000228298	0.04025	0.00241579	0.0040793	0.592206	0.554917	0.9998
cg17594351	0.0122586	0.00323398	3.7906	0.00022834	0.04025	0.00546077	0.0043729	1.24877	0.214375	0.9998
cg25272757	0.0138659	0.00365819	3.7904	0.000228496	0.04025	0.000806472	0.0046561	0.173207	0.862804	0.9998
cg13449257	0.0106276	0.00280385	3.7904	0.000228516	0.04025	-6.66e-05	0.00250194	-0.0266372	0.978797	0.9999
cg06569300	0.0072976	0.00192542	3.7901	0.000228698	0.04025	0.00146182	0.00264111	0.553489	0.581042	0.9998
cg09342697	0.00654202	0.00172627	3.7897	0.000229065	0.04025	-0.00148289	0.00212756	-0.69699	0.487266	0.9998
cg25342894	0.00683476	0.00180352	3.7897	0.00022908	0.04025	-0.00239552	0.00253972	-0.94322	0.347617	0.9998
cg15712559	0.012428	0.00327953	3.7895	0.000229186	0.04025	-0.0037705	0.00411256	-0.916825	0.361222	0.9998
cg05825400	0.01008	0.00265995	3.7895	0.000229202	0.04025	0.0033023	0.00324586	1.01739	0.311181	0.9998
cg19166799	0.00614005	0.00162043	3.7891	0.000229525	0.04025	-0.000853973	0.00201052	-0.424752	0.67184	0.9998
cg16793525	0.00846368	0.00223368	3.7891	0.000229543	0.04025	0.000515472	0.00260765	0.197677	0.84366	0.9998
cg18571782	0.00772772	0.0020395	3.789	0.000229619	0.04025	-0.00263373	0.00260513	-1.01098	0.314224	0.9998
cg20003893	0.0116604	0.00307755	3.7888	0.000229773	0.04025	0.002068	0.00262251	0.788556	0.432053	0.9998
cg17146526	0.0109638	0.00289372	3.7888	0.000229785	0.04025	0.00158221	0.0032193	0.491476	0.62406	0.9998
cg17755610	0.00576755	0.00152231	3.7887	0.000229897	0.04025	0.0018292	0.00202788	0.902023	0.368998	0.9998
cg23705098	0.0101455	0.00267784	3.7887	0.000229911	0.04025	0.00141305	0.0030218	0.467618	0.640974	0.9998
cg17074353	0.0088267	0.00232976	3.7887	0.000229911	0.04025	0.00138922	0.00212376	0.654134	0.514379	0.9998
cg04824469	0.012213	0.0032237	3.7885	0.000230052	0.04025	-0.00234708	0.00296386	-0.791899	0.430109	0.9998
cg20760116	0.0105121	0.00277483	3.7884	0.000230146	0.04025	0.00202692	0.00333802	0.607222	0.544944	0.9998
cg26677004	0.00420963	0.00111124	3.7882	0.000230278	0.04025	0.000950775	0.00189245	0.502405	0.616378	0.9998
cg14204735	0.00927903	0.00244971	3.7878	0.000230639	0.04025	0.00414425	0.00279235	1.48414	0.140606	0.9998
cg15657704	0.010542	0.00278356	3.7872	0.000231109	0.04025	0.00223271	0.00302204	0.738807	0.461584	0.9998
cg19062489	0.0102399	0.00270379	3.7872	0.000231128	0.04025	0.00146378	0.00282326	0.518472	0.605161	0.9998
cg02386599	0.01081	0.00285437	3.7872	0.000231169	0.04025	0.00450939	0.003773	1.19517	0.234567	0.9998
cg26360484	0.00588543	0.00155408	3.7871	0.000231253	0.04025	0.00225692	0.00224842	1.00378	0.317668	0.9998
cg05490924	0.00577056	0.00152383	3.7869	0.000231407	0.04025	0.000212001	0.00196567	0.107852	0.914308	0.9999
cg24010531	0.0188656	0.00498218	3.7866	0.000231636	0.04025	0.00491817	0.00498428	0.986736	0.325918	0.9998
cg00581154	0.00714642	0.00188732	3.7865	0.000231691	0.04025	0.00159374	0.00214672	0.742405	0.45941	0.9998
cg01572694	0.00706228	0.00186513	3.7865	0.000231754	0.04025	0.00048354	0.0015037	0.321567	0.748385	0.9998
cg16468280	0.00598381	0.00158036	3.7864	0.000231848	0.04025	-0.000401724	0.00215905	-0.186066	0.852733	0.9998
cg00221070	0.00767799	0.00202791	3.7862	0.000232013	0.04025	-0.000913681	0.00192085	-0.475666	0.635247	0.9998
cg26093148	0.00944889	0.00249567	3.7861	0.000232057	0.04025	0.00596182	0.00385485	1.54657	0.124813	0.9998
cg23469448	0.00885468	0.00233875	3.7861	0.000232087	0.04025	0.000487695	0.00239322	0.203782	0.838897	0.9998
cg08971217	0.00783197	0.00206872	3.7859	0.000232235	0.04026	-0.00136679	0.00232553	-0.587732	0.557906	0.9998
cg05063952	0.007231	0.00191028	3.7853	0.000232742	0.04028	0.00127491	0.00204743	0.622689	0.534766	0.9998
cg09221482	0.00821935	0.00217149	3.7851	0.000232888	0.04028	-1.69e-05	0.00187155	-0.00904195	0.992802	0.9999
cg03466780	0.0124414	0.0032871	3.7849	0.000233075	0.04028	-0.000216477	0.0041931	-0.051627	0.958919	0.9999
cg17263013	0.00613667	0.00162138	3.7848	0.000233123	0.04028	-0.00246508	0.00167959	-1.46767	0.145022	0.9998
cg09182750	0.00509226	0.0013455	3.7847	0.000233275	0.04028	-0.00047846	0.00174297	-0.274508	0.784204	0.9998
cg18842300	0.0100021	0.002643	3.7844	0.000233514	0.04028	-0.00416289	0.00408106	-1.02005	0.309922	0.9998
cg00872471	0.00454554	0.00120121	3.7841	0.000233726	0.04028	-0.000525497	0.0015528	-0.338419	0.735687	0.9998
cg18352162	0.00699482	0.00184849	3.7841	0.00023377	0.04028	0.000488004	0.00234815	0.207824	0.835747	0.9998
cg09333471	0.00836074	0.00220946	3.7841	0.000233782	0.04028	0.00334677	0.00253404	1.32072	0.18931	0.9998
cg13340126	0.0159653	0.00421935	3.7838	0.000233978	0.04028	0.00627175	0.00561612	1.11674	0.266516	0.9998
cg08111661	0.00652319	0.00172415	3.7834	0.000234326	0.04028	0.000534408	0.00206133	0.259254	0.795919	0.9998
cg15501552	0.012845	0.00339508	3.7834	0.000234327	0.04028	0.00182948	0.00370659	0.493575	0.622581	0.9998
cg12109087	0.00727977	0.00192423	3.7832	0.000234501	0.04028	-0.0011547	0.00309663	-0.372888	0.709943	0.9998
cg25687358	0.016414	0.00433869	3.7832	0.00023454	0.04028	0.00146214	0.00402084	0.36364	0.716819	0.9998
cg08355157	0.00763164	0.00201736	3.783	0.000234698	0.04028	-0.00453197	0.00439067	-1.03218	0.30423	0.9998
cg12082609	0.00587726	0.00155363	3.7829	0.000234748	0.04028	-0.00123367	0.00142989	-0.862776	0.390121	0.9998
cg05575375	0.00979228	0.00258859	3.7829	0.000234802	0.04028	0.00335703	0.00336071	0.998905	0.320013	0.9998
cg10122267	0.00876506	0.00231707	3.7828	0.000234836	0.04028	-0.00150052	0.00335877	-0.446745	0.655929	0.9998
cg04212285	0.00602847	0.00159388	3.7823	0.000235314	0.04031	-0.00183452	0.00293994	-0.623997	0.53391	0.9998
cg00533390	0.00664824	0.00175783	3.7821	0.000235484	0.04031	0.000636081	0.00189434	0.335779	0.737671	0.9998
cg00416400	0.00863642	0.00228352	3.7821	0.000235491	0.04031	0.00791963	0.00454965	1.74071	0.0845052	0.9998
cg26875135	0.00873932	0.0023108	3.7819	0.000235585	0.04031	0.00395308	0.00339062	1.16588	0.24616	0.9998
cg00861497	0.0128251	0.00339152	3.7815	0.000235946	0.04034	0.00388048	0.00429864	0.902723	0.368628	0.9998
cg14288848	0.00658567	0.00174159	3.7814	0.000236049	0.04034	0.00108755	0.00210694	0.516175	0.606759	0.9998
cg17414007	0.00817143	0.00216104	3.7813	0.000236175	0.04034	0.00157282	0.00165112	0.952579	0.342873	0.9998
cg15579822	0.00781486	0.00206706	3.7807	0.00023669	0.04041	-0.00255209	0.00327472	-0.779331	0.437443	0.9998
cg14770527	0.0174357	0.00461205	3.7805	0.000236844	0.04041	-0.000188794	0.00513223	-0.0367859	0.970722	0.9999
cg13183780	0.0109082	0.00288568	3.7801	0.000237142	0.04044	0.00518486	0.00275263	1.8836	0.0622359	0.9998
cg21179831	0.00796857	0.00210818	3.7798	0.000237395	0.04044	0.000344554	0.00251133	0.1372	0.891122	0.9999
cg03128890	0.00581734	0.00153905	3.7798	0.000237405	0.04044	-0.00316367	0.00191656	-1.65071	0.101625	0.9998
cg05912079	0.0100684	0.0026639	3.7796	0.0002376	0.04045	0.00307517	0.00325458	0.944875	0.346775	0.9998
cg25436152	0.00785713	0.00207892	3.7794	0.000237739	0.04045	-0.000882781	0.00200746	-0.439751	0.660973	0.9998
cg25003697	0.0069628	0.00184265	3.7787	0.000238377	0.04049	0.00144547	0.00228796	0.631772	0.528835	0.9998
cg00987534	0.00805907	0.00213278	3.7787	0.000238398	0.04049	-0.00445981	0.00485969	-0.917715	0.360758	0.9998
cg25383593	0.00943697	0.00249744	3.7787	0.000238407	0.04049	0.00692405	0.00256989	2.6943	0.00814951	0.9998
cg24768365	0.0111732	0.00295725	3.7782	0.000238782	0.04051	-0.00164713	0.00292034	-0.56402	0.573878	0.9998
cg14707948	0.008459	0.00223889	3.7782	0.000238793	0.04051	0.00234464	0.00258697	0.906327	0.366726	0.9998
cg01276536	0.00643274	0.00170265	3.7781	0.000238913	0.04051	0.00152346	0.00177411	0.858718	0.392347	0.9998
cg26871885	0.00566495	0.00149956	3.7777	0.000239202	0.04051	0.00294127	0.00200414	1.4676	0.145041	0.9998
cg21243889	0.00856282	0.00226667	3.7777	0.000239222	0.04051	0.00512473	0.00286684	1.78759	0.0765715	0.9998
cg01773927	0.00934923	0.00247508	3.7773	0.000239544	0.04054	0.0054916	0.00361038	1.52106	0.131089	0.9998
cg01362541	0.00978907	0.00259171	3.7771	0.000239779	0.04056	0.000567861	0.00301549	0.188315	0.850974	0.9998
cg27237508	0.00969829	0.00256815	3.7764	0.000240379	0.0406	-0.00083859	0.00325441	-0.257678	0.797132	0.9998
cg07511668	0.00850167	0.0022513	3.7763	0.000240415	0.0406	0.00325017	0.00224675	1.44661	0.150824	0.9998
cg16184495	0.0109316	0.00289488	3.7762	0.000240548	0.0406	-0.0030168	0.003028	-0.9963	0.321271	0.9998
cg04308687	0.0103695	0.00274603	3.7762	0.000240565	0.0406	0.00226199	0.0037693	0.600111	0.549656	0.9998
cg17064754	0.00574788	0.00152233	3.7757	0.000240963	0.04063	0.00142133	0.00187475	0.758145	0.449971	0.9998
cg18700013	0.0133307	0.00353071	3.7757	0.000241005	0.04063	-0.00473914	0.00479053	-0.989272	0.324682	0.9998
cg04380107	0.0102972	0.00272756	3.7752	0.000241379	0.04067	-0.00191798	0.00323688	-0.592541	0.554694	0.9998
cg05217983	0.00512986	0.00135905	3.7746	0.000241927	0.04072	-0.00364008	0.00177985	-2.04516	0.043204	0.9998
cg06404334	0.00882348	0.00233765	3.7745	0.000242007	0.04072	0.00356448	0.00300867	1.18473	0.238653	0.9998
cg05590274	0.00708236	0.00187651	3.7742	0.000242266	0.04072	0.000442872	0.00188172	0.235355	0.814367	0.9998
cg10634551	0.0144148	0.00381931	3.7742	0.000242277	0.04072	-0.00230658	0.00453297	-0.508845	0.611871	0.9998
cg18464991	0.0099841	0.00264548	3.774	0.000242443	0.04073	0.00617714	0.00240536	2.56808	0.0115552	0.9998
cg10071929	0.0110465	0.00292755	3.7733	0.000243071	0.04073	0.00255437	0.00338173	0.755343	0.451643	0.9998
cg19033555	0.0110204	0.00292073	3.7732	0.000243189	0.04073	-0.000598027	0.0035047	-0.170636	0.864821	0.9998
cg21932934	0.00998909	0.00264749	3.773	0.000243295	0.04073	0.00257557	0.00273244	0.942591	0.347937	0.9998
cg00815214	0.00688235	0.00182412	3.773	0.000243355	0.04073	-0.000387746	0.00194341	-0.199518	0.842223	0.9998
cg14009632	0.00964617	0.00255685	3.7727	0.000243615	0.04073	0.000208335	0.00315543	0.0660245	0.947477	0.9999
cg23702945	0.00981176	0.00260079	3.7726	0.000243677	0.04073	-0.00324839	0.00306188	-1.06091	0.291032	0.9998
cg18961589	0.00729197	0.0019329	3.7726	0.000243729	0.04073	-0.00104832	0.00188432	-0.556338	0.5791	0.9998
cg23497383	0.0194727	0.00516179	3.7725	0.00024379	0.04073	0.0076174	0.00627916	1.21312	0.227658	0.9998
cg01215339	0.00731359	0.00193898	3.7719	0.000244319	0.04073	-0.00225728	0.0019695	-1.14612	0.25421	0.9998
cg03115379	0.00827423	0.00219372	3.7718	0.00024441	0.04073	0.0108627	0.00457439	2.37467	0.0192805	0.9998
cg11801637	0.00678175	0.00179803	3.7718	0.000244419	0.04073	0.00140866	0.00231132	0.609463	0.543463	0.9998
cg05291966	0.00771779	0.00204624	3.7717	0.000244481	0.04073	0.00315958	0.00238086	1.32708	0.187206	0.9998
cg11509669	0.0068646	0.00182003	3.7717	0.000244489	0.04073	0.00365222	0.00254576	1.43463	0.154205	0.9998
cg04902529	0.00814419	0.00215939	3.7715	0.000244629	0.04073	0.000686384	0.00307304	0.223356	0.823669	0.9998
cg16808373	0.00628216	0.00166568	3.7715	0.000244637	0.04073	-0.00290867	0.00261467	-1.11244	0.268351	0.9998
cg09031776	0.0115826	0.00307113	3.7715	0.000244699	0.04073	0.00516319	0.00320692	1.61001	0.110235	0.9998
cg11877773	0.00962644	0.0025526	3.7712	0.0002449	0.04073	-0.00047154	0.00325433	-0.144896	0.885056	0.9999
cg18534836	0.00992108	0.00263097	3.7709	0.000245198	0.04073	-0.00221806	0.00229237	-0.967582	0.335356	0.9998
cg21128539	0.00484773	0.00128557	3.7709	0.000245199	0.04073	0.000733565	0.00138289	0.530459	0.596853	0.9998
cg09636727	0.00945916	0.00250848	3.7709	0.000245207	0.04073	-0.00104974	0.00263504	-0.398377	0.691118	0.9998
cg10864394	0.0133004	0.00352744	3.7706	0.000245485	0.04073	0.00798572	0.00442709	1.80383	0.0739706	0.9998
cg22698744	0.00838077	0.00222269	3.7706	0.000245493	0.04073	0.000121946	0.00229231	0.0531979	0.95767	0.9999
cg23597162	0.0044799	0.00118823	3.7702	0.000245772	0.04075	0.00106416	0.00116035	0.917097	0.36108	0.9998
cg14736365	0.00897093	0.00237947	3.7701	0.000245864	0.04075	-0.00249395	0.00318256	-0.78363	0.434926	0.9998
cg06262436	0.0116826	0.00309918	3.7696	0.000246356	0.0408	0.00327361	0.00322852	1.01397	0.312803	0.9998
cg10169957	0.00644268	0.00170933	3.7691	0.000246755	0.04084	-0.000160678	0.00216785	-0.0741186	0.941049	0.9999
cg12404181	0.0072394	0.00192081	3.7689	0.000246939	0.04084	0.00294343	0.00235621	1.24922	0.214212	0.9998
cg26878893	0.00882092	0.00234046	3.7689	0.000246988	0.04084	0.00182227	0.00301013	0.605381	0.546161	0.9998
cg00934735	0.00623238	0.00165373	3.7687	0.000247156	0.04084	-0.000192248	0.00136469	-0.140873	0.888225	0.9999
cg09210315	0.00474806	0.00125999	3.7683	0.000247481	0.04086	0.000472348	0.00166558	0.283595	0.777249	0.9998
cg07312716	0.00452944	0.00120204	3.7681	0.000247668	0.04086	-0.000580326	0.00135281	-0.428978	0.668771	0.9998
cg10726357	0.00942236	0.00250088	3.7676	0.000248115	0.04086	0.0037209	0.00352051	1.05692	0.292842	0.9998
cg18515046	0.00902347	0.00239502	3.7676	0.000248126	0.04086	0.00179071	0.00347815	0.514845	0.607685	0.9998
cg16624888	0.0119561	0.00317348	3.7675	0.000248211	0.04086	0.00823714	0.00428125	1.924	0.0569146	0.9998
cg10257263	0.0136337	0.00361877	3.7675	0.000248214	0.04086	-0.000782575	0.00332462	-0.235388	0.814341	0.9998
cg17783317	0.00830632	0.00220481	3.7674	0.000248337	0.04086	-0.000152735	0.00239553	-0.0637583	0.949277	0.9999
cg02571534	0.00605244	0.00160662	3.7672	0.000248497	0.04086	-0.000381363	0.00186647	-0.204323	0.838475	0.9998
cg15399533	0.0102355	0.00271714	3.767	0.000248648	0.04086	0.0011262	0.00332458	0.33875	0.735438	0.9998
cg20925811	0.0167744	0.00445308	3.7669	0.000248749	0.04086	0.00924233	0.00523505	1.76547	0.0802343	0.9998
cg09174009	0.0098505	0.00261512	3.7667	0.000248894	0.04086	0.00540209	0.00461839	1.16969	0.244631	0.9998
cg17641566	0.00784246	0.00208209	3.7666	0.00024899	0.04086	0.00454902	0.00327489	1.38906	0.167595	0.9998
cg22529546	0.00308889	0.000820108	3.7664	0.000249167	0.04086	-0.000327595	0.00092261	-0.355074	0.723208	0.9998
cg19740054	0.0112573	0.00298905	3.7662	0.000249408	0.04086	0.00632003	0.00286157	2.20859	0.0292581	0.9998
cg24926791	0.0123056	0.00326742	3.7662	0.000249427	0.04086	-0.0131899	0.00771534	-1.70956	0.0901411	0.9998
cg10695490	0.00431512	0.00114585	3.7659	0.000249678	0.04086	-0.00112009	0.00159301	-0.703131	0.483446	0.9998
cg17131262	0.0110819	0.00294272	3.7659	0.000249686	0.04086	-0.00149866	0.00373987	-0.400724	0.689394	0.9998
cg01701585	0.00493499	0.00131048	3.7658	0.000249751	0.04086	0.000515264	0.00165687	0.310987	0.756394	0.9998
cg09779044	0.00510144	0.00135474	3.7656	0.000249896	0.04086	0.00114386	0.00150326	0.760915	0.448321	0.9998
cg16112276	0.00586706	0.00155816	3.7654	0.000250135	0.04088	-0.00278756	0.00193234	-1.44258	0.151954	0.9998
cg14673415	0.0109935	0.00292034	3.7645	0.000250959	0.04097	0.00133914	0.00372143	0.359846	0.719646	0.9998
cg21896766	0.0087549	0.00232573	3.7644	0.000251034	0.04097	-0.000769223	0.00291067	-0.264277	0.792057	0.9998
cg11336643	0.00554623	0.00147339	3.7643	0.00025114	0.04097	9.23e-05	0.00141745	0.0651038	0.948208	0.9999
cg10433052	0.00640691	0.00170227	3.7637	0.000251602	0.04103	0.000938632	0.00183289	0.512105	0.609595	0.9998
cg23306526	0.0062034	0.00164851	3.763	0.000252248	0.04111	0.00144741	0.00249579	0.579939	0.563131	0.9998
cg24716558	0.00815743	0.00216814	3.7624	0.000252815	0.04118	-0.000617806	0.00282487	-0.218703	0.827283	0.9998
cg26537280	0.00783177	0.00208169	3.7622	0.000253002	0.04118	0.00370555	0.00273684	1.35395	0.178502	0.9998
cg24845165	0.00841261	0.00223614	3.7621	0.000253093	0.04118	0.002612	0.00283935	0.919928	0.359605	0.9998
cg03139388	0.00580517	0.0015432	3.7618	0.000253391	0.0412	0.000403702	0.00133288	0.302879	0.762549	0.9998
cg24160331	0.00862007	0.0022918	3.7613	0.000253858	0.04122	0.00314635	0.00271695	1.15805	0.249331	0.9998
cg14204462	0.0136313	0.00362439	3.761	0.000254111	0.04122	-1.52e-05	0.00351953	-0.00432781	0.996555	1
cg06983322	0.00691151	0.00183774	3.7609	0.000254223	0.04122	0.00125359	0.00214324	0.584905	0.559799	0.9998
cg04893087	0.0118863	0.00316055	3.7608	0.000254269	0.04122	-0.00503349	0.0038036	-1.32335	0.188439	0.9998
cg05257528	0.00534151	0.00142034	3.7607	0.000254357	0.04122	0.000981106	0.00122045	0.803889	0.423179	0.9998
cg25395188	0.00693379	0.0018438	3.7606	0.000254465	0.04122	-7.02e-05	0.0020411	-0.0344094	0.972613	0.9999
cg19268976	0.0096682	0.00257094	3.7606	0.000254496	0.04122	0.00210523	0.00301224	0.698893	0.48608	0.9998
cg24466873	0.0056495	0.00150246	3.7602	0.000254865	0.04122	0.00076899	0.0016581	0.463778	0.643715	0.9998
cg19111287	0.0088052	0.00234174	3.7601	0.000254921	0.04122	-0.00208402	0.00219565	-0.949156	0.344603	0.9998
cg04284140	0.00800103	0.00212793	3.76	0.000255021	0.04122	0.000142141	0.00262726	0.0541024	0.956951	0.9999
cg02157872	0.0117796	0.00313291	3.76	0.000255071	0.04122	0.00739778	0.00292529	2.5289	0.0128468	0.9998
cg04242078	0.0113295	0.0030137	3.7593	0.00025563	0.04122	-0.00144019	0.00437415	-0.32925	0.742587	0.9998
cg04750536	0.00504821	0.00134288	3.7592	0.000255725	0.04122	0.000735427	0.00134626	0.546275	0.585973	0.9998
cg25565082	0.00713763	0.00189869	3.7592	0.00025573	0.04122	-0.000333349	0.00287921	-0.115778	0.908038	0.9999
cg12192566	0.00729422	0.00194037	3.7592	0.000255765	0.04122	-0.00131658	0.00199582	-0.659669	0.510833	0.9998
cg00345862	0.0054504	0.00144991	3.7591	0.000255823	0.04122	0.00100675	0.00199041	0.505801	0.613999	0.9998
cg01790523	0.00823764	0.0021914	3.7591	0.000255877	0.04122	-0.000787991	0.00266015	-0.29622	0.767615	0.9998
cg10431265	0.00977135	0.00259954	3.7589	0.000256053	0.04122	0.00776882	0.00232548	3.34074	0.00113883	0.9998
cg22372131	0.0108307	0.00288148	3.7587	0.000256188	0.04122	0.00370415	0.00389095	0.951991	0.34317	0.9998
cg08765631	0.00875348	0.00232893	3.7586	0.000256335	0.04122	0.00420963	0.00310084	1.35758	0.177352	0.9998
cg03608285	0.00631661	0.00168064	3.7585	0.000256453	0.04122	0.00121907	0.00157957	0.771771	0.44189	0.9998
cg05250458	0.0113624	0.00302373	3.7578	0.000257096	0.04128	0.00132906	0.00339231	0.391786	0.695968	0.9998
cg08165261	0.00707526	0.00188284	3.7578	0.0002571	0.04128	-0.00102931	0.00182239	-0.564812	0.573341	0.9998
cg10397082	0.0112368	0.00299056	3.7574	0.000257413	0.04131	0.00460807	0.00286023	1.61109	0.110001	0.9998
cg11009066	0.00644812	0.00171633	3.7569	0.000257876	0.04135	0.000971927	0.00185565	0.523767	0.601485	0.9998
cg12878183	0.00607981	0.00161833	3.7568	0.000257952	0.04135	-0.00154646	0.00238519	-0.648359	0.518092	0.9998
cg12032049	0.00765448	0.002038	3.7559	0.00025885	0.04146	-0.000581265	0.00187987	-0.309205	0.757745	0.9998
cg03220455	0.00866631	0.00230775	3.7553	0.00025938	0.04146	0.000747708	0.00217955	0.343057	0.732204	0.9998
cg09083945	0.0065257	0.00173776	3.7552	0.00025943	0.04146	0.0030614	0.00252068	1.21451	0.227129	0.9998
cg15925365	0.0087449	0.00232875	3.7552	0.000259487	0.04146	0.00216905	0.00256091	0.846982	0.398828	0.9998
cg20320494	0.0134118	0.00357159	3.7551	0.000259541	0.04146	0.0014061	0.00372304	0.377675	0.706393	0.9998
cg23361092	0.00816501	0.0021744	3.7551	0.000259597	0.04146	0.000219452	0.00257638	0.0851784	0.932273	0.9999
cg17945323	0.00648359	0.00172664	3.755	0.000259635	0.04146	0.000327081	0.00235263	0.139028	0.88968	0.9999
cg24798047	0.00554921	0.00147812	3.7542	0.000260374	0.04148	0.000989762	0.00200856	0.492772	0.623147	0.9998
cg18963859	0.00609822	0.00162436	3.7542	0.000260389	0.04148	-0.00153445	0.00168557	-0.910345	0.364613	0.9998
cg02380135	0.0118098	0.00314587	3.7541	0.000260524	0.04148	0.00124215	0.00393092	0.315994	0.7526	0.9998
cg02544614	0.00936058	0.00249344	3.7541	0.000260528	0.04148	0.002376	0.00296972	0.800075	0.425376	0.9998
cg13429145	0.00786738	0.00209577	3.7539	0.00026067	0.04148	0.00413362	0.00297552	1.38921	0.167551	0.9998
cg19559587	0.00731947	0.00194984	3.7539	0.000260714	0.04148	0.00359905	0.00234704	1.53344	0.128013	0.9998
cg09383860	0.00621936	0.00165679	3.7539	0.000260738	0.04148	0.000238727	0.00156615	0.152429	0.879125	0.9999
cg22282672	0.00669109	0.00178266	3.7534	0.000261137	0.04152	-0.00142208	0.00160011	-0.888743	0.376063	0.9998
cg04365102	0.00605652	0.00161375	3.7531	0.000261465	0.04152	0.00079667	0.00209624	0.380047	0.704637	0.9998
cg04763519	0.00749129	0.00199604	3.7531	0.000261469	0.04152	3.11e-05	0.00287872	0.0107865	0.991413	0.9999
cg16154524	0.0102409	0.00272875	3.753	0.000261574	0.04152	-0.000341193	0.00339789	-0.100413	0.920197	0.9999
cg15646543	0.0103562	0.00276009	3.7521	0.000262367	0.04155	0.000183419	0.0027559	0.0665552	0.947056	0.9999
cg04022112	0.00496745	0.00132393	3.7521	0.000262433	0.04155	0.00103542	0.00132195	0.783254	0.435146	0.9998
cg00592795	0.00585256	0.00155984	3.752	0.000262447	0.04155	0.00336117	0.00185438	1.81256	0.0726032	0.9998
cg05436760	0.00839711	0.00223804	3.752	0.000262482	0.04155	0.000552621	0.0030316	0.182287	0.85569	0.9998
cg15575875	0.0101088	0.00269434	3.7519	0.000262597	0.04155	0.00487355	0.00311875	1.56266	0.120978	0.9998
cg26837773	0.0123896	0.00330231	3.7518	0.000262666	0.04155	-0.000979196	0.00392747	-0.24932	0.803574	0.9998
cg10364374	0.00988871	0.00263583	3.7516	0.000262816	0.04155	0.00428748	0.00196075	2.18665	0.0308664	0.9998
cg04807561	0.00784867	0.00209208	3.7516	0.000262846	0.04155	0.0015841	0.00258864	0.611943	0.541827	0.9998
cg24062767	0.00587772	0.0015669	3.7512	0.000263248	0.04157	0.000856886	0.00175752	0.487555	0.626827	0.9998
cg22808478	0.00729	0.00194341	3.7511	0.000263293	0.04157	0.00208836	0.00260201	0.802598	0.423922	0.9998
cg22325292	0.0160738	0.0042852	3.751	0.00026342	0.04157	-0.000550532	0.00616861	-0.0892473	0.929046	0.9999
cg07792094	0.00801731	0.00213749	3.7508	0.000263613	0.04157	0.00875016	0.00323738	2.70285	0.00795572	0.9998
cg07771160	0.00813202	0.00216848	3.7501	0.000264283	0.04157	0.000466876	0.00240471	0.194151	0.846413	0.9998
cg00003625	0.015805	0.0042146	3.7501	0.000264319	0.04157	0.00970012	0.00472938	2.05103	0.0426184	0.9998
cg16482314	0.00971514	0.00259074	3.75	0.000264425	0.04157	0.00154474	0.00320862	0.481437	0.631154	0.9998
cg13224213	0.00794702	0.00211938	3.7497	0.000264665	0.04157	0.000509112	0.00224026	0.227255	0.820643	0.9998
cg16484020	0.00921937	0.00245871	3.7497	0.000264692	0.04157	0.00698362	0.00348703	2.00274	0.0476426	0.9998
cg02916272	0.00719444	0.00191874	3.7496	0.000264796	0.04157	0.00245651	0.002374	1.03475	0.303033	0.9998
cg22150680	0.0151688	0.00404555	3.7495	0.000264857	0.04157	0.00200083	0.00464553	0.4307	0.667522	0.9998
cg12952132	0.00558632	0.00148991	3.7494	0.000264913	0.04157	0.00134242	0.00123238	1.08929	0.278384	0.9998
cg24750539	0.00793163	0.00211542	3.7494	0.000264913	0.04157	0.00679075	0.00273144	2.48614	0.0144033	0.9998
cg20091689	0.00983921	0.00262422	3.7494	0.000264971	0.04157	-0.00266389	0.00263444	-1.01118	0.314129	0.9998
cg23106045	0.0141519	0.00377533	3.7485	0.000265803	0.04165	0.0033954	0.00496596	0.683735	0.495567	0.9998
cg04490945	0.00783698	0.002091	3.748	0.000266321	0.04165	0.00139015	0.00344662	0.403336	0.687477	0.9998
cg23909834	0.00673881	0.001798	3.748	0.000266333	0.04165	-0.00405777	0.00265258	-1.52974	0.128925	0.9998
cg04100386	0.00530916	0.00141655	3.7479	0.000266339	0.04165	0.00354631	0.00176599	2.00812	0.0470592	0.9998
cg09102030	0.00768246	0.00204982	3.7479	0.000266411	0.04165	-0.00156202	0.00201766	-0.774173	0.440474	0.9998
cg10259518	0.00734168	0.00195906	3.7476	0.000266716	0.04165	0.00511309	0.00241459	2.11758	0.0364431	0.9998
cg06056929	0.0159431	0.00425434	3.7475	0.000266764	0.04165	0.00773776	0.00580143	1.33377	0.18501	0.9998
cg24921089	0.00524805	0.00140042	3.7475	0.000266794	0.04165	0.000569028	0.00229204	0.248262	0.80439	0.9998
cg03714522	0.012586	0.00335861	3.7474	0.000266892	0.04165	0.00797269	0.00465102	1.71418	0.0892863	0.9998
cg07624742	0.00724648	0.00193381	3.7473	0.000267002	0.04165	0.000459061	0.00250146	0.183517	0.854727	0.9998
cg01410500	0.0110385	0.00294577	3.7472	0.00026704	0.04165	-0.00124174	0.00383488	-0.323802	0.746697	0.9998
cg06490385	0.00444942	0.00118747	3.747	0.000267288	0.04166	0.00223009	0.00171842	1.29776	0.19706	0.9998
cg12870217	0.00963392	0.00257122	3.7468	0.000267412	0.04166	-0.000502924	0.00659324	-0.0762787	0.939335	0.9999
cg26884773	0.00907095	0.00242108	3.7466	0.000267585	0.04167	0.00327488	0.00353364	0.926773	0.356055	0.9998
cg13215060	0.00815198	0.00217597	3.7464	0.000267857	0.04169	-0.00210443	0.00474081	-0.443897	0.657981	0.9998
cg09813060	0.00603578	0.00161137	3.7457	0.000268457	0.04176	0.00177864	0.00228653	0.777881	0.438294	0.9998
cg09719217	0.00509986	0.00136166	3.7453	0.000268847	0.0418	0.00275039	0.00181869	1.51229	0.133302	0.9998
cg17342247	0.00678418	0.00181156	3.7449	0.000269233	0.04184	-0.000270182	0.0025382	-0.106446	0.91542	0.9999
cg27535410	0.00816908	0.00218176	3.7443	0.000269896	0.0419	-0.000882835	0.0019569	-0.45114	0.652769	0.9998
cg14655242	0.00864216	0.00230814	3.7442	0.000269947	0.0419	0.00196316	0.00199511	0.983989	0.327261	0.9998
cg22925274	0.00933434	0.00249325	3.7438	0.000270296	0.04193	-0.00345925	0.00221494	-1.56178	0.121185	0.9998
cg18045395	0.00604155	0.00161381	3.7437	0.000270472	0.04193	-0.00118645	0.00199255	-0.595442	0.55276	0.9998
cg26271891	0.0123812	0.00330731	3.7436	0.000270537	0.04193	-0.000544247	0.00415687	-0.130927	0.89607	0.9999
cg20248204	0.00641389	0.0017136	3.7429	0.000271188	0.04196	-3.36e-05	0.00188966	-0.0177629	0.98586	0.9999
cg15647515	0.00832131	0.00222331	3.7428	0.00027135	0.04196	0.00215372	0.00295798	0.728106	0.468082	0.9998
cg01660630	0.0112752	0.00301262	3.7427	0.000271442	0.04196	0.00401007	0.00359013	1.11697	0.266419	0.9998
cg03140521	0.00753697	0.00201385	3.7426	0.000271548	0.04196	0.00425676	0.00217306	1.95888	0.0526355	0.9998
cg08130175	0.00984471	0.00263048	3.7426	0.000271557	0.04196	0.0024601	0.00296883	0.828643	0.409085	0.9998
cg01051003	0.00992034	0.00265072	3.7425	0.000271594	0.04196	-0.0035273	0.00340598	-1.03562	0.302631	0.9998
cg14450766	0.0112179	0.0029976	3.7423	0.000271821	0.04197	0.00301104	0.0030055	1.00184	0.318598	0.9998
cg08260406	0.0170303	0.00455143	3.7418	0.000272336	0.04203	-0.000180156	0.00428892	-0.0420049	0.96657	0.9999
cg16956876	0.00434506	0.00116137	3.7413	0.000272751	0.04204	-0.00425688	0.00145177	-2.93219	0.00408864	0.9998
cg18660898	0.0070584	0.00188671	3.7411	0.000272968	0.04204	-0.000191189	0.00180666	-0.105824	0.915913	0.9999
cg02506275	0.0123328	0.00329662	3.741	0.000273037	0.04204	0.00567597	0.00423495	1.34027	0.182895	0.9998
cg01943931	0.00559858	0.00149654	3.741	0.000273057	0.04204	-0.00446487	0.00465258	-0.959656	0.339314	0.9998
cg19318393	0.00724825	0.00193753	3.741	0.000273101	0.04204	0.00257173	0.00261736	0.982566	0.327958	0.9998
cg11088051	0.00519529	0.00138895	3.7405	0.000273611	0.04205	0.00114116	0.00181781	0.627768	0.531445	0.9998
cg19004565	0.00321388	0.000859226	3.7404	0.000273624	0.04205	-0.00021358	0.00108936	-0.196061	0.844921	0.9998
cg13130022	0.00644129	0.00172211	3.7404	0.000273709	0.04205	0.0025385	0.00201566	1.25939	0.210531	0.9998
cg00624737	0.00946502	0.00253054	3.7403	0.000273754	0.04205	0.00865894	0.00361054	2.39824	0.018142	0.9998
cg10357888	0.0132022	0.00353009	3.7399	0.000274149	0.04209	-0.00295109	0.00345394	-0.854413	0.394717	0.9998
cg19733042	0.011449	0.00306153	3.7396	0.000274416	0.0421	0.0047798	0.00383754	1.24554	0.215557	0.9998
cg18509524	0.010159	0.00271674	3.7394	0.000274645	0.0421	0.000355866	0.00325077	0.109471	0.913026	0.9999
cg02386604	0.00759515	0.00203114	3.7393	0.000274698	0.0421	-0.00175967	0.00229703	-0.766064	0.445264	0.9998
cg18444097	0.00716537	0.00191625	3.7393	0.00027478	0.0421	0.000961386	0.00208473	0.461157	0.645589	0.9998
cg16421616	0.0109178	0.00292025	3.7387	0.000275376	0.04216	0.0023347	0.00357065	0.653858	0.514556	0.9998
cg23081604	0.0154429	0.00413069	3.7386	0.000275451	0.04216	0.00473389	0.00616139	0.768316	0.443931	0.9998
cg17488929	0.00365392	0.00097754	3.7379	0.000276153	0.04223	0.00103341	0.00108478	0.95265	0.342837	0.9998
cg13554207	0.00644908	0.00172536	3.7378	0.000276213	0.04223	0.00199755	0.00284659	0.701732	0.484315	0.9998
cg15966954	0.00947808	0.00253612	3.7372	0.000276787	0.04226	0.00281896	0.00312663	0.901598	0.369223	0.9998
cg22806229	0.011046	0.00295567	3.7372	0.000276808	0.04226	0.00399256	0.00307847	1.29693	0.197345	0.9998
cg08650629	0.0067648	0.00181015	3.7371	0.000276881	0.04226	-0.000497988	0.0020934	-0.237885	0.812409	0.9998
cg24455205	0.00410586	0.00109878	3.7368	0.000277267	0.0423	-0.000190995	0.00131354	-0.145405	0.884655	0.9999
cg03052004	0.00441046	0.0011806	3.7358	0.000278251	0.04243	5.64e-05	0.00127977	0.0440699	0.964928	0.9999
cg10826733	0.00769264	0.00205939	3.7354	0.000278624	0.04246	0.00270798	0.00263295	1.0285	0.305952	0.9998
cg22516643	0.00761282	0.00203857	3.7344	0.000279627	0.04258	0.00175924	0.002351	0.748296	0.455864	0.9998
cg21122370	0.0150457	0.00402921	3.7341	0.000279877	0.04258	0.00915595	0.00504634	1.81438	0.0723209	0.9998
cg03220354	0.00447937	0.00119963	3.734	0.000280051	0.04258	-0.00178401	0.001403	-1.27157	0.206185	0.9998
cg21624228	0.00567131	0.00151896	3.7337	0.000280334	0.04258	0.00170012	0.00155014	1.09676	0.275122	0.9998
cg00991744	0.00954795	0.00255726	3.7337	0.000280366	0.04258	-0.00288192	0.00249931	-1.15308	0.251353	0.9998
cg24996930	0.0117386	0.00314406	3.7336	0.00028045	0.04258	0.00592323	0.00350582	1.68954	0.0939224	0.9998
cg14824052	0.00800639	0.00214444	3.7336	0.000280462	0.04258	-0.000864169	0.00282225	-0.306198	0.760027	0.9998
cg03232753	0.00346152	0.00092719	3.7333	0.00028069	0.04258	0.000344292	0.000975344	0.352996	0.724761	0.9998
cg16920001	0.00950087	0.00254493	3.7333	0.000280772	0.04258	0.00225943	0.00281219	0.803443	0.423436	0.9998
cg11635197	0.0132035	0.00353689	3.7331	0.00028095	0.04258	0.00233677	0.0054986	0.424976	0.671677	0.9998
cg27542729	0.0143006	0.00383078	3.7331	0.000280952	0.04258	0.00266497	0.00456234	0.584123	0.560323	0.9998
cg07756434	0.00816421	0.00218722	3.7327	0.000281338	0.04259	-0.0018371	0.00343613	-0.534643	0.593966	0.9998
cg23548658	0.00911751	0.00244288	3.7323	0.000281756	0.04259	0.00117118	0.00311212	0.376328	0.707391	0.9998
cg23748098	0.00650851	0.00174392	3.7321	0.000281935	0.04259	-0.0011453	0.00209642	-0.54631	0.585949	0.9998
cg26301489	0.00487043	0.00130505	3.732	0.000282059	0.04259	0.00126776	0.00174634	0.725953	0.469396	0.9998
cg23195200	0.00807431	0.00216354	3.732	0.000282059	0.04259	0.00226455	0.00320438	0.706705	0.481231	0.9998
cg01905090	0.00910145	0.00243881	3.7319	0.000282127	0.04259	0.0028554	0.00314671	0.907425	0.366148	0.9998
cg08677347	0.00479057	0.00128368	3.7319	0.000282138	0.04259	0.000511086	0.00184409	0.277149	0.782181	0.9998
cg01486262	0.00781071	0.00209301	3.7318	0.000282246	0.04259	-0.00130281	0.00176868	-0.736601	0.462919	0.9998
cg20283771	0.00458073	0.00122757	3.7315	0.0002825	0.04259	-3.6e-06	0.0012142	-0.00296704	0.997638	1
cg06448424	0.0084829	0.0022736	3.731	0.000283011	0.04259	0.00159205	0.00304521	0.522805	0.602152	0.9998
cg09486902	0.0115414	0.0030935	3.7308	0.00028321	0.04259	-0.00250111	0.00450855	-0.554748	0.580183	0.9998
cg06112894	0.00514209	0.00137839	3.7305	0.000283555	0.04259	-0.00170896	0.00214855	-0.795398	0.42808	0.9998
cg05807489	0.0075079	0.00201271	3.7302	0.000283819	0.04259	0.000826585	0.00229861	0.359603	0.719827	0.9998
cg03972823	0.00585959	0.00157086	3.7302	0.00028389	0.04259	0.00116699	0.00144244	0.809039	0.420223	0.9998
cg25969932	0.00468079	0.00125485	3.7302	0.000283897	0.04259	0.000128474	0.00144669	0.0888056	0.929396	0.9999
cg25408086	0.0119995	0.00321712	3.7299	0.000284197	0.04259	0.00355839	0.00376801	0.944369	0.347032	0.9998
cg22898745	0.0121884	0.00326777	3.7299	0.000284205	0.04259	0.00202238	0.00390063	0.518476	0.605158	0.9998
cg06196801	0.0069261	0.00185697	3.7298	0.000284292	0.04259	-0.00227536	0.00252795	-0.900081	0.370026	0.9998
cg22719308	0.00827863	0.00221969	3.7296	0.000284442	0.04259	0.000582582	0.00272687	0.213645	0.831216	0.9998
cg10331082	0.010089	0.00270512	3.7296	0.00028448	0.04259	0.00205809	0.00397986	0.517125	0.606098	0.9998
cg01619846	0.00598392	0.00160445	3.7296	0.000284506	0.04259	0.0018648	0.00276953	0.673327	0.502139	0.9998
cg01670306	0.00572047	0.00153382	3.7296	0.000284522	0.04259	0.00102518	0.00215573	0.475561	0.635322	0.9998
cg26568762	0.00727186	0.00194981	3.7295	0.00028456	0.04259	-0.00361589	0.00320267	-1.12902	0.261323	0.9998
cg19927373	0.00964958	0.00258736	3.7295	0.000284566	0.04259	0.00361035	0.00278754	1.29518	0.197947	0.9998
cg03598159	0.0123111	0.00330112	3.7294	0.000284699	0.04259	0.00195839	0.00412857	0.474351	0.636182	0.9998
cg22445712	0.00694123	0.00186146	3.7289	0.000285177	0.04263	9.68e-06	0.00251	0.00385638	0.99693	1
cg15916646	0.00541382	0.00145186	3.7289	0.000285209	0.04263	-0.00207499	0.00191651	-1.08269	0.281292	0.9998
cg07203423	0.014136	0.00379108	3.7287	0.000285348	0.04263	0.00313588	0.00454155	0.690487	0.491329	0.9998
cg09458420	0.00641763	0.0017213	3.7284	0.00028574	0.04263	-0.00236709	0.00198196	-1.19432	0.2349	0.9998
cg05484788	0.00877245	0.00235297	3.7282	0.000285868	0.04263	0.00204901	0.00173873	1.17846	0.241135	0.9998
cg25192226	0.00854493	0.00229205	3.7281	0.000286048	0.04263	0.00273826	0.00352455	0.776911	0.438864	0.9998
cg15276500	0.00652254	0.0017496	3.728	0.000286106	0.04263	0.00378485	0.00208252	1.81744	0.0718475	0.9998
cg04945076	0.0108928	0.00292202	3.7278	0.000286277	0.04263	0.00588768	0.00348516	1.68936	0.0939583	0.9998
cg16049864	0.0060507	0.00162318	3.7277	0.000286439	0.04263	-0.00177286	0.00186895	-0.948587	0.344891	0.9998
cg03486475	0.00927409	0.00248791	3.7277	0.000286469	0.04263	0.00491737	0.00332327	1.47968	0.141792	0.9998
cg10877979	0.00826039	0.00221604	3.7275	0.000286591	0.04263	0.00176868	0.00175432	1.00818	0.315558	0.9998
cg20003638	0.00924519	0.00248032	3.7274	0.000286712	0.04263	0.00620903	0.00372443	1.66711	0.0983114	0.9998
cg01215511	0.0101125	0.00271309	3.7273	0.000286822	0.04263	0.00501343	0.00403609	1.24215	0.216799	0.9998
cg24415066	0.00935862	0.00251105	3.727	0.000287172	0.04263	0.000613156	0.00440013	0.139349	0.889427	0.9999
cg25315362	0.0118262	0.00317339	3.7267	0.000287476	0.04263	0.000263072	0.00445319	0.0590749	0.952999	0.9999
cg17863681	0.00952899	0.00255712	3.7265	0.000287704	0.04263	0.00118248	0.00395946	0.298646	0.765769	0.9998
cg08496523	0.00690646	0.0018534	3.7264	0.000287776	0.04263	-0.0028365	0.00207649	-1.36601	0.174698	0.9998
cg13479204	0.0117991	0.00316644	3.7263	0.000287859	0.04263	0.00261985	0.00314964	0.831792	0.407312	0.9998
cg03736781	0.0101652	0.00272801	3.7262	0.000287938	0.04263	0.00321931	0.00383729	0.838953	0.403299	0.9998
cg13218688	0.00726953	0.00195101	3.726	0.000288141	0.04263	0.00265969	0.00232399	1.14445	0.254898	0.9998
cg19026977	0.00804752	0.00215982	3.726	0.000288162	0.04263	0.00370233	0.00333417	1.11042	0.269217	0.9998
cg04674201	0.0151008	0.00405286	3.726	0.000288211	0.04263	0.0070031	0.00529156	1.32345	0.188407	0.9998
cg18651300	0.00576024	0.001546	3.7259	0.00028827	0.04263	0.000582851	0.0019202	0.303536	0.762049	0.9998
cg19131476	0.00527809	0.00141679	3.7254	0.000288794	0.04265	-0.00259442	0.00179535	-1.44508	0.151253	0.9998
cg25530661	0.00562776	0.00151067	3.7254	0.000288839	0.04265	-0.000579492	0.00136977	-0.423058	0.673071	0.9998
cg26985203	0.0153624	0.00412419	3.725	0.000289257	0.04265	0.000511246	0.00376939	0.135631	0.892359	0.9999
cg23836904	0.00977437	0.00262405	3.7249	0.000289293	0.04265	0.00346651	0.00329637	1.05161	0.295261	0.9998
cg17173451	0.00574765	0.00154308	3.7248	0.00028941	0.04265	-0.000249156	0.00156363	-0.159344	0.873687	0.9998
cg04021014	0.00942448	0.00253032	3.7246	0.000289597	0.04265	-0.000815251	0.0031037	-0.26267	0.793291	0.9998
cg06551161	0.00771284	0.00207082	3.7245	0.000289681	0.04265	0.00282804	0.00257119	1.0999	0.273757	0.9998
cg25623727	0.0112112	0.0030101	3.7245	0.000289685	0.04265	0.00450032	0.00272742	1.65003	0.101764	0.9998
cg20635146	0.00952974	0.00255871	3.7244	0.000289798	0.04265	0.000153755	0.00335339	0.0458507	0.963512	0.9999
cg25769732	0.0096703	0.00259649	3.7244	0.00028985	0.04265	-0.000872736	0.00361333	-0.241532	0.809588	0.9998
[truncated: 291,992+ more rows]
