# Supplementary material for: Age patterns of intra‐pair DNA methylation discordance in twins: Sex difference in epigenomic instability and implication on survival
Source: Aging Cell. 2021 Aug 24;20(9):e13460. doi: 10.1111/acel.13460 (PMC8441297; doi:10.1111/acel.13460)
Supplement: Supplementary file 6 — Table S2 [file ACEL-20-e13460-s004.csv]

Row.names	Estimate	Std..Error	t.value	Pr...t..	fdr	chr	pos	strand	Name	AddressA	AddressB	ProbeSeqA	ProbeSeqB	Type	NextBase	Color	Probe_rs	Probe_maf	CpG_rs	CpG_maf	SBE_rs	SBE_maf	Islands_Name	Relation_to_Island	Forward_Sequence	SourceSeq	Random_Loci	Methyl27_Loci	UCSC_RefGene_Name	UCSC_RefGene_Accession	UCSC_RefGene_Group	Phantom	DMR	Enhancer	HMM_Island	Regulatory_Feature_Name	Regulatory_Feature_Group	DHS
cg07278054	0.016742806	0.002729173	6.134754179	9.41E-09	0.001776367	chr3	55523594	+	cg07278054	21704484		AACATCTATCTCTAACACTTAATAAAAAATTCACACTACCATCTTTACRC		II			NA	NA	NA	NA	NA	NA	chr3:55520226-55522344	S_Shore	TCCCATTCCTTAATTTTCCTAGCCGACTGGACCCTTCCCCAGCCCTGGCCTCCTTCCTGG[CG]CGCAAAGATGGCAGTGTGAACTTCCCACCAAGTGCCAGAGACAGATGCTCCTGCTTAGCA	CGCGCAAAGATGGCAGTGTGAACTTCCCACCAAGTGCCAGAGACAGATGC							RDMR	TRUE	3:55497993-55498637
cg03388575	0.007637163	0.001255403	6.083436636	1.21E-08	0.001776367	chr7	1765158	+	cg03388575	64657416		ATAAATACACCCTCTCAAAAATAACTTAATCAATAAAAAACAACCRACCC		II			NA	NA	NA	NA	NA	NA		OpenSea	AGGGCAGCAGGTGTGAGGCAGAGCGGGGGTGGGGTGGGAGCAGAACACAGGCCTCCCTCC[CG]GGCCGGCTGCCTCTCATTGACTAAGTCACTCCTGAGAGGGTGCACTCACACCCCAGTTGG	CGGGCCGGCTGCCTCTCATTGACTAAGTCACTCCTGAGAGGGTGCACTCA			ELFN1	NM_001128636	5'UTR			TRUE	7:1731684-1731953			TRUE
cg03318924	0.010766449	0.001829308	5.885529716	3.14E-08	0.00307566	chr12	49728150	-	cg03318924	56614337		ATACRTATACATAAAATACRAACCATAATAAAATACACTATTACRCTCTC		II			NA	NA	NA	NA	NA	NA	chr12:49729728-49731162	N_Shore	TAGGTGTGCCTGTGCGTGTGCATAGGGTGCGGGCCATGATAAGGTGCACTGTTGCGCTCT[CG]CCTGTGGGCGCGGATTTCCCGACCAAGCACCCACTGGTGCCCAGGCGTGGGGGGTCGTCT	TGCGTGTGCATAGGGTGCGGGCCATGATAAGGTGCACTGTTGCGCTCTCG			C1QL4	NM_001008223	Body				12:48014417-48014531	12:49727990-49728236	Unclassified_Cell_type_specific
cg04790977	0.021221005	0.003663195	5.793031135	4.87E-08	0.003178112	chr2	220717120	-	cg04790977	48719437	35752506	CCCAAAAACAAAAAAACATCCTAACTCAAACAATATTCCAATAAAAACCA	CCCGAAAACGAAAAAACGTCCTAACTCAAACAATATTCCAATAAAAACCG	I	A	Red	NA	NA	rs6746609	0.023309	NA	NA		OpenSea	AGTTAATGGCAGCCCGGAGGCGGAGGAGCGTCCTGACTCAGGCAGTGTTCCAGTAGGGGC[CG]GAGGCCACCTTGGGGAGGAACGTGCACAGAGGTGACTAATCAACTCGGCAGAGGTTGGAG	CGGCCCCTACTGGAACACTGCCTGAGTCAGGACGCTCCTCCGCCTCCGGG									2:220425268-220425412			TRUE
cg22706186	0.021720625	0.003764926	5.769203015	5.46E-08	0.003178112	chr3	68053371	+	cg22706186	50681405		CTACTATACRATACTATAAATAACAATAATCTATTTCAATACATCCCTCC		II			NA	NA	NA	NA	NA	NA	chr3:68056899-68057167	N_Shelf	ACAATTCACTGTAGCTGTAATAGAGGGTAATGTCACTTTAAGACATGTGATACTTTAGAG[CG]GAGGGATGTATTGAAACAGACTACTGCTACTTACAGCACCGTATAGCAGCCCTGCTCCTA	CGGAGGGATGTATTGAAACAGACTACTGCTACTTACAGCACCGTATAGCA			FAM19A1	NM_213609	TSS200
cg20982046	0.021590685	0.003766291	5.732612329	6.49E-08	0.003178112	chr8	74282931	-	cg20982046	28681509	12782305	CCTAACCAACAAAAACCTACCAAAACCCACTACAACAAAAACAAAAAACA	CCTAACCAACGAAAACCTACCAAAACCCACTACAACAAAAACAAAAAACG	I	A	Red	NA	NA	NA	NA	NA	NA		OpenSea	CTGGGGACAACACCTGGCCAGCGGAAGCCTGCCAAAGCCCACTGCAGCAAGAGCAAGGGA[CG]AAGAGGGTATTTCCGGGACAGTTAGTGAGCAATTAGAGACCGGGGGCTAGAGCGAGCGAG	CGTCCCTTGCTCTTGCTGCAGTGGGCTTTGGCAGGCTTCCGCTGGCCAGG									8:74445332-74445562
cg03861347	0.011175248	0.001961461	5.697409044	7.65E-08	0.003214841	chr20	46412713	+	cg03861347	66770381		ACCTCCCATTACAAAACCACCAAAAAATTCTAATTAAATTAAAACCAATC		II			NA	NA	NA	NA	NA	NA	chr20:46413742-46415507	N_Shore	ATCTCTTACAGGGAAGGGGCCCCCTTCGTTCTGTCCTCCCTACCCCGTTCCTATACTTAA[CG]ATTGGCTCTAATTTAATTAGAACCCTCTGGTGGTTCTGTAATGGGAGGCAGAGGCTGTCA	CGATTGGCTCTAATTTAATTAGAACCCTCTGGTGGTTCTGTAATGGGAGG			SULF2;SULF2;SULF2	NM_018837;NM_001161841;NM_198596	5'UTR;5'UTR;5'UTR
cg17944737	0.012209958	0.002166777	5.635077764	1.02E-07	0.003369823	chr1	10995014	-	cg17944737	74797373		AAATCCCTAACAACTTCATTCAAACATAAAAAACTAATACTCAAAAACCC		II			NA	NA	NA	NA	NA	NA		OpenSea	CCTGCTCAGTGGGGTCCCTGACAGCTTCATTCAGACATGGAAGACTGGTGCTCAGGAGCC[CG]CGGGTGGCTGTGGTCCTGGACAGCGCAGCTCTAGATTGAAAGGCTGTGTCAGGGGTGGGT	GGTCCCTGACAGCTTCATTCAGACATGGAAGACTGGTGCTCAGGAGCCCG								TRUE
cg08400210	0.00770381	0.001367454	5.633687355	1.03E-07	0.003369823	chr6	89908154	+	cg08400210	44760393		AAACCAAACACACTTACACTATCTACTCCAAACTTCTCTCTAAATTCCAC		II			NA	NA	NA	NA	NA	NA		OpenSea	TCCAGAGTTTGCTGCAGTAGGAGGAAGAGAACGCTGCAGGGGGCGGGGGGCGGGGCACAG[CG]TGGAACTCAGAGAGAAGCCTGGAGCAGACAGTGTAAGTGTGCCTGGCCCTGCTTCAAGCC	GGCCAGGCACACTTACACTGTCTGCTCCAGGCTTCTCTCTGAGTTCCACG			GABRR1	NM_002042	Body		CDMR
cg02316596	0.009361429	0.001681972	5.565746003	1.42E-07	0.004134909	chr11	120434979	-	cg02316596	47623491		AACAACTAAATCCAACCCCTTATTACRAAAAAAAATACTCTCATTAAAAC		II			NA	NA	NA	NA	NA	NA	chr11:120434822-120435940	Island	AGACGGCACCAGGCAGCTGAATCCAGCCCCTTGTTACGGGGGAAAATGCTCTCATTGAAG[CG]CCGGAGCGCAGCTTCTGCCTTTTATTGCAAGCGGCGCCACCGGATTCCATTTGTAAACTT	GCAGCTGAATCCAGCCCCTTGTTACGGGGGAAAATGCTCTCATTGAAGCG							DMR		11:119940033-119941192
cg11699265	0.014778264	0.002664434	5.54649374	1.55E-07	0.004134909	chr7	98990265	+	cg11699265	18779403	20702342	CACCAAAAAACAATCATAACCCTACACAAAAAACAAAAACCATTAAAACA	CACCGAAAAACAATCGTAACCCTACGCGAAAAACGAAAACCATTAAAACG	I	C	Grn	NA	NA	NA	NA	NA	NA	chr7:98990157-98990922	Island	CCTCCCGGGCGGCCAGACGCCCGCCTGGCCTTCCCTCCGGCCTCGGTTTCCCCTCCGCGG[CG]CTCCAATGGCCCCCGCCCTCCGCGCAGGGCCACGACTGCTTCCCGGTGCTGTTCACCTAT	CACCGGGAAGCAGTCGTGGCCCTGCGCGGAGGGCGGGGGCCATTGGAGCG			ARPC1B	NM_005720	Body				7:98828146-98829160	7:98990227-98991398	Promoter_Associated_Cell_type_specific	TRUE
cg13856674	0.005814698	0.001062414	5.473097759	2.17E-07	0.005316572	chr15	93722590	-	cg13856674	63669349		TAATTACAACCTCRCCTACAAATTCRAACACTATAAAATAAAACRAAAAC		II			NA	NA	NA	NA	NA	NA		OpenSea	TGCTTTCCTCGTGGTTACAGCCTCGCCTGCAGGTTCGGGCACTGTGGGGTGGGGCGGGAA[CG]TGGCTGGCACTATGAAGTATCCACCTTTCTGCGGGCTCTGCCGCCTCATCCCTCCAACAG	GGTTACAGCCTCGCCTGCAGGTTCGGGCACTGTGGGGTGGGGCGGGAACG									15:91523503-91523638
cg08373528	0.019645992	0.003639564	5.397897592	3.06E-07	0.006922678	chr6	42672105	+	cg08373528	57676503	38676483	CAACCTCATAAACTCCATAAATATCATCACACTCCTCATTTAACTCTTCA	CAACCTCATAAACTCCATAAATATCGTCACGCTCCTCATTTAACTCTTCG	I	A	Red	NA	NA	NA	NA	NA	NA		OpenSea	ACCCAAATGGGACCGGAGGCTCTCCTTACCCTCTACCCCCAGCTGGCCCAGGGCCTACCT[CG]AAGAGCCAAATGAGGAGCGTGACGACACCCATGGAGTTCATGAGGCTGCTGTAGTAGCTC	CAGCCTCATGAACTCCATGGGTGTCGTCACGCTCCTCATTTGGCTCTTCG			PRPH2	NM_000322	Body			TRUE
cg18054745	0.01324645	0.002477834	5.34598034	3.88E-07	0.008138399	chr11	1370793	-	cg18054745	26621308		RAAAATAAATCTATATATCCCTCCACTAAACCTCTAAACCAAAACCTTCC		II			NA	NA	NA	NA	NA	NA		OpenSea	TCAGTGCTCTCGGGGGTGGGTCTGTGTGTCCCTCCACTGGGCCTCTGGACCAGAACCTTC[CG]GGGACTCCAGCTTCCCTCTGAGACGTCTCGGCCGACCCAGCCCCTCCTATGCGGCGGCCA	GGGGTGGGTCTGTGTGTCCCTCCACTGGGCCTCTGGACCAGAACCTTCCG								TRUE	11:1326759-1327775	11:1370643-1370907	Unclassified
cg25925023	0.008800835	0.001654157	5.320435605	4.35E-07	0.008283363	chr2	220299484	+	cg25925023	17631344	59764450	ACACCTAAAAACTATTTTTAAACCCCCCAACTCAAATTACAAAAAAACCA	ACGCCTAAAAACTATTTTTAAACCCCCCGACTCGAATTACGAAAAAACCG	I	T	Red	NA	NA	NA	NA	NA	NA	chr2:220299483-220300243	Island	CTGGAGGGAGAGAAGGAGCCAAGTGGAGTCAAGTCCCTCCCCTGCTGCCCCCTCCCTCCA[CG]GCTCCCTCGCAACCCGAGCCGGGGGGCCTAAAAATAGCCCCCAGGCGCAATCGCCGGCCG	CGGCTCCCTCGCAACCCGAGCCGGGGGGCCTAAAAATAGCCCCCAGGCGC			SPEG	NM_005876	TSS1500			TRUE	2:220007728-220008367			TRUE
cg00229368	0.013433189	0.00253474	5.299632378	4.78E-07	0.008283363	chr3	184279621	-	cg00229368	32658323	54710456	AACAAAAATAAATACATAAACAACACAACAAAATCCCAACTCAAACCCCA	AACAAAAATAAATACGTAAACGACGCAACAAAATCCCAACTCGAACCCCG	I	A	Red	NA	NA	NA	NA	NA	NA	chr3:184279194-184280721	Island	AGCGCTGGGGACAGCAGAAGTGAGTACGTGAGCGGCGCAGCAAGATCCCAGCTCGGACCC[CG]GACGGCGCGCGCCCCCGAAGCCCCGGATCCCAGTCGGGCCCGCAGCTGACCGCCAGATTA	CGGGGTCCGAGCTGGGATCTTGCTGCGCCGCTCACGTACTCACTTCTGCT			EPHB3;EPHB3	NM_004443;NM_004443	1stExon;5'UTR	high-CpG:185762233-185762320			3:185761583-185763825
cg11734329	0.009251987	0.00174595	5.299112912	4.79E-07	0.008283363	chr19	7460671	-	cg11734329	22617423		ACCATAAATTTTAATTTCTTATATAAAAACTCAATTAATACTTTCATTAC		II			NA	NA	NA	NA	NA	NA	chr19:7459779-7460376	S_Shore	GAACTATCTGTGCCATGGGTTTTAGTTTCTTGTATAAGAACTCAGTTGGTGCTTTCATTG[CG]GACGGGAACGAGAAGCTTTCCCCTGGTCCTTACATGTTTCGTTTTGTTTTACGTTTTTAA	CCATGGGTTTTAGTTTCTTGTATAAGAACTCAGTTGGTGCTTTCATTGCG			ARHGEF18	NM_015318	5'UTR					19:7459354-7460745	Unclassified
cg12791555	0.008900554	0.001685696	5.28004761	5.22E-07	0.008524471	chr15	75118714	-	cg12791555	72617435		AAAAACTATAAAACAAAATTCCRAAAATATATAAACTCAACCCCTCTCCC		II			NA	NA	NA	NA	NA	NA		OpenSea	AGAAAGTTGGAAGAGGCTATGGAACAGGGTTCCGGGAGTGTATGAGCTCAACCCCTCTCC[CG]GGAGAGCGACCCCACCACCGCAGGCCCTAATCCTCTGTCAGCAGTGCCCAGCGGAGCTCG	CGGGAGAGGGGTTGAGCTCATACACTCCCGGAACCCTGTTCCATAGCCTC			CPLX3	NM_001030005	TSS1500			TRUE		15:75118265-75119317	Unclassified_Cell_type_specific	TRUE
cg14275340	0.012101183	0.002309076	5.240704694	6.23E-07	0.00908126	chr14	58862450	+	cg14275340	24602430	30640470	ACCCTCACAACCACAAAATAACAAAACTCTATTCAAACCTACATCTATCA	ACCCTCACAACCACAAAATAACAAAACTCTATTCGAACCTACGTCTATCG	I	C	Grn	NA	NA	NA	NA	NA	NA	chr14:58862541-58863209	N_Shore	TGGGTGTTGTAGACACAGGGGCAGAGGCGTGTTTGGAGAAAGGGTTCAGAATTTGGAGTG[CG]ACAGACGTAGGTTCGAACAGAGCTCTGCTACTCTGTGGCTGTGAGGGCTCCCGCACACAC	GCCCTCACAGCCACAGAGTAGCAGAGCTCTGTTCGAACCTACGTCTGTCG			TOMM20L	NM_207377	TSS200			TRUE		14:58861857-58863542	Promoter_Associated
cg17921439	0.009982314	0.001906044	5.237190327	6.33E-07	0.00908126	chr10	128211324	+	cg17921439	66747408		ACTTTTACCTTCTCCTAATCATATACAATAATTATTCATATTACAAACTC		II			NA	NA	NA	NA	NA	NA		OpenSea	GAAGTTGAGCTCCATTTAAGTCTCTTACCAGGTGTCACCCCTCCAGTAAGACTAAAGCTG[CG]AGTTTGCAATATGAATAATCACTGTACATGATTAGGAGAAGGTAAAAGTAGAACAGCTTG	CTTTTACCTTCTCCTAATCATGTACAGTGATTATTCATATTGCAAACTCG			C10orf90	NM_001004298	TSS1500
cg22746182	0.015213904	0.00292069	5.209009698	7.18E-07	0.00908126	chr8	41749867	+	cg22746182	72625478		TAACTATACAAACAACTCCRTCAATCTTTCCAATCTATACAACAATAACC		II			NA	NA	NA	NA	NA	NA	chr8:41753340-41755250	N_Shelf	CCCCTCTCCTGTCCAGGAGCAGGGCCTCCTCCTGCTGAGAGAGGAAGGCTGCAGGCTCTT[CG]GTTACTGCTGCATAGACTGGAAAGACTGACGGAGCTGCCTGCACAGCTAAGTGGCAGAGG	CGGTTACTGCTGCATAGACTGGAAAGACTGACGGAGCTGCCTGCACAGCT			ANK1	NM_001142446	Body					8:41749687-41749879	Unclassified_Cell_type_specific
cg12683120	0.008848654	0.001703533	5.194295173	7.66E-07	0.00908126	chr20	50182196	-	cg12683120	33808495		CCTACCTCCCAAAATCCTCCCTTAATACCRAAATTTTAAAAACCAAAAAC		II			NA	NA	NA	NA	NA	NA	chr20:50178960-50179675	S_Shelf	GCACCATATCCCCTGCCTCCCAGAATCCTCCCTTGGTACCGAGGTTTTAGAGGCCAGAAG[CG]AGAAAGGAAACAAGCTTGCTGGGCCCTCCTCTGGCGGACTCATTATCGGGGATAAATTTA	CGCTTCTGGCCTCTAAAACCTCGGTACCAAGGGAGGATTCTGGGAGGCAG
cg04467618	0.009505516	0.00183127	5.190668268	7.79E-07	0.00908126	chr6	134210946	+	cg04467618	16700428		AAAACACTCACCAAATTAACCRAATAAATATACCCRTTCTCRTATTTATC		II			NA	NA	NA	NA	NA	NA	chr6:134210639-134211218	Island	GCTGGACACGCTCAGGCTGGCGTCCAGCTACATCGCCCACTTGAGGCAGATCCTGGCTAA[CG]ACAAATACGAGAACGGGTACATTCACCCGGTCAACCTGGTGAGTGCTCCCGGGGCTGCAG	CGACAAATACGAGAACGGGTACATTCACCCGGTCAACCTGGTGAGTGCTC			TCF21;TCF21	NM_198392;NM_003206	1stExon;1stExon		RDMR		6:134251946-134253038			TRUE
cg12856183	0.008522216	0.001643805	5.184443635	8.01E-07	0.00908126	chr15	89953033	-	cg12856183	35732316		CRTAAAATCAACCCCRAACCTTCCTAATCCTAAAACAAAAACTCCAAATC		II			NA	NA	NA	NA	NA	NA	chr15:89952271-89953061	Island	CGTTTAGTCCCCGTGGAGTCAGCCCCGAGCCTTCCTAGTCCTGGAACAAGGGCTCCAGGT[CG]CGGCCGCGGGAAGCCGCCAAGAGGGCGGGGAGTAGGGATTCCCTCCAGCTCCGCAGGGCA	GTGGAGTCAGCCCCGAGCCTTCCTAGTCCTGGAACAAGGGCTCCAGGTCG							DMR		15:87753828-87754121
cg00808170	0.012053742	0.0023266	5.180840791	8.13E-07	0.00908126	chr5	140807787	+	cg00808170	13645300		AACACAAAACTATCACTAAAATCTAACAATACCTCCTACAAACTATCTAC		II			NA	NA	NA	NA	NA	NA	chr5:140807339-140807788	Island	TTGCTGTGCGTGACGGAGGACAGCCGCCGCTCTCTGCGCCGCTACGCTTCACCTAGTCTT[CG]CAGACAGCCTGCAGGAGGCACTGCCAGACTTCAGTGACAGTCCTGTGCCCTCTGATTCCC	CGCAGACAGCCTGCAGGAGGCACTGCCAGACTTCAGTGACAGTCCTGTGC			PCDHGA4;PCDHGA11;PCDHGA11;PCDHGA9;PCDHGA1;PCDHGB1;PCDHGB8P;PCDHGB6;PCDHGB3;PCDHGB7;PCDHGA6;PCDHGA8;PCDHGA10;PCDHGA5;PCDHGB4;PCDHGA3;PCDHGA2;PCDHGB2;PCDHGA7;PCDHGB5	NM_018917;NM_032092;NM_018914;NM_018921;NM_018912;NM_018922;NR_001297;NM_018926;NM_018924;NM_018927;NM_018919;NM_032088;NM_018913;NM_018918;NM_003736;NM_018916;NM_018915;NM_018923;NM_018920;NM_018925	Body;Body;Body;Body;Body;Body;Body;Body;Body;Body;Body;Body;Body;Body;Body;Body;Body;Body;Body;Body
cg12011897	0.005995556	0.001159544	5.170616485	8.51E-07	0.00908126	chr12	57119209	-	cg12011897	59687317		RAATCAAAAACTACCRACAACCACTTCCTTTAACRAATAACTATCAAACC		II			NA	NA	NA	NA	NA	NA	chr12:57118977-57119374	Island	GATCCGATTCCGGGTCAAGAGCTGCCGGCAGCCACTTCCTTTGACGAGTGACTGTCAGGC[CG]TTCCCACGGCGGGGGTGGTGACAAGGACTAAAGGGTAAGAATTTAGAACGGGACGCGCAG	CGGCCTGACAGTCACTCGTCAAAGGAAGTGGCTGCCGGCAGCTCTTGACC			NACA;NACA;NACA;NACA;NACA;NACA	NM_005594;NM_001113203;NM_001113201;NM_001113202;NM_001113202;NM_001113203	TSS200;5'UTR;TSS200;5'UTR;1stExon;1stExon				12:55404754-55405633	12:57118337-57119850	Promoter_Associated
cg18158033	0.008943345	0.001729687	5.170500144	8.52E-07	0.00908126	chr15	99975010	-	cg18158033	23799407		CCTAAAACATCTTAAAACTAAACCCCTAAATTAATAACAAAACCTACTCC		II			NA	NA	NA	NA	NA	NA		OpenSea	CCTTACCACAACCTGGGACATCTTGAGACTGGACCCCTAGATTGGTGGCAGGACCTGCTC[CG]AGCTGCCCAGCGAGACCTGGGCAAGCCGCCCCCACCAGCCCGGGGCTCCCGACCTCCTCT	CGGAGCAGGTCCTGCCACCAATCTAGGGGTCCAGTCTCAAGATGTCCCAG								TRUE	15:97792357-97792665
cg23043544	0.008226939	0.001592364	5.166493126	8.67E-07	0.00908126	chr7	2124092	-	cg23043544	44696399	25778406	AAATAACACTACCCAAACAAAATAATACCAAAAAAAACCCTACACCCACA	GAATAACGCTACCCGAACAAAATAATACCAAAAAAAACCCTACGCCCACG	I	C	Grn	NA	NA	NA	NA	NA	NA		OpenSea	GGCAGAGCATGCGAGTGGCGCTGCCCGGGCAGGGTGATGCCAGAGAAGGCCCTGCGCCCA[CG]CAGACGTGCCGGGGACGAGGGAGCAGGTACCTGTGCTCACGGAGGTCCCCAGGCTCTGGC	GAGTGGCGCTGCCCGGGCAGGGTGATGCCAGAGAAGGCCCTGCGCCCACG			MAD1L1;MAD1L1;MAD1L1	NM_003550;NM_001013837;NM_001013836	Body;Body;Body				7:2090466-2091338	7:2123962-2125561	Unclassified
cg03167699	0.009990132	0.001936397	5.159133795	8.96E-07	0.00908126	chr11	6708820	-	cg03167699	32693350		AATCACATTCRATAAATCCCAAAAAAAACTCAACAAACCTAACTCAAAAC		II			NA	NA	NA	NA	NA	NA	chr11:6704296-6704943	S_Shelf	CTTATTTGTCTGGTCACATTCGGTGAGTCCCAAAGAAAGCTCAACAGGCCTGGCTCAGGA[CG]ACTATCTGCTCTTCGTCTTGCCCAGAGACCACCCATCAAATTACTGGTTGGAGGTCATTC	CGTCCTGAGCCAGGCCTGTTGAGCTTTCTTTGGGACTCACCGAATGTGAC
cg04906283	0.01293898	0.002521582	5.131294755	1.01E-06	0.009727392	chr14	77965859	-	cg04906283	29769461		AATATCCTCRAAATATTCTCAAAACACTTTTAAAAACCRAAAAATCRACC		II			NA	NA	NA	NA	NA	NA	chr14:77964571-77965670	S_Shore	ATTCTGCACCCAGTGTCCTCGGAATGTTCTCAGAGCACTTTTAAAAACCGGAGAGTCGGC[CG]GTGGCTCACGCCTGTAATCCCAGCAGTTTGGGAGGCCGAGGCAGGAAGATCACTTGAGGT	CGGCCGACTCTCCGGTTTTTAAAAGTGCTCTGAGAACATTCCGAGGACAC			ISM2;ISM2	NM_182509;NM_199296	TSS1500;TSS1500					14:77965693-77965917	Unclassified_Cell_type_specific
cg19904058	0.017507865	0.003414334	5.127753447	1.03E-06	0.009727392	chr10	135279010	-	cg19904058	39792385	30695466	ACAAAATAAAATACCAAAACAACAAAACATCCCTATAAAACTACCCTACA	ACGAAATAAAATACCGAAACAACGAAACGTCCCTATAAAACTACCCTACG	I	A	Red	NA	NA	NA	NA	NA	NA	chr10:135278716-135279116	Island	CCGTGTGGCTGGACGAGGTGGGGTGCCGGGGCAGCGAGGCGTCCCTGTGGGGCTGCCCTG[CG]GAGCGGTGGGGACGCGGAGACCGCGCGCACGAGGAGGACGCGGGCGTGCGCTGCTGGGGT	CGCAGGGCAGCCCCACAGGGACGCCTCGCTGCCCCGGCACCCCACCTCGT			LOC619207	NR_002934	Body				10:135128752-135129051
cg22333412	0.013322959	0.002601444	5.121371654	1.06E-06	0.009727392	chr1	20569456	-	cg22333412	34634358		ACRTAAATTAAAATAATTATCTCTAAAATATAATACATTCCATAACCTCC		II			NA	NA	NA	NA	NA	NA	chr1:20569455-20569817	Island	GTGAAATGTGTGCGTGGGTTGAGATGATTATCTCTGAGGTGTGGTGCATTCCATGACCTC[CG]AGAAGCTCTACACGGCCACCCGCGGGCCCCAGGGCGTCAGCCGTTCCTACACCCCGGGCC	CGGAGGTCATGGAATGCACCACACCTCAGAGATAATCATCTCAACCCACG									1:20442043-20442392
cg06422685	0.009586872	0.001882945	5.091424668	1.21E-06	0.010739503	chr10	134923599	+	cg06422685	59723423		TTTAAAAACRACACCTAAAATCTTAAACCCTACTAAATATCTTTTCCCTC		II			NA	NA	NA	NA	NA	NA	chr10:134925815-134926878	N_Shelf	AGCAGCGGCGGCGTTCCTGGGTGTGGTTTGTCTCCACAGAAGGATACACCACAGGGCCAA[CG]AGGGAAAAGACATCCAGCAGGGTCCAAGACTCCAGGTGCCGTCTCCAAAGTTCTCCTGTC	CGAGGGAAAAGACATCCAGCAGGGTCCAAGACTCCAGGTGCCGTCTCCAA			GPR123	NM_001083909	Body							TRUE
cg22705746	0.015791683	0.003109009	5.079330594	1.27E-06	0.010739503	chr1	203320506	-	cg22705746	42692383		CCTAAAACATTAACAACCCTAAATCCCTTTCTACTAAATAAATTAATAAC		II			NA	NA	NA	NA	NA	NA		OpenSea	CACTTATCTTCCCTGAAACATTGGCAGCCCTGGGTCCCTTTCTGCTGAATGAGTTAGTGG[CG]CCCTAGAAGTTATTTGTACAGTCTCTTATGAAGCGCCTGGATTTCTCATTAAAGCCACAA	CTGAAACATTGGCAGCCCTGGGTCCCTTTCTGCTGAATGAGTTAGTGGCG			FMOD	NM_002023	TSS1500		RDMR			1:203320368-203320601	Unclassified_Cell_type_specific	TRUE
cg27597505	0.012957871	0.002553323	5.074904674	1.30E-06	0.010739503	chr12	54148217	-	cg27597505	73714431		AAAAATTAATCTCTCTCTATACAATCAAACTCTAAAATTAACTACTTCCC		II			NA	NA	NA	NA	NA	NA	chr12:54144562-54145470	S_Shelf	GTAGGGGAGATGGGGGTTAATCTCTCTCTATGCAATCAGGCTCTAAAATTGGCTGCTTCC[CG]GAACAGAAACGGCAGGAGTTGGCATCAGAATGCAGCAACTTGATTCCTGGCTACTTACCA	CGGGAAGCAGCCAATTTTAGAGCCTGATTGCATAGAGAGAGATTAACCCC
cg12654412	0.012243094	0.002413785	5.072155704	1.32E-06	0.010739503	chr16	71459826	+	cg12654412	73713420		ACTCTCRTAACTACCAAATACAAAATTCCAAAATAAACTAAAACTAAAAC		II			NA	NA	NA	NA	NA	NA	chr16:71459781-71460338	Island	GGCCCTACTCACCCCTCGCTCCGGGGTCGCCCCTGACGCCCACCCGCGGCTGAGGTCGCA[CG]CTCCAGCCTCAGTCCACCCTGGAACCCTGCATTTGGCAGCCACGAGAGCCCATCTCCCGC	CGCTCCAGCCTCAGTCCACCCTGGAACCCTGCATTTGGCAGCCACGAGAG									16:70017283-70017953
cg05457768	0.010905829	0.002155643	5.059198603	1.39E-06	0.011060574	chr6	28751790	-	cg05457768	26618360		TACTTTTTCTTCTTTTTAAATTTTTCAATCRTCTCCTCACACRCTCTATC		II			NA	NA	NA	NA	NA	NA	chr6:28753869-28754138	N_Shelf	CCTGGGGCTTTTGCTTTTTCTTCTTTTTGGGTTTTTCAATCGTCTCCTCACACGCTCTGT[CG]CCCAGTCTGGAGTGCAGTAGCGCAATCTTGGCTCACTGCAAGCTCCGCCTCCCGGGTTCA	GCTTTTTCTTCTTTTTGGGTTTTTCAATCGTCTCCTCACACGCTCTGTCG
cg01132893	0.018665403	0.00369424	5.052568684	1.43E-06	0.011061277	chr17	46712086	-	cg01132893	60803425	45703421	ATAAACCTAAAAACCAATCAATCTTCCTCAACATAAAAATAAAAACCACA	ATAAACCTAAAAACCGATCGATCTTCCTCGACGTAAAAATAAAAACCACG	I	C	Grn	NA	NA	NA	NA	NA	NA	chr17:46713926-46714131	N_Shore	GGCTCCCAGAGGATAAACCTAGGGGCCGGTCGGTCTTCCTCGGCGTGGAAGTGAGAGCCA[CG]CGGCGTGGCGGAGCTCCACCACCGTCTCCTTATCTCTTTAAAGCCTCAAAATCAAACAAA	ATAAACCTAGGGGCCGGTCGGTCTTCCTCGGCGTGGAAGTGAGAGCCACG									17:44066983-44067110
cg12901910	0.014416126	0.00285628	5.047169165	1.47E-06	0.011061277	chr1	35586453	+	cg12901910	13793301		RCCTAAAATTTAAAATCTCAAACAAAAACAACTCTCAATCACTCAAACRC		II			NA	NA	NA	NA	NA	NA	chr1:35586331-35586591	Island	AGGGAGCAGCCGCGGCCAGAGCCGGAGCAGGGGCCAGAGTTGCGGCTAGAGTAGGGCCTG[CG]CGTTTGAGTGACTGAGAGTTGCCCCTGCCTGAGACCTCAAACTCCAGGCGGAAGCGCTAT	CGCGTTTGAGTGACTGAGAGTTGCCCCTGCCTGAGACCTCAAACTCCAGG									1:35358919-35359324
cg04665374	0.010108977	0.002005682	5.040170388	1.51E-06	0.011120195	chr12	56101078	-	cg04665374	10792382		AAACCTTACTTTCCAACTCATCCCTAAAACAAAATACTAATCTCAAAACC		II			NA	NA	NA	NA	NA	NA	chr12:56101212-56101600	N_Shore	TGCCAAGACAAGAACCTTGCTTTCCAACTCATCCCTAAAGCAAAATACTGGTCTCAGGGC[CG]GGAAGTGCAGCTTCAGACGCAAGCCAGATGAGGCAAGGCTCCAGGTTGGGATGTGGGATG	CGGCCCTGAGACCAGTATTTTGCTTTAGGGATGAGTTGGAAAGCAAGGTT			ITGA7;ITGA7;ITGA7	NM_001144996;NM_001144997;NM_002206	Body;Body;Body					12:56099391-56102320	Unclassified	TRUE
cg14892768	0.010158692	0.002020826	5.0270001	1.60E-06	0.011491868	chr19	41725332	-	cg14892768	47620493		AAAAATTTAACACCCATAACRTAACRATACCCCAAAATAAACAAAATCCC		II			NA	NA	NA	NA	NA	NA		OpenSea	CAACTTCTGAGGAAAGTTTGGCACCCATGGCGTGGCGGTGCCCCAGGATGGGCAGGGTCC[CG]CTGGCCTGGTGCTTGGCGCTGTGCGGCTGGGCGTGCATGGCCCCCAGGGGTGAGTGATGG	CGGGACCCTGCCCATCCTGGGGCACCGCCACGCCATGGGTGCCAAACTTT		TRUE	AXL;AXL	NM_021913;NM_001699	1stExon;1stExon					19:41725265-41725407	Unclassified_Cell_type_specific
cg25903783	0.009956239	0.001983776	5.018833516	1.66E-06	0.011625413	chr17	59475486	-	cg25903783	37611503		CCAACAAATATTTACCTATAAAAAACTACAATAAATCCTACCCCRTCTAC		II			NA	NA	NA	NA	NA	NA	chr17:59473060-59483266	Island	CTAAGGTGGAGCCAGCAGGTATTTGCCTGTGGAAAACTGCAGTGGATCCTGCCCCGTCTG[CG]TAGACTGCGCAGCTCGGAGTCAAAGATTCGTTCTGGCCAGAGAGGAGGTACTAAGAGAGG	CGCAGACGGGGCAGGATCCACTGCAGTTTTCCACAGGCAAATACCTGCTG							DMR		17:56830047-56832859	17:59474587-59476315	Unclassified
cg02139485	0.014367974	0.002871987	5.002798598	1.78E-06	0.012059268	chr14	93215447	+	cg02139485	55681504		ACAAAACAAAAACTTTTATCCCTAAAACCRTTTAATTCTTCCTAAACATC		II			NA	NA	NA	NA	NA	NA		OpenSea	TCAGTCACGTATGCTTACAACTTCTATTCCCACATTATATTCTCGCTTTCTTTTATTGAA[CG]ATGTCTAGGAAGAATTAAACGGCTTCAGGGACAAAAGCTCCTGCCTTGTTAAGTAATGAA	CGATGTCTAGGAAGAATTAAACGGCTTCAGGGACAAAAGCTCCTGCCTTG			LGMN;LGMN	NM_001008530;NM_005606	TSS1500;TSS1500					14:93214100-93215492	Promoter_Associated
cg07464674	0.005871204	0.001174812	4.997566957	1.82E-06	0.012059268	chr17	6358363	+	cg07464674	53662452		AAACCCAAATCAAAATTCATATTTATATCATCCTAAAAACAAACTTACCC		II			NA	NA	NA	NA	NA	NA	chr17:6358414-6358955	N_Shore	GCTCGCTGTGAAGCCTGGGGACGCAGGAGGGTGGTCGACTTTGCCCAAACGCTTCAGCCC[CG]GGCAAGCCTGCCCCCAGGATGACACAAACATGAACCCTGACTTGGGCTTGCGGTCGCAGG	AGCCCAAGTCAGGGTTCATGTTTGTGTCATCCTGGGGGCAGGCTTGCCCG			PITPNM3;PITPNM3	NM_001165966;NM_031220	3'UTR;3'UTR				17:6299062-6299655			TRUE
cg20785098	0.00841557	0.001684938	4.994588499	1.85E-06	0.012059268	chr17	75607016	-	cg20785098	40687469		CTATTAAAACTTTTTCTTCCAAATAAATATCTAAAACCAAATTATAAAAC		II			NA	NA	NA	NA	NA	NA		OpenSea	CCAACAGGATTCTATTAAAGCTTTTTCTTCCAAGTGAGTATCTAAGGCCAAGTTATAAAG[CG]TTGCAGGGGAAAAGCGAATATTTGCCTTGAAACCTCTTCCCTTGCCTTATAGAAAACCAG	CGCTTTATAACTTGGCCTTAGATACTCACTTGGAAGAAAAAGCTTTAATA								TRUE		17:75606971-75607082	Promoter_Associated_Cell_type_specific
cg23203969	0.015397397	0.00308598	4.989468333	1.89E-06	0.012062753	chr20	3726328	+	cg23203969	13753341	36632414	CTAAAAAAAATAACCTCTAAACTCCAACAATAACTACCCATCCAATATCA	CTAAAAAAAATAACCTCTAAACTCCGACGATAACTACCCATCCAATATCG	I	A	Red	NA	NA	NA	NA	NA	NA	chr20:3730324-3731081	N_Shelf	CGACTGTGGCAGGGACCCCCTATTTTCCCCTCATCCGAAACCGCTCCCCCATCCCGTCCC[CG]ACATTGGATGGGTAGCCACCGCCGGAGCTCAGAGGTCATCTTCTCCAGTACCCTCCTCCC	CTGGAGAAGATGACCTCTGAGCTCCGGCGGTGGCTACCCATCCAATGTCG			HSPA12B	NM_052970	Body		RDMR					TRUE
cg02066681	0.009219375	0.001851038	4.980650134	1.96E-06	0.012215979	chr21	46823800	-	cg02066681	25767429		AAAATATAAATCATAATCCTTTACATTAATTTCCTTCCTCACAATACACC		II			NA	NA	NA	NA	NA	NA	chr21:46824531-46826234	N_Shore	TTTATTTTTAAAAAATGTGGGTCATAATCCTTTACATTGATTTCCTTCCTCACAGTGCAC[CG]CAAGCACTCAGGGAAGGACTCCAGGTTTGAAGGCAGATGCTGGTCGGGACCCGACCAGGT	CGGTGCACTGTGAGGAAGGAAATCAATGTAAAGGATTATGACCCACATTT		TRUE	COL18A1	NM_130445	TSS1500
cg20971147	0.012399557	0.002492157	4.975430893	2.01E-06	0.012215979	chr1	14866944	-	cg20971147	37773472		ATTAAACAAACTACCTCCCTTATTTATAAACTATAAACACAAATACCTTC		II			NA	NA	NA	NA	NA	NA		OpenSea	GGCCCCGCGGGGTTAAGCAGGCTGCCTCCCTTGTTTATGGACTGTAAACACAAATGCCTT[CG]TAGCCAGGGAGAGAGCTCTCAGGCTGAGTGATGCAACCATGGTGAACAAGAAAAGATATG	TTAAGCAGGCTGCCTCCCTTGTTTATGGACTGTAAACACAAATGCCTTCG										1:14866722-14866996	Unclassified_Cell_type_specific
cg11618577	0.011846629	0.002382662	4.97201474	2.04E-06	0.012215979	chr2	27665543	-	cg11618577	14782436		TCTTAATAAACCACRTAAACCTACTACTAAAAACCRTACTACATAACACC		II			NA	NA	NA	NA	NA	NA	chr2:27665251-27665670	Island	CCTCGCGCTGATCTTGGTGGGCCACGTGAACCTGCTGCTGGGGGCCGTGCTGCATGGCAC[CG]TCCTGCGGCACGTGGCCAATCCCCGCGGCGCTGTCACGCCGGAGTACACCGTAGCCAATG	CGGTGCCATGCAGCACGGCCCCCAGCAGCAGGTTCACGTGGCCCACCAAG		TRUE	KRTCAP3;KRTCAP3	NM_001168364;NM_173853	Body;Body				2:27518521-27519166	2:27664962-27665570	Promoter_Associated
cg27032184	0.01383232	0.002787887	4.9615784	2.13E-06	0.012525784	chr22	46731129	+	cg27032184	22720462		AAAACAAACTTAAAACTATCTAAACRAACTCTCCRTAACAATAAAATACC		II			NA	NA	NA	NA	NA	NA	chr22:46731379-46732337	N_Shore	AATTAAATTAAAATACTGTAAAATACTTCGATATCTTTCAGGGCCTGCCATCTGTCATGT[CG]GTATCCTATTGCTACGGAGAGTCCGCCTAGACAGTCTTAAGTCTGTTTTGACGTTAATGC	CGGTATCCTATTGCTACGGAGAGTCCGCCTAGACAGTCTTAAGTCTGTTT		TRUE	TRMU	NM_018006	TSS200					22:46730992-46732830	Promoter_Associated
cg15727285	0.010391388	0.002096977	4.95541359	2.19E-06	0.012612481	chr22	23196971	-	cg15727285	64618482		AAAAATACCTAAACTCCTAAAATATTCTCAAAACTTTAATCCAAACCACC		II			NA	NA	NA	NA	NA	NA		OpenSea	TCCTTTTTGCAGGAAGTGCCTGGGCTCCTGGAGTGTTCTCAGGGCTTTGATCCAGGCCAC[CG]GCTCCGCAATCAACATCACTGATATTTCAGCAGGTCATTGACCTAATTCCATTTTAGTGC	GAAGTGCCTGGGCTCCTGGAGTGTTCTCAGGGCTTTGATCCAGGCCACCG							CDMR
cg14007706	0.010622336	0.002148538	4.9439828	2.30E-06	0.012997047	chr19	6459035	-	cg14007706	16777469		AACAAAATTAAATCCCTAACTAAAACAACCCRAAACAATAAACCAAACCC		II			NA	NA	NA	NA	NA	NA	chr19:6459235-6460651	N_Shore	GGGTGACCGCAGACAGGATTGGGTCCCTGGCTGGGGCAGCCCGGGACAGTGAGCCAGGCC[CG]TGAACGGCCCATGAAAGGGCAGGCCAGGGAATGTAAACACAGGGATCGGGGCAGCTGCAG	CGGGCCTGGCTCACTGTCCCGGGCTGCCCCAGCCAGGGACCCAATCCTGT			SLC25A23	NM_024103	Body					19:6458791-6459072	Unclassified_Cell_type_specific
cg07913887	0.011786251	0.002387754	4.936124129	2.38E-06	0.013126128	chr6	39693479	-	cg07913887	50748415		CATTTTATTCTCCATACCCTTACCTTTAAAAAAAAATACAACACTAAACC		II			NA	NA	NA	NA	NA	NA	chr6:39692743-39692966	S_Shore	GCTCATTCACCCATTTTATTCTCCATGCCCTTGCCTTTAAAAAAAAATACAGCACTGGGC[CG]GGCGTGGTGGCTCATGCTTGTAATCCCAGCAGTTTTTGGGAAGCCGAGGTGGTAGGATCG	ATTTTATTCTCCATGCCCTTGCCTTTAAAAAAAAATACAGCACTGGGCCG			KIF6	NM_145027	TSS1500
cg16666463	0.013869284	0.002812566	4.93118529	2.43E-06	0.013126128	chr15	78634088	+	cg16666463	34664403		AACTAATCCATTTTCCCAACCAAAACCTACCTTACTTTTAAAAAAACTCC		II			NA	NA	rs75240989	0.014757	NA	NA	chr15:78633322-78634089	Island	GTCCCGATGGCCCCGTCACCTCTCCCTTCCCGCCTTCGGCCTGGTTCCTTAAAGGAACGG[CG]GAGTCTTTCCAAAAGCAAGGCAGGTTCTGGCTGGGAAAATGGACTAGTTGCCCTCTCTTA	ACTAGTCCATTTTCCCAGCCAGAACCTGCCTTGCTTTTGGAAAGACTCCG			CRABP1	NM_004378	Body			TRUE				TRUE
cg01995938	0.008550119	0.001734759	4.928708396	2.46E-06	0.013126128	chr11	14994130	+	cg01995938	48696329		CRAACTAAAAAATAAAATTCACCATAACRTCAAACTACCCTCAAATTCCC		II			NA	NA	NA	NA	NA	NA	chr11:14995128-14995908	N_Shore	TCATTGATGGAAATGGTGGGGGATGGTGGGGGCACCAACAAGTAACGCCCTTAAAGTGAG[CG]GGAATTTGAGGGCAGTTTGACGTCATGGTGAATTTCACCTCTCAGTCCGGCCTGGTTTTG	CGGGAATTTGAGGGCAGTTTGACGTCATGGTGAATTTCACCTCTCAGTCC			CALCA;CALCA;CALCA	NM_001741;NM_001033953;NM_001033952	TSS1500;TSS1500;TSS1500		RDMR
cg08884932	0.009210538	0.001872915	4.917755218	2.57E-06	0.013515222	chr1	1196725	-	cg08884932	57631406		CTCTAAAAAAAAACTTTCCTAAAACCCAAAACCAACACAAAACCACACAC		II			NA	NA	NA	NA	NA	NA		OpenSea	ACACATTCTCTCTCTGAAGGGAGGCTTTCCTGAGACCCAGGACCAGCACAGAGCCACACA[CG]GTTGTGGGGAACAACGGAAGCGATGGGAGGGGACCAAGATAAAAGCACAAGTGACAGGGT	TCTGAAGGGAGGCTTTCCTGAGACCCAGGACCAGCACAGAGCCACACACG			UBE2J2;UBE2J2;LOC100128842;UBE2J2;UBE2J2	NM_194457;NM_194315;NR_027361;NM_194458;NM_058167	Body;Body;Body;Body;Body
cg04383212	0.018287542	0.003728858	4.904327854	2.73E-06	0.014068345	chr16	20086440	-	cg04383212	59736448		AACTACCTATACAAAAAACTATAATAAATCTAAAAAACCTAAAACCCCCC		II			NA	NA	NA	NA	NA	NA	chr16:20084707-20085305	S_Shore	CAGACTGTAGCAGCTGCCTATGCAAAGAGCTGTGATGGGTCTGAGAAGCCTAAGACCCCC[CG]CCCTCAAACCCCCCACTCCCGCTGCTTCCCAACGCCCCTCACCCCTATATCACATCCATT	CGGGGGGTCTTAGGCTTCTCAGACCCATCACAGCTCTTTGCATAGGCAGC			GPR139	NM_001002911	TSS1500		RDMR
cg10796899	0.009699638	0.001984841	4.886859054	2.94E-06	0.014151188	chr10	735041	+	cg10796899	30791457	30753500	TAAAAATATCTATAAAACCTAAACACCACACAAAAACACAAAATACAACA	TAAAAATATCTATAAAACCTAAACGCCGCGCGAAAACGCAAAATACAACG	I	A	Red	NA	NA	NA	NA	NA	NA	chr10:734707-735606	Island	TGCACCAAGGACGCCGCGGCTCCAGCGCAGAGCGCACGGGAAGGCCGATCCCGCCGGGCC[CG]CTGCATCCTGCGTCCCCGCGCGGCGCCCAGGCCCCACAGACACCCCCAGGGCGCGGGGGG	TGGGGGTGTCTGTGGGGCCTGGGCGCCGCGCGGGGACGCAGGATGCAGCG			DIP2C	NM_014974	Body				10:724384-726243
cg00221709	0.017469531	0.003575608	4.885751558	2.95E-06	0.014151188	chr15	96905554	+	cg00221709	58670493	10764361	ATCAAACTAAACCTAATTAAAAACAACACATCAATCTAATATAAATAACA	ATCGAACTAAACCTAATTAAAAACGACGCATCGATCTAATATAAATAACG	I	C	Grn	NA	NA	NA	NA	NA	NA	chr15:96903311-96903711	S_Shore	AAAGGTAGAAAAGGGGTCGGATCTGAAAAGGGGAGAGGCATTCAGCCGCTGCTTTTGATG[CG]CTATCTATATTAGACCGATGCGCCGTTCTTAATCAGGCCTAGTCCGATTTCCTTTCCTCT	ATCGGACTAGGCCTGATTAAGAACGGCGCATCGGTCTAATATAGATAGCG							CDMR	TRUE	15:94706544-94706605
cg12487789	0.011502785	0.002355268	4.883853135	2.98E-06	0.014151188	chr10	130008514	+	cg12487789	44620308		CTCCCRTCCATCAAACCAACAAAATCAAATACAATCTATTTATAAAAACC		II			NA	NA	NA	NA	NA	NA	chr10:130008558-130009620	N_Shore	GGAGCAGCTTAATCACACTTTGGGTTCAGTGATGTCTCCAGTTGCCACAGTAATCAGAGG[CG]GCCTTTACAAATAGATTGCATTTGACCTTGTTGGTTTGATGGACGGGAGTGGAGTCCGGC	CGGCCTTTACAAATAGATTGCATTTGACCTTGTTGGTTTGATGGACGGGA									10:129898504-129899775	10:130008317-130009313	Promoter_Associated
cg25351353	0.018993542	0.003889138	4.883741241	2.98E-06	0.014151188	chr12	52473451	-	cg25351353	19769443	25709427	TATCTAAAAAATACCCAAACACTCTACACAAAAAATAAAAACATAAAACA	TATCTAAAAAATACCCGAACGCTCTACGCAAAAAATAAAAACGTAAAACG	I	C	Grn	NA	NA	NA	NA	NA	NA	chr12:52473350-52474178	Island	GCTGGAGCTCTTTGTCTAGGAAGTGCCCGAGCGCTCTGCGCAAGGGGTAGGGGCGTAGGG[CG]CCTGGGGTCCGCCCCTTGGTTCCCTCCCCGACGCAGCCGCCGGCCCGCCCGCCAGTCTGG	CGCCCTACGCCCCTACCCCTTGCGCAGAGCGCTCGGGCACTTCCTAGACA								TRUE	12:50759685-50760347
cg21705505	0.009944588	0.002036411	4.883388481	2.98E-06	0.014151188	chr21	45558301	-	cg21705505	11787388		ACCCCRATCRACAACTCCTATTTCAAAAACAAATTAAAAACTAACTAACC		II			NA	NA	NA	NA	NA	NA	chr21:45560662-45560999	N_Shelf	CAGCACGGCCGGCCCCGGTCGGCAGCTCCTGTTTCAAGGGCAGGTTGGAGGCTGGCTGGC[CG]CTTGCCCCACCCTGGGCAGCCTGCACCCAGAGTCGAGGGGTAGGCAGTCTCCATCCGAAG	CGGCCAGCCAGCCTCCAACCTGCCCTTGAAACAGGAGCTGCCGACCGGGG			C21orf33;C21orf33	NM_198155;NM_004649	Body;Body		DMR			21:45557235-45559271	Promoter_Associated
cg05097197	0.013615478	0.002790252	4.879658636	3.03E-06	0.014151188	chr2	88650823	+	cg05097197	14678350		TAACTTTTCTACCCCACTATTATACCTCTCCAAATACTAAAATCCAATTC		II			NA	NA	NA	NA	NA	NA	chr2:88650247-88650686	S_Shore	CTTTTCCAAGTTAATCAAGTCCCACAAGAGCTAAAAGGCAGCCCAGAGACGATAGGTCCC[CG]AACTGGATTTCAGCATCTGGAGAGGCATAACAGTGGGGCAGAAAAGCCAGGGTCCTAGAT	GGCTTTTCTGCCCCACTGTTATGCCTCTCCAGATGCTGAAATCCAGTTCG								TRUE		2:88650219-88651189	Unclassified	TRUE
cg15841711	0.014344543	0.002949125	4.864000104	3.24E-06	0.014727551	chr2	12964957	-	cg15841711	51810466		CCAAAAATTAAACTATATTAAAAACTACCTAATAAATCACTCTTTACACC		II			NA	NA	NA	NA	NA	NA		OpenSea	TTTGCCTGCCTCCAAAAATTAAGCTGTGTTGGAAGCTGCCTGATAAATCACTCTTTGCAC[CG]TGGCTGCCATGGGGCTTGCAGAGAGTGGCTGCCTAGTGATTTACCGCGGCTGTCTGAGAG	CGGTGCAAAGAGTGATTTATCAGGCAGCTTCCAACACAGCTTAATTTTTG								TRUE
cg21832537	0.011367853	0.0023376	4.863043687	3.26E-06	0.014727551	chr3	52553167	+	cg21832537	67710318		TAAAATAAAAATTAAACCTAAATTAAACAAATCAAAATACAAACAATCCC		II			NA	NA	rs56960576	0.010064	rs56960576	0.010064	chr3:52552722-52553384	Island	CCCGCCCCCTGCCCTGACTCCGCCCCAGACCCCGCCCACCTCGTCCTGGTCCCGAAGAAC[CG]GGACTGCCTGCACCCTGACTTGCCCAACCCAGGTTCAACCTCCACCTCAGGCCCCGATAG	CGGGACTGCCTGCACCCTGACTTGCCCAACCCAGGTTCAACCTCCACCTC			STAB1	NM_015136	Body			TRUE	3:52527726-52528474			TRUE
cg17385448	0.007909826	0.001628514	4.857082687	3.34E-06	0.014786907	chr1	15911702	-	cg17385448	60729489		TAAACTTCAACCTCTAACAAATAAAATCAAACTAAAAATACCCACTAACC		II			NA	NA	NA	NA	NA	NA	chr1:15911088-15911608	S_Shore	CTCAACCCCTCTGGACTTCAGCCTCTGGCAAATAGAGTCAGGCTGGGGGTGCCCACTGGC[CG]GCACTGTGCCAGGGGTGTCTGCGCCCTGCTCCCCACTGTGGCCTTCAGCAGCCTCTTCTC	CGGCCAGTGGGCACCCCCAGCCTGACTCTATTTGCCAGAGGCTGAAGTCC		TRUE	AGMAT	NM_024758	TSS200					1:15910889-15911770	Promoter_Associated
cg23819145	0.011653395	0.00240317	4.849175561	3.46E-06	0.014786907	chr2	24583953	-	cg23819145	49756478		CAAACCTCTTAAACCCTTCTCAAAAACCTAAAAAACTTAACCATACCCTC		II			NA	NA	NA	NA	NA	NA	chr2:24582620-24583611	S_Shore	TGGGTCTGTTACAGGCCTCTTGAACCCTTCTCAGGGACCTGGAGGACTTAACCATACCCT[CG]GTCATCCATTCACCATTCCTCGCCCTCCTCCATAACACACGCGGAGCGCCCACGAGGAGC	AGGCCTCTTGAACCCTTCTCAGGGACCTGGAGGACTTAACCATACCCTCG			ITSN2;ITSN2;ITSN2	NM_006277;NM_147152;NM_019595	TSS1500;TSS1500;TSS1500				2:24437457-24437586
cg12135344	0.014061851	0.002901007	4.84723047	3.48E-06	0.014786907	chr1	6188120	+	cg12135344	63650353	53717314	CATAAACAAATACCTAAACTCCTTCAAAATAACACAATACATAATACACA	CATAAACGAATACCTAAACTCCTTCAAAATAACGCAATACGTAATACGCG	I	A	Red	NA	NA	NA	NA	NA	NA	chr1:6187743-6188235	Island	GGATGGAGGGCGGGGCTGCGGATGGAGGGCGGGCCGGGGACCTTACCACGCCGTCCTCCT[CG]CGCACCACGTACTGCGCCACCTTGAAGGAGCTCAGGTACTCGTTCATGTTCTGTAGCTCC	CGCGCACCACGTACTGCGCCACCTTGAAGGAGCTCAGGTACTCGTTCATG			CHD5	NM_015557	Body			TRUE	1:6110279-6110783	1:6187654-6188460	Unclassified_Cell_type_specific	TRUE
cg23502475	0.009939694	0.002051116	4.84599245	3.50E-06	0.014786907	chr4	154711115	+	cg23502475	61791454		CAATCTTTACAAACAATACCCTAAAAACCCATACTCCAACTTTCCAAAAC		II			NA	NA	NA	NA	NA	NA	chr4:154712073-154712706	N_Shore	GCATGACTCAATACTCGAAGGCATCACGGGCTCTAACACACAGCCGCCCTTGCAGCTGTG[CG]CTCTGGAAAGCTGGAGTATGGGCCCCCAGGGCACTGTTTGTAAAGACTGGTGGCCGGCAC	AGTCTTTACAAACAGTGCCCTGGGGGCCCATACTCCAGCTTTCCAGAGCG			SFRP2	NM_003013	TSS1500		RDMR		4:154930520-154931366
cg17594256	0.010307044	0.002127891	4.843783241	3.54E-06	0.014786907	chr13	46014654	+	cg17594256	67681430		CAATACCAACATAAACACRAAAATAAAATACATCTACTTCTTAAACTACC		II			NA	NA	NA	NA	NA	NA		OpenSea	AGCTCTAAATAGAACAGACACTCAGCCAGTGCCGGTTAACTAACAAATTCCTCTGCAGAA[CG]GCAGCTCAAGAAGCAGATGCATTTCACCCTCGTGCTTATGTTGGCACTGATAACAATGTC	CGGCAGCTCAAGAAGCAGATGCATTTCACCCTCGTGCTTATGTTGGCACT								TRUE
cg05730092	0.008002836	0.001653851	4.838909236	3.61E-06	0.014786907	chr14	101036470	+	cg05730092	65773424		TTAATACATTCTTATTAATTTTAAACAAACTCCCTAACAAATCATTCRCC		II			NA	NA	NA	NA	NA	NA	chr14:101033876-101035229	S_Shore	CACTGCTCAGGAGCCTTTCCCACCCAAAGGCTGTCTCTGGTTGCCAACCTCAATCACTCA[CG]GCGAATGACCTGCCAGGGAGTTTGTCTAAAATTAATAAGAATGTATTAAAATTTAATTTT	CGGCGAATGACCTGCCAGGGAGTTTGTCTAAAATTAATAAGAATGTATTA		TRUE	BEGAIN	NM_020836	TSS1500
cg11200797	0.014502995	0.003000453	4.833601682	3.69E-06	0.014786907	chr1	1016470	-	cg11200797	13784495	25641327	CTAAAAACTCCCACATCACAAAAACATAACCCAAAACATCAAATAAAACA	CTAAAAACTCCCGCGTCACAAAAACGTAACCCAAAACATCAAATAAAACG	I	A	Red	NA	NA	NA	NA	NA	NA	chr1:1016863-1017439	N_Shore	CACAGGAGGAGTCTGGGGGCTCCCGCGTCACAGGGGCGTGGCCCAGGGCATCAGGTGGGG[CG]GTGGGTACTGGGCTCAGAGTGGCCTTGGGCTGTCCAGTCCCTCCCTTTCTCCCCAGGACC	CGCCCCACCTGATGCCCTGGGCCACGCCCCTGTGACGCGGGAGCCCCCAG										1:1016459-1016832	Unclassified_Cell_type_specific
cg09990584	0.013425058	0.002778859	4.831140898	3.73E-06	0.014786907	chr1	19601069	+	cg09990584	45759304		ACCAACAATTCTTTTCTTTCAAAACTTTAACCATATCACTCCACRAAAAC		II			NA	NA	NA	NA	NA	NA	chr1:19600249-19600942	S_Shore	CTGTCCTGCCTGCCTGCCGTGTGGTCCTGGAGGATGAGGCTTACCAAAGGCTCAAAACAG[CG]TCCCCGTGGAGTGACATGGTTAAAGTCTTGAAAGAAAAGAACTGTTGGCATTGAATTCTG	CCAACAGTTCTTTTCTTTCAAGACTTTAACCATGTCACTCCACGGGGACG			AKR7L;AKR7L	NM_201252;NM_001145289	TSS1500;TSS1500							TRUE
cg09338251	0.012465828	0.002584704	4.822922123	3.86E-06	0.014786907	chr16	86546979	+	cg09338251	12687354		CCTCAACAAAATTCCTATATAAATACRAAAACTTTCCCCTACACAACACC		II			NA	NA	NA	NA	NA	NA	chr16:86541430-86545228	S_Shore	CTGATCTGACTGCAGCCATCGGTAAATAAAAGTTTTTGATCCTGTTGAACCCGCCTGAGA[CG]GTGCTGTGCAGGGGAAAGCCCCCGCACCCACACAGGAATTCTGCTGAGGTCCCCCCTCCT	CGGTGCTGTGCAGGGGAAAGCCCCCGCACCCACACAGGAATTCTGCTGAG			FOXF1	NM_001451	3'UTR		RDMR		16:85104439-85104545
cg02067983	0.010981163	0.002278624	4.819208132	3.93E-06	0.014786907	chr12	49372131	+	cg02067983	30609402		CRCACTATAACACCAAAACRCACCRATTAAAAACRCAAACAATAAACAAC		II			NA	NA	NA	NA	NA	NA	chr12:49371690-49375550	Island	GAGCCCCGACGGCCAACCCGTCAGCTCTCGGCTCAGACGGGCGGGAACCACAGCCCCGCT[CG]CTGCCCATTGTCTGCGCCCCTAACCGGTGCGCCCTGGTGCCACAGTGCGGCCCGGAGGGG	CGCTGCCCATTGTCTGCGCCCCTAACCGGTGCGCCCTGGTGCCACAGTGC			WNT1	NM_005430	TSS200				12:47657958-47661817
cg09672383	0.009200377	0.001909826	4.817390649	3.96E-06	0.014786907	chr2	25390540	-	cg09672383	67702396		TAATTAACCCAATTATCATATAATTATCATAACRCRACCACCTCRAATAC		II			NA	NA	NA	NA	NA	NA	chr2:25391072-25391875	N_Shore	ATTCTGCATTGTAATTGACCCAGTTATCATGTAATTATCATAGCGCGGCCACCTCGGGTG[CG]CTAAGGTGGGCAAGGAAACAAGGATTCAGGGGTCTGAATCCGAAAAAATCCGGAAGGCAG	CGCACCCGAGGTGGCCGCGCTATGATAATTACATGATAACTGGGTCAATT			POMC;POMC	NM_000939;NM_001035256	5'UTR;5'UTR				2:25244027-25244097
cg17519899	0.007553351	0.001567949	4.817344198	3.96E-06	0.014786907	chr22	36682868	-	cg17519899	53653426	72807417	TAACCTAAACCAAAATCTCCTCACAAAAAACACAAATATCATCCAACTCA	TAACCTAAACCAAAATCTCCTCACGAAAAACGCGAATATCATCCAACTCG	I	C	Grn	NA	NA	NA	NA	NA	NA		OpenSea	TCTCGTTCTCTTTGGCCTGGGCCAGGATCTCCTCACGAGAGGCGCGGGTGTCATCCAGCT[CG]CGCATGCAGTCCTTCATCTGGGCCTGGGGTGGGGACAGAGGCTTGGCACCCCACCCAGCT	TGGCCTGGGCCAGGATCTCCTCACGAGAGGCGCGGGTGTCATCCAGCTCG			MYH9	NM_002473	Body	low-CpG:35012709-35012832		TRUE		22:36682179-36683384	Gene_Associated
cg19206486	0.018062023	0.003749975	4.816571958	3.97E-06	0.014786907	chr19	49523046	-	cg19206486	72692405		ATACTACRCCCTCRTCTCRCTACTCTAATACTTTATAATCAATAAAAAAC		II			NA	NA	NA	NA	NA	NA	chr19:49522773-49523093	Island	GGAGAGCCAGTGTACTGCGCCCTCGTCTCGCTGCTCTGGTACTTTGTGGTCAGTGGGAGG[CG]CCAGCCGCGGTGTCTGAGCTGCGGAAAGGCGACCCAGAGACTCACGTGAAGGAGCAGGGG	TACTGCGCCCTCGTCTCGCTGCTCTGGTACTTTGTGGTCAGTGGGAGGCG								TRUE	19:54214495-54215170	19:49522439-49523243	Unclassified
cg07205627	0.014649636	0.003044451	4.811913111	4.05E-06	0.014786907	chr8	65496126	+	cg07205627	37732364		AAATATTTTAATAAAAATTCTTTCTAACATAAATACACATACAAATAATC		II			NA	NA	NA	NA	NA	NA	chr8:65492935-65494452	S_Shore	TGGATGTGTAAAGAATGATATATATATTAAATAGGTCAATCAGACTATGACAGCTATGTA[CG]ACCATTTGTATGTGTATCTATGTCAGAAAGAATCTTTATTAAAATATTTTGATCAAACAT	CGACCATTTGTATGTGTATCTATGTCAGAAAGAATCTTTATTAAAATATT			BHLHE22;BHLHE22	NM_152414;NM_152414	1stExon;3'UTR
cg18458558	0.013719307	0.002851212	4.811745714	4.05E-06	0.014786907	chr19	2946365	-	cg18458558	72785306		CATAATTTACTATACCRCRCATATTCCCACTACAATAAACTATTACCACC		II			NA	NA	NA	NA	NA	NA	chr19:2944682-2945507	S_Shore	CTGAATAAGCACATAGTTTGCTATGCCGCGCATATTCCCACTGCAATGAACTGTTACCAC[CG]TTTTTAGACAGCCTGTTATTTAGGTCGACACAGTAAAAACATGAATTACGACAATTATGT	CGGTGGTAACAGTTCATTGCAGTGGGAATATGCGCGGCATAGCAAACTAT			ZNF77	NM_021217	TSS1500
cg21936179	0.01770965	0.003683008	4.808474948	4.11E-06	0.014786907	chr1	206786180	-	cg21936179	67629462	58652449	TCCACAAAAATAATTAAACTAATAAACAATTCAAACTTCAACCAAACACA	TCCGCAAAAATAATTAAACTAATAAACAATTCAAACTTCGACCGAACGCG	I	A	Red	NA	NA	NA	NA	NA	NA	chr1:206785804-206786030	S_Shore	GTTCGGTTCAATTCCGCAAAAATAATTGAACTGATAAACAGTTCAGGCTTCGGCCGGGCG[CG]GTGGCCCAAGCCTGTTATCCCAGACTTTGGGAGGCCGAGGCGGGCGGACCGCTTAAGCCC	CGCGCCCGGCCGAAGCCTGAACTGTTTATCAGTTCAATTATTTTTGCGGA			LGTN	NM_006893	TSS1500					1:206785264-206786315	Promoter_Associated
cg03152121	0.015249901	0.003172442	4.806990943	4.14E-06	0.014786907	chr3	26146913	-	cg03152121	13751422		ATAACTAAAAATAACCAAAAACATAACCTCACTAAATTTCTCAATCTATC		II			NA	NA	NA	NA	NA	NA		OpenSea	GTTTATAATTTGTAACTGGAGGTGGCCAAAGGCATAACCTCACTGGATTTCTCAATCTAT[CG]TCGTTAAATAGCTGTACATTCAGTGAAACTAGAGACATTGTTCAGTCTTCCATGATTTCT	TAACTGGAGGTGGCCAAAGGCATAACCTCACTGGATTTCTCAATCTATCG								TRUE
cg22715761	0.008748549	0.001820809	4.804758547	4.17E-06	0.014786907	chr10	88428147	-	cg22715761	44672469		CCTAAAAAATACTAAATACCRAACACCCCTCCCCAAAAACTATATTAACC		II			NA	NA	NA	NA	NA	NA		OpenSea	CCTTCCTCCCCCCTGGGGGGTGCTGGGTGCCGGACACCCCTCCCCAGGGGCTATATTAGC[CG]TGTGAGTCATGGTGGACCGGCTGGGAGGCGGCAGGCTGGCAGGCACAGTGTAGGGTTACA	CGGCTAATATAGCCCCTGGGGAGGGGTGTCCGGCACCCAGCACCCCCCAG			LDB3;LDB3;LDB3;LDB3;LDB3;LDB3	NM_001080114;NM_001080116;NM_001171611;NM_001171610;NM_001080115;NM_007078	TSS1500;TSS200;TSS1500;TSS200;TSS1500;TSS1500							TRUE
cg01585096	0.006477465	0.001355423	4.778923495	4.66E-06	0.015810557	chr19	35981517	+	cg01585096	44808479		TACAATATTACCTTCCACRTACCTAAAACAAAATACRAATTAAAAAATCC		II			NA	NA	NA	NA	NA	NA		OpenSea	TCTTGTCGCCCACCCCCGGGGCTCTGGGAGGGGGAGGCATGGACTGTTCCTCATTTGCCT[CG]GATTTCTCAATTCGCATTCTGCCCCAGGCACGTGGAAGGTAACACTGCAATGGGTCTCTT	CGGATTTCTCAATTCGCATTCTGCCCCAGGCACGTGGAAGGTAACACTGC			KRTDAP	NM_207392	TSS200
cg08405119	0.007961198	0.001667153	4.77532566	4.73E-06	0.015810557	chr4	53728999	+	cg08405119	36755330		CCRATAATCCCCAAAAAACTACCTAACCATTCTTAATCCTTATTTCCCCC		II			NA	NA	NA	NA	NA	NA	chr4:53728037-53729000	Island	GCCGCTGCCCCTTGGGAGTGGGCTTAGCCGTTGTCTACGCCACCCGCCTGCTTCCACAGA[CG]GGGGAAACAAGGATCAAGAATGGCCAGGCAGCTTTCTGGGGACCACCGGCACCGCCGCCA	CGGGGGAAACAAGGATCAAGAATGGCCAGGCAGCTTTCTGGGGACCACCG			RASL11B	NM_023940	Body					4:53727585-53729230	Promoter_Associated
cg00468400	0.015182952	0.003181099	4.772863434	4.78E-06	0.015810557	chr8	57357785	-	cg00468400	63767319		AATTCCAACATCACTAACTAATAAAACAATTTAAACTCTTTCCTATCTAC		II			NA	NA	NA	NA	NA	NA	chr8:57358126-57359415	N_Shore	AACAGAAGTTGAATTCCAGCATCACTGGCTAGTGAGACAGTTTGAACTCTTTCCTGTCTA[CG]GTTATTTCGCCTTCCTCTCCCCGTACCCCTTTTCCATCCCTTTGCTCTCTCCTATTTACA	ATTCCAGCATCACTGGCTAGTGAGACAGTTTGAACTCTTTCCTGTCTACG			PENK;PENK	NM_006211;NM_001135690	Body;Body
cg01466330	0.009973352	0.002090347	4.771146911	4.81E-06	0.015810557	chr8	39835697	+	cg01466330	16686376	35762466	TTAATCTCCAAACACCACCACATAAACACAAAACTAAAACTCCTCCAACA	TTAATCTCCAAACACCGCCACGTAAACACAAAACTAAAACTCCTCCAACG	I	C	Grn	NA	NA	NA	NA	NA	NA		OpenSea	ATGGGGAGGACAGCGGGTGAAGGACCAGCCTGAGGATACCCCAACCTCAACCCGGGCCTG[CG]CTGGAGGAGCCCCAGCTCTGTGCCCACGTGGCGGTGCCTGGAGATTAAAAGGACAACAAA	TTAATCTCCAGGCACCGCCACGTGGGCACAGAGCTGGGGCTCCTCCAGCG			IDO2	NM_194294	Body
cg26394257	0.00894572	0.001874994	4.771065362	4.82E-06	0.015810557	chr8	38964993	-	cg26394257	30721400		CRCTAACTATAAATAAATATATCAATTCTTAAAATCCAACAACACAAAAC		II			NA	NA	NA	NA	NA	NA	chr8:38965013-38965423	N_Shore	AGGAGAGCACACGCTGACTGTGAATAAGTGTGTCAGTTCTTAAGGTCCAGCAACACAAAG[CG]AAAAGTTAGTGGAGGACTACGAGCGCGATCTCGACAGAGGGCGCTGGGTGGTCAGTGGCT	CGCTTTGTGTTGCTGGACCTTAAGAACTGACACACTTATTCACAGTCAGC			ADAM32	NM_145004	TSS200
cg22538712	0.010005647	0.00209728	4.77077361	4.82E-06	0.015810557	chr2	5216945	+	cg22538712	63735348		AAAACAAAAAAAACCACRCCCACTCAATAAAATCACACTACATAAAATAC		II			NA	NA	NA	NA	NA	NA		OpenSea	TTAGGAAGGCTTCTTGCTTAGGGAGAATGCATGAAGACACCATTGTAAGAAAATAAAGAT[CG]TATTTCATGTAGTGTGACTTTACTGAGTGGGCGTGGCCTTCCCTGTTTTTTTCTTGCCAG	AAACAGGGAAGGCCACGCCCACTCAGTAAAGTCACACTACATGAAATACG								TRUE
cg26113951	0.009753322	0.002046733	4.76531301	4.93E-06	0.015810557	chr3	11606432	-	cg26113951	28737408	49672412	TATACAAATAACTACCATACAAACTCATAATAAAAACCACAACACACTCA	TATACAAATAACTACCGTACAAACTCATAATAAAAACCACAACGCGCTCG	I	A	Red	NA	NA	NA	NA	NA	NA	chr3:11610137-11610370	N_Shelf	TGGGGAGGGAGGTGTACAGGTGGCTGCCGTGCAGGCTCATGGTGGGGGCCACAGCGCGCT[CG]ATGGGGCTGCGGCTCCGCTCCCGGGGGTCTCTGCGGCAGTCTCCATTGGCAGTCTTGTTC	CGAGCGCGCTGTGGCCCCCACCATGAGCCTGCACGGCAGCCACCTGTACA			VGLL4;VGLL4;VGLL4;VGLL4	NM_014667;NM_001128220;NM_001128219;NM_001128221	Body;Body;Body;Body				3:11581426-11581869
cg06434451	0.010369559	0.002177697	4.761709019	5.01E-06	0.015810557	chr1	32802291	-	cg06434451	49751463		TCCTAAATTATACTCTAAAAATATAATCATAAAAACTACAAAACCCCTAC		II			NA	NA	NA	NA	NA	NA	chr1:32800859-32802229	S_Shore	CAGATGGCTGGTCCTGAATTATACTCTAGAAATGTGGTCATAGAAGCTGCAGGGCCCCTG[CG]CTGGGCTCGGCACCCGCTCCGGCCTGGAGAGCGGTCAGAGGTCCCACCCACGTCCCTGCC	CGCAGGGGCCCTGCAGCTTCTATGACCACATTTCTAGAGTATAATTCAGG		TRUE	MARCKSL1	NM_023009	TSS1500				1:32573429-32574879
cg11408952	0.014541455	0.00305419	4.761149735	5.02E-06	0.015810557	chr13	48892244	-	cg11408952	19799348	12732326	AAAAATAAATTCCCTTCAAAAACAAAAACAAAAACACATCCCCTCACTCA	AAAAATAAATTCCCTTCAAAAACGAAAACAAAAACGCATCCCCTCACTCG	I	A	Red	NA	NA	NA	NA	NA	NA	chr13:48892635-48893857	N_Shore	GGCATTCCCTGGGGAAATGGATTCCCTTCAGAGGCGGAGGCAGAGGCGCATCCCCTCACT[CG]GAAGGCCGGGGCCGTGTCCTGGCTCCTGACGCCCTCCTGCTTCGTCTTCTCTGCCATACT	GGAAATGGATTCCCTTCAGAGGCGGAGGCAGAGGCGCATCCCCTCACTCG			RB1	NM_000321	Body				13:47788921-47791825
cg22321558	0.009449713	0.00198482	4.760991409	5.02E-06	0.015810557	chr2	85829320	+	cg22321558	48759431		RATAACATTTAAATTAACCRCRAAAACCCCCAATACCAAAAAATATTCAC		II			NA	NA	NA	NA	NA	NA	chr2:85829266-85830237	Island	TATCCAGCGCTCCCGTTGGGTCTCTGAGCGTCCAAAGTTTGGGCTGAGCCCACGGCAGAA[CG]TGAACACCCTCTGGCACTGGGGGCCTCCGCGGTCAACCCAAATGCCACCGGCGTGCTGAG	CGTGAACACCCTCTGGCACTGGGGGCCTCCGCGGTCAACCCAAATGCCAC		TRUE	TMEM150A;TMEM150A;TMEM150A	NM_001031738;NM_153342;NR_033179	5'UTR;5'UTR;Body					2:85828666-85830596	Promoter_Associated
cg16940809	0.008321026	0.001748752	4.758266027	5.08E-06	0.015810557	chr13	114059651	+	cg16940809	40628305	46651382	AAAAAACATCAAATTTCCCCATAAAACAAAACCTAACCATCTACTTCCCA	AAAAAACGTCAAATTTCCCCGTAAAACGAAACCTAACCATCTACTTCCCG	I	C	Grn	NA	NA	NA	NA	NA	NA	chr13:114056100-114056577	S_Shelf	GAGGGCCCCGCTGGTGGGTGCCACCTACCCACCCCATGTCCACCTCCGCGGGAGGCACTG[CG]GGAAGCAGATGGTCAGGCTCCGCCCCACGGGGAAACCTGACGCCCTCCCTGCCCTTTGCC	CGGGAAGCAGATGGTCAGGCTCCGCCCCACGGGGAAACCTGACGCCCTCC									13:113107473-113107773
cg11558212	0.01046948	0.002200833	4.757052342	5.11E-06	0.015810557	chr13	22810001	-	cg11558212	55615419		CCAAACCAAATTATACAAAAAACATAAACTTCCTCATCACTAATACCATC		II			NA	NA	NA	NA	NA	NA		OpenSea	TGTGATTCACACCAGGCCAGGTTATGCAGAGGACATGGGCTTCCTCATCACTGATGCCAT[CG]AGCTCCTCATGGGTAGACAGGACCCTGCCAGTGACACAGGGATGAACAGCTCTCACCCTC	CAGGCCAGGTTATGCAGAGGACATGGGCTTCCTCATCACTGATGCCATCG								TRUE
cg05901543	0.013558582	0.00285277	4.752776942	5.20E-06	0.015930651	chr16	89251975	-	cg05901543	22781392	40697486	CACTAACCCAAATAAAAAAAATCTAATACAAATAAAACATAAAAAACCCA	CGCTAACCCGAATAAAAAAAATCTAATACAAATAAAACGTAAAAAACCCG	I	A	Red	NA	NA	NA	NA	NA	NA		OpenSea	AGACAGGAGCCGCGCTGGCCCGGGTGGGAGGGGTCTGGTGCAAGTAGGGCGTGAGGGGCC[CG]GCACAGGGCAGGGCTCCCCAAGCAGCCCCGCCCCTCTCAGCCTCATGGCAACGGCTCCCC	CGGGCCCCTCACGCCCTACTTGCACCAGACCCCTCCCACCCGGGCCAGCG			CDH15	NM_004933	Body				16:87778460-87780865			TRUE
cg20652899	0.009215404	0.001942008	4.745295417	5.37E-06	0.01610796	chr11	117747940	+	cg20652899	72670482		CCACCTAACTCTAACTAAAAATAACAACTACAACTAAAACTAACTCCTAC		II			NA	NA	NA	NA	NA	NA	chr11:117747102-117747717	S_Shore	TTGGGAGCCTTGGTAATTAAGGGGAATGTGCACCAAAAGCATGAATGGCTGTGTCGTGGG[CG]CAGGAGCCAGCTCCAGTTGTAGTTGTCATTTTCAGCTAGAGCCAGGTGGGGAGCTGGGGG	CACCTGGCTCTAGCTGAAAATGACAACTACAACTGGAGCTGGCTCCTGCG			FXYD6;FXYD6;FXYD6;FXYD6;FXYD6	NM_001164831;NM_022003;NM_001164832;NM_001164837;NM_001164836	5'UTR;TSS200;TSS200;TSS200;TSS200
cg02580923	0.009826963	0.002071359	4.744209879	5.39E-06	0.01610796	chr12	117470541	+	cg02580923	28736479	73797481	TAAAAAAATTCAATTTCCCTCCAATCAACTAAAACCCTAACATTCAACCA	TAAAAAAATTCAATTTCCCTCCGATCAACTAAAACCCTAACGTTCAACCG	I	A	Red	NA	NA	NA	NA	NA	NA		OpenSea	TGTTTCAGAGATACTCCAGGGACGGCATCACCTTCTCCTACCAAGCACAACTCCCTGCGC[CG]GCTGAACGCTAGGGTTTCAGCTGATCGGAGGGAAACTGAATTTCCCCAAGAGAGGGCTTG	TGGGGAAATTCAGTTTCCCTCCGATCAGCTGAAACCCTAGCGTTCAGCCG									12:115954921-115954952
cg25417842	0.022908652	0.004830244	4.742752148	5.43E-06	0.01610796	chr7	150822987	+	cg25417842	43605321	71769354	ACCAACTACACACAACAAAACAAAAAACAATCTAAAACAAAATAAAAACA	ACCGACTACGCACGACGAAACAAAAAACAATCTAAAACGAAATAAAAACG	I	A	Red	NA	NA	NA	NA	NA	NA	chr7:150822654-150823387	Island	GGGAGGGAGGCGGCGGCGGGAACGGGTCCTCTGGGGGCTGTCGCCTCCGCGCCTCTGCGC[CG]TTCCCATTCCGCCCCAGATTGCTTCCTGCTCCGCCGTGCGCAGCCGGCCGGCCGGGGAGG	GCCGGCTGCGCACGGCGGAGCAGGAAGCAATCTGGGGCGGAATGGGAACG			AGAP3	NM_031946	Body				7:150453598-150454416	7:150822381-150823186	Gene_Associated
cg27295850	0.008672405	0.001829442	4.740464423	5.48E-06	0.01610796	chr16	3414983	+	cg27295850	14797301	35770391	AAAAAAAAAACCAATCACACAAATATAATTCTAAAAAACCACCCTCTTCA	AAAAAAAAAACCAATCGCGCGAATATAATTCTAAAAAACCGCCCTCTTCG	I	C	Grn	NA	NA	NA	NA	NA	NA	chr16:3414964-3415167	Island	TGACGCAAGGCGGGCTTCATTAATGAAATTGCTGTCAATTAGCGAAGGGCGGAAACCAGG[CG]AAGAGGGCGGTCCTTTAGAACCACACTCGCGCGACTGGCTCCTCTCTTTACAGGCTTAGC	AAGAGAGGAGCCAGTCGCGCGAGTGTGGTTCTAAAGGACCGCCCTCTTCG									16:3354850-3355503	16:3414698-3415594	Unclassified_Cell_type_specific	TRUE
cg13011452	0.006326599	0.001337034	4.731816644	5.68E-06	0.016441824	chr6	30614382	-	cg13011452	63743464		AACCCAATCCTAAACAATAAATAAAAACATACTCAACRCCAAATTCATTC		II			NA	NA	NA	NA	NA	NA	chr6:30614721-30615643	N_Shore	CCGGCCCCGCCAGCCCAGTCCTGGACAGTGGGTGGGGACATACTCAACGCCAGGTTCATT[CG]AAACCTGCAGGAACGTCGCAGCACCAGGCCTTGGTGACCGCAGCCCCGTCAAACATCTTC	GCCCAGTCCTGGACAGTGGGTGGGGACATACTCAACGCCAGGTTCATTCG			C6orf136;C6orf136;C6orf136	NM_001161376;NM_145029;NM_001109938	TSS1500;TSS1500;TSS1500
cg06881040	0.012320969	0.002604845	4.730019739	5.73E-06	0.016441824	chr16	30040916	+	cg06881040	72651486		RAAAACAAACAAAAACTAACCCRAAAAATAACTAAACRCAAAACRCAATC		II			NA	NA	NA	NA	NA	NA	chr16:30042307-30042612	N_Shore	GTGCTAGAAAGGCAGAAGGGAAGAGGCGTGTGCCTTGATTTCTCCTCGTTGCTAGTCTAA[CG]ACTGCGCTTTGCGTTCAGCCACTTCTCGGGCCAGTCCTTGCCTGCCTTCGCCCAAGGCTG	CGACTGCGCTTTGCGTTCAGCCACTTCTCGGGCCAGTCCTTGCCTGCCTT			FAM57B	NM_031478	Body
cg21186779	0.005193414	0.001098551	4.727514316	5.79E-06	0.016441824	chr16	46462885	-	cg21186779	34684489	47750498	AAAAAACACTCAACAATAACAACAAAAAACAACAACAACAAAAAACCACA	AAAAAACACTCGACAATAACGACAAAAAACAACGACGACAAAAAACCACG	I	A	Red	NA	NA	NA	NA	NA	NA	chr16:46461370-46462886	Island	AGCAGTGGAGGTAAAAAACACTCGGCAGTGGCGACAAAAAGCAGCGGCGGCAAAAAGCCA[CG]GTGGCAGGGGCACAATAGTGGAAATGGGGTAGAAGGACAACACAGCTTGGCATTCCTGGA	AAAAAACACTCGGCAGTGGCGACAAAAAGCAGCGGCGGCAAAAAGCCACG
cg21758140	0.007997005	0.001692989	4.723602501	5.88E-06	0.016441824	chr2	161083993	+	cg21758140	32786316		CCTCTTTCCTCTAACCTTTACTTAAATAACTTCTCCTACAATCTAATCTC		II			NA	NA	NA	NA	NA	NA		OpenSea	GACTACGTGGTTCTGTTAGAGCAGGAAACCAGGTCAGGCCTCCCCGAGGCAGTGACAAGT[CG]AGATCAGATTGCAGGAGAAGTCATCCAAGCAAAGGTCAGAGGAAAGAGGACTCCAGGCAG	CTCTTTCCTCTGACCTTTGCTTGGATGACTTCTCCTGCAATCTGATCTCG								TRUE
cg07790279	0.013841024	0.002931659	4.721225475	5.94E-06	0.016441824	chr10	125851132	+	cg07790279	35622482	64696411	AAAAATAAAATATAACTCCAAAATACCCCACAAAAAAATATAACAAACCA	GAAAATAAAATATAACTCCGAAATACCCCGCAAAAAAATATAACAAACCG	I	A	Red	NA	NA	NA	NA	NA	NA	chr10:125851151-125853233	N_Shore	CTGGGGGCACTGCTAGGGCGCCCAGAGGCAAGGTTAGCCCCTTTGCTCAGCCTCACTGAC[CG]GCTTGTCACATCCCTCTGCGGGGCATCCCGGAGCCACACTTCATTCCCGAGAACTCGGTA	CGGCTTGTCACATCCCTCTGCGGGGCATCCCGGAGCCACACTTCATTCCC												TRUE
cg03958041	0.015185383	0.003222766	4.711910343	6.18E-06	0.016441824	chr12	65283867	-	cg03958041	48808386		TTCACAAACCAATAAAATCACATTCCTTCCCTCACRAAATTTAAAATCCC		II			NA	NA	NA	NA	NA	NA		OpenSea	GATTCTGGAGCTTCACAGACCAGTAAAGTCACATTCCTTCCCTCACGGAGTTTAAAGTCC[CG]CAGGGAAGGACAGTTGGGTGAACGAAAGGCAAACACCAAATGGTAAATGCACACTTGGGA	CGGGACTTTAAACTCCGTGAGGGAAGGAATGTGACTTTACTGGTCTGTGA								TRUE
cg22494035	0.010288262	0.002183641	4.71151695	6.19E-06	0.016441824	chr15	74537819	-	cg22494035	49612458		AAATAATAAAAACAAACTTAACAAAAAAACTAATTTCTAACRAAAAACTC		II			NA	NA	NA	NA	NA	NA	chr15:74537809-74538114	Island	GAGGGAAGCACAGGTGGTGGGAGCAGGCTTGGCAGGGAGGCTGGTTTCTAGCGGGGAGCT[CG]CCTTCTCCGCTCAGCTATTTCCATAAACCAATTATCGCCGATCATCTCGGGAGATTGAGG	GGTGGTGGGAGCAGGCTTGGCAGGGAGGCTGGTTTCTAGCGGGGAGCTCG			CCDC33	NM_025055	Body
cg05985821	0.012724949	0.002701741	4.709907002	6.23E-06	0.016441824	chr8	328586	-	cg05985821	63738331	11755501	CCCACTTCCTCCAAAACCTCAAAAATCCAAAATACTACTTCCTTAAAACA	CCCGCTTCCTCCAAAACCTCAAAAATCCAAAATACTACTTCCTTAAAACG	I	A	Red	NA	NA	NA	NA	NA	NA		OpenSea	CGAGCTGTGCTGCCCGCTTCCTCCAGGGCCTCAAGGGTCCAGGATGCTGCTTCCTTAAAA[CG]AGTGATTTTCCTCCAGAAATCCAGTTCTCTCTCTCCAGGGTTCCAGTCATTCCTGGTGTT	CCCGCTTCCTCCAGGGCCTCAAGGGTCCAGGATGCTGCTTCCTTAAAACG									8:318469-318775
cg19303898	0.012125353	0.002577161	4.704926398	6.36E-06	0.016441824	chr1	170115258	-	cg19303898	52694369		CTTCCTTTCTCTATAAAAATCATTATTATCCCCCTTTATCATAACCCACC		II			NA	NA	NA	NA	NA	NA		OpenSea	AGCAAGGCAAGCTTCCTTTCTCTGTAGGAATCATTATTATCCCCCTTTGTCATGGCCCAC[CG]GGGAGCCCATTTTGCCTTTAGATCCCGCTGGCAGAAGACCGACGATGAACTCTGTAGACA	TTCCTTTCTCTGTAGGAATCATTATTATCCCCCTTTGTCATGGCCCACCG			METTL11B	NM_001136107	1stExon			TRUE
cg18116815	0.010650351	0.002263777	4.704681134	6.37E-06	0.016441824	chr6	46288667	+	cg18116815	20656325		CACTATTTAACCTATTTCAATCATTCATTCATTTAAATACCCATTAAAAC		II			NA	NA	NA	NA	NA	NA		OpenSea	AGTACAGTTTTCTGAAAAAGAGTCTCCTTAAAAAAATAAATTATAGCTTGAGACAGTGAC[CG]TCTCAATGGGTACCTAAATGAATGAATGATTGAAACAGGTTAAATAGTGCTGGTGGGGGG	ACTATTTAACCTGTTTCAATCATTCATTCATTTAGGTACCCATTGAGACG	TRUE		RCAN2	NM_005822	Body
cg26494542	0.00665061	0.001414304	4.702390313	6.43E-06	0.016441824	chr16	963219	+	cg26494542	33712383		CAAAATATACTCAATCTCCCRAAAAACCCAACACAACACRAAATAAAAAC		II			NA	NA	NA	NA	NA	NA	chr16:962817-963531	Island	TCCCTTTAGCCAGGGGGACGGCTCCGGGAGGGCCCCTGCTCCACTCCACGGCTCCGGCGT[CG]TTTCCACCTCGTGCTGTGCTGGGCCTTCCGGGAGACTGAGCACACCCTGTGAGGAGCCTG	AGGGTGTGCTCAGTCTCCCGGAAGGCCCAGCACAGCACGAGGTGGAAACG			LMF1	NM_022773	Body				16:901903-903521
cg26953232	0.010675859	0.002271097	4.700749141	6.47E-06	0.016441824	chr6	32942494	-	cg26953232	53654343		TACAATACCTACACAAAATAATAATAAAAACTCTATAAAAACATCAATTC		II			NA	NA	NA	NA	NA	NA	chr6:32939275-32940954	S_Shore	TACCAACCAGCTGCAATACCTACACAAGGTAGTGATGAAGGCTCTGTGGAAACATCAGTT[CG]CATGGCCATTCCGGCAGCCTGTGGATGCTGTCAAACTGGGTCTACCGGTGAGTAGAGACA	GCAATACCTACACAAGGTAGTGATGAAGGCTCTGTGGAAACATCAGTTCG			BRD2;BRD2	NM_001113182;NM_005104	Body;Body		RDMR			6:32942476-32943051	Promoter_Associated_Cell_type_specific
cg13491480	0.009552136	0.002032216	4.700353551	6.48E-06	0.016441824	chr9	130880369	+	cg13491480	53755315	18773434	CTTCTATTTCCCCTCTTACAAAAAAAAATCCAATTAACAACTAAACCACA	CTTCTATTTCCCCTCTTACAAAAAAAAATCCGATTAACAACTAAACCGCG	I	C	Grn	NA	NA	NA	NA	NA	NA		OpenSea	CCCATCTGCAGCAGCCCCGGGGAAAGAGCCCTAGTCCAGGACTCAGGCCCCTGTTCCCAG[CG]CGGTTTAGCTGCCAACCGGATCTCCTTCTGCAAGAGGGGAAACAGAAGGAAACTTTATTC	CGCGGTTTAGCTGCCAACCGGATCTCCTTCTGCAAGAGGGGAAACAGAAG								TRUE		9:130879850-130881570	Unclassified
cg12252865	0.010595624	0.002255348	4.698000016	6.55E-06	0.016441824	chr3	13520771	+	cg12252865	14705352	17664372	ACTTTATCTTAAAAAAACTAAAATTCAAACCTAAATTAAACCCAAACTCA	ACTTTATCTTAAAAAAACTAAAATTCGAACCTAAATTAAACCCAAACTCG	I	A	Red	NA	NA	NA	NA	NA	NA	chr3:13520912-13521319	N_Shore	AGACATGAAGGACCAGAAGGCTGAAGCAACCTGCCCAAAGCCACTATGCTGGCGGGTGGC[CG]AGTTTGGGTTTAATCCAGGCCCGAACCTCAGTTCCCTCAAGATAAAGTTGGGGTGATTAT	ACTTTATCTTGAGGGAACTGAGGTTCGGGCCTGGATTAAACCCAAACTCG			HDAC11;HDAC11	NM_001136041;NM_024827	TSS1500;TSS1500
cg04924185	0.011954148	0.002545455	4.696272172	6.60E-06	0.016441824	chr16	56710098	+	cg04924185	39740441		RAAACCCRATATCCCTTACTAATAAAACAAAAACAATTAAAATCCATTAC		II			NA	NA	NA	NA	NA	NA	chr16:56709677-56709953	S_Shore	CTCCCACCTGCCCCACTGCTTCTTCTCCTCTCCCTTAGGAACTCTAGCTTCACCTCGCTT[CG]TAATGGACCCCAATTGCTCCTGCTCCACTAGTAAGGGATACCGGGTTTCGGGGCTTTAGA	AAACCCGGTATCCCTTACTAGTGGAGCAGGAGCAATTGGGGTCCATTACG			MT1IP	NR_003669	Body		RDMR		16:55267139-55267600	16:56709593-56710293	Unclassified_Cell_type_specific
cg24640390	0.013943643	0.00296936	4.695840865	6.61E-06	0.016441824	chr10	71336969	-	cg24640390	59617334		AAATAAAATACTTTAAAAAACATCTACCRCRAAAATCCRTACAACCAACC		II			NA	NA	NA	NA	NA	NA	chr10:71337585-71338675	N_Shore	AAGAGATTGTAAAGTGGAGTGCTTTGGAAAACATCTACCGCGGGAGTCCGTGCAGCCAGC[CG]TCACCTGCTCCTAAGGCGAACAACTTTATTGTTAAGCCACCCCCCAACTAGTTCGCCCTG	CGGCTGGCTGCACGGACTCCCGCGGTAGATGTTTTCCAAAGCACTCCACT									10:71006953-71006994
cg04560015	0.007316399	0.001558987	4.693045925	6.69E-06	0.016441824	chr5	121835097	+	cg04560015	34741433		ATCCTCTACCATCCATCAAAAACCTCAAACCTAAATCATCATTCACACAC		II			NA	NA	NA	NA	NA	NA		OpenSea	AAAGACAACCCTTTTAAGGCTTTCCTTAGTGTTGACTGTTGACTTGAGTTCATGTGTATA[CG]TGTGTGAATGATGACCTAGGTTTGAGGTCTCTGATGGATGGCAGAGGACTTCAGCCCCCT	CGTGTGTGAATGATGACCTAGGTTTGAGGTCTCTGATGGATGGCAGAGGA								TRUE
cg11116798	0.013900289	0.002962557	4.69199093	6.72E-06	0.016441824	chr21	46116735	+	cg11116798	31800470		CCRTATAACRTAACTTAACTCCTAAAACTCCCCAAATATCAAAACTAAAC		II			NA	NA	NA	NA	NA	NA		OpenSea	GGTCCACGCAGAGGCTGGGCTCCAGCCCATTGGCCGGCTCCCTCCACGGCCCCACGGTCC[CG]CTCAGTTCTGACACCTGGGGAGCTTCAGGAGCTAAGCTACGCTACACGGTTCATGGTGAG	CGTGTAGCGTAGCTTAGCTCCTGAAGCTCCCCAGGTGTCAGAACTGAGCG			KRTAP10-12;C21orf29	NM_198699;NM_144991	TSS1500;Body			TRUE				TRUE
cg17989763	0.010871895	0.002317669	4.690873956	6.75E-06	0.016441824	chr10	86863762	-	cg17989763	20643424		CTCRACCCACTACTTTAAAAAAATACCTCTAAATATTTCATAAACATCTC		II			NA	NA	NA	NA	NA	NA		OpenSea	TACCTTTTCATCTCGGCCCACTACTTTGAGAAAATGCCTCTAAATATTTCATGGGCATCT[CG]GCCCTTCTCAGAGCCTCCACAGGAAGCTCAAATCCTTCCTCCTTGTCTCATTAATTCGCA	TCGGCCCACTACTTTGAGAAAATGCCTCTAAATATTTCATGGGCATCTCG								TRUE
cg05994982	0.012488067	0.002662237	4.690817734	6.75E-06	0.016441824	chr10	99400019	+	cg05994982	46616392		TCTATATATCCTCATTCATTCAATCAAACACTCATTCATTTATTAAACAC		II			NA	NA	NA	NA	NA	NA	chr10:99400263-99400982	N_Shore	TAGAGCAGCAGCTTTGTTTCTTTGCTTCACTGCTGTCTCCCTAGCACTTAGAACATAGTA[CG]TGCTCAATAAATGAATGAGTGCCTGACTGAATGAATGAGGATACATAGATGAGATTCCTC	CGTGCTCAATAAATGAATGAGTGCCTGACTGAATGAATGAGGATACATAG			PI4K2A	NM_018425	TSS1500					10:99399912-99401764	Promoter_Associated
cg02451853	0.007580943	0.001616687	4.689182617	6.79E-06	0.016441824	chr16	67185429	-	cg02451853	31738509		CTACCAACAACTCTCATTCATACCCAAATAAAAACACTAAAAAACTCTTC		II			NA	NA	NA	NA	NA	NA	chr16:67183208-67184968	S_Shore	TCAGGGCAACTCTGCCAGCAGCTCTCATTCATGCCCAGATGGGGACACTGGGGGGCTCTT[CG]GGGAGTTAAGTGACTTGCCCAGGATCCAAAGGCCAGAAAGCTCTGCCCCCAGGTCTTCTG	TGCCAGCAGCTCTCATTCATGCCCAGATGGGGACACTGGGGGGCTCTTCG			B3GNT9	NM_033309	TSS1500
cg06757333	0.010144777	0.002163902	4.688187398	6.82E-06	0.016441824	chr15	73655217	-	cg06757333	12647363		TAACCACCAAACCAAAAACTTAAACCTTACAACAAAAAAAACCTAAAACC		II			NA	NA	NA	NA	NA	NA		OpenSea	TCCTTACCATGTAGCCACCAGACCAGGAACTTGAGCCTTGCAGCAGGGAGAACCTGGAGC[CG]AGGCCTCTCTAGCCAGGCAGTATGGGGATCCTGGCCCTCTGCCCCTATCGGGTTTTTGTG	CGGCTCCAGGTTCTCCCTGCTGCAAGGCTCAAGTTCCTGGTCTGGTGGCT			HCN4	NM_005477	Body			TRUE
cg11898431	0.010269104	0.002193936	4.680675772	7.04E-06	0.016828233	chr6	159331893	+	cg11898431	51663396		TCATCAACCACCCATAAAAATTAAAAATTTCTAACTCAAACCAAAAAAAC		II			NA	NA	NA	NA	NA	NA		OpenSea	AAGGGGCTATGCAGGTGGAAAAAGGTGGCCGAGAGGTGGAGGTCCCCCGGCAGGGGCAGT[CG]CCTCTCTGGCCTGAGCCAGAAACTCCCAATTCTCATGGGTGGCTGATGAGAGAACCCCTC	CGCCTCTCTGGCCTGAGCCAGAAACTCCCAATTCTCATGGGTGGCTGATG								TRUE		6:159331885-159332107	Unclassified_Cell_type_specific
cg08234689	0.013996723	0.002994999	4.673364277	7.26E-06	0.01711003	chr7	127910927	+	cg08234689	13624307	70627473	ACTAAATTTAACAAAAAAAACACAAACCAACATTTATTAAATAACCACCA	ACTAAATTTAACGAAAAAAACACGAACCAACGTTTATTAAATAACCACCG	I	A	Red	NA	NA	NA	NA	NA	NA	chr7:127910860-127911287	Island	TCTCCAATACGCGCTTGCCAGTCCTTTAAGCTGATTGAACCACGGTTTGTGCCCAGCGCC[CG]GTGGCTACCCAATAAACGTTGGCCCGTGCTCCTCTCGCCAAACTCAGCCACCACATGGGT	GCTGAGTTTGGCGAGAGGAGCACGGGCCAACGTTTATTGGGTAGCCACCG									7:127698145-127699454
cg20503956	0.012142639	0.002598571	4.672814097	7.28E-06	0.01711003	chr8	86157393	+	cg20503956	24756392	66802318	AATTAAAAACACTATATAACCTACCCCAAATCACTCAACTAAAACAAACA	AATTAAAAACACTATATAACCTACCCCGAATCGCTCAACTAAAACGAACG	I	A	Red	NA	NA	NA	NA	NA	NA	chr8:86157835-86158168	N_Shore	GGATGAATGGGCAATGGAGCCAGCCCAGGACCGGGAGCTGGTCCTCTCTAACAGCGACCC[CG]CCCGCTTTAGCTGAGCGACCCGGGGCAGGTTACATAGTGTCTCTAACTTAAGCCACGTGT	CGCCCGCTTTAGCTGAGCGACCCGGGGCAGGTTACATAGTGTCTCTAACT			CA13	NM_198584	TSS1500
cg07684775	0.012867248	0.002754754	4.670924658	7.33E-06	0.01711003	chr12	54772688	-	cg07684775	44618335		CAAAATATCCAATATAATAACAATAATCTAAAAACATAAACTAAAATCCC		II			NA	NA	NA	NA	NA	NA	chr12:54772687-54773028	Island	GAAGCAGAGGTCAGGGTATCCAGTGTGGTGGCAGTAGTCTGGGGGCATGAGCTGGGATCC[CG]AGATTGGTTAGGGCCGCGCCGATGTGGGGGATGGGCCGGACAGCCCGAGGACTAGGCAGA	CGGGATCCCAGCTCATGCCCCCAGACTACTGCCACCACACTGGATACCCT			ZNF385A;ZNF385A;ZNF385A	NM_001130968;NM_001130967;NM_015481	Body;Body;Body			TRUE		12:54772271-54774021	Unclassified
cg17497490	0.009653931	0.00206809	4.668042236	7.42E-06	0.01718061	chr2	944690	-	cg17497490	20660369		ATTAAAACTTAAATTAATTAACCTTTCAAAAACAACCCCAAAACRCCTAC		II			NA	NA	NA	NA	NA	NA	chr2:945686-946774	N_Shore	GCAGATAGGCAGTTAAAACTTGAATTAATTAGCCTTTCAAAAGCAGCCCCAGAGCGCCTA[CG]ACGTCCTGGAATCACAAAATTTTATTATAGAAAGGATTCCAGAGATTGTTAGCCAAAACT	TTAAAACTTGAATTAATTAGCCTTTCAAAAGCAGCCCCAGAGCGCCTACG							RDMR
cg03510605	0.012577165	0.002695762	4.66553172	7.50E-06	0.017217336	chr12	115104734	-	cg03510605	56639360		TAAACCCAAATTAAAAAAAACAACTACAAATAAAACACRCACAACTACAC		II			NA	NA	NA	NA	NA	NA	chr12:115104848-115105548	N_Shore	GCATGAACTTCTAAACCCAAATTGGAAGAGACAGCTACAGATGGAGCACGCACAGCTACA[CG]CAAACATACACATATCCTTCTAACACCTGCAGCTCCTGGCCCCAGAATGCAGACACCCAA	AAACCCAAATTGGAAGAGACAGCTACAGATGGAGCACGCACAGCTACACG							RDMR	TRUE	12:113589105-113589367
cg20862599	0.009618255	0.002062722	4.662894673	7.58E-06	0.017217336	chr8	65498440	-	cg20862599	22666378		AAACAAAAACTAAATCCCACTAACTTTTTATTCTCACTTAAAATCCCRTC		II			NA	NA	NA	NA	NA	NA	chr8:65498603-65498828	N_Shore	CAGATGAGGCCAAGCAAAAACTGAGTCCCACTGGCTTTTTATTCTCACTTAGGGTCCCGT[CG]CCAGCTTGACACTGGGGACCAACAGAAGGGTTAGCTTTGCGTGTACGACTGCAGGACCAG	AGCAAAAACTGAGTCCCACTGGCTTTTTATTCTCACTTAGGGTCCCGTCG							RDMR
cg00089821	0.014068729	0.003018508	4.660821883	7.65E-06	0.017217336	chr6	170807096	-	cg00089821	55741315		TTCTTACCTTTATTAACCTACAATAACTAACAAAACCCAATTACAAACCC		II			NA	NA	NA	NA	NA	NA		OpenSea	ATGAAGCTCCTTTCTTACCTTTGTTGACCTACAGTGGCTAACAAAACCCAGTTGCAGACC[CG]GGAGGAGCAAGAAGCACTTTCCTTTTATGTCTGCAGCCCTAAGTAATCCTCCTCCCAGAG	TCTTACCTTTGTTGACCTACAGTGGCTAACAAAACCCAGTTGCAGACCCG								TRUE
cg19503462	0.012542269	0.002691423	4.660089128	7.67E-06	0.017217336	chr14	47872288	-	cg19503462	19803483		TTCCCATATTAAAAACAACAAACTTTCTCTCCACACTTTCTCTCTCTAAC		II			NA	NA	rs2900004	0.197933	rs2900004	0.197933		OpenSea	TCTTAAGATCTTTCCCATGTTAAAAACAGCAGACTTTCTCTCCACACTTTCTCTCTCTAG[CG]TCCATGCTGAGTGGCCTTCTTTTCCTCTTATTCCTAGTCACCACTTTCCATTTCCAACAG	CGCTAGAGAGAGAAAGTGTGGAGAGAAAGTCTGCTGTTTTTAACATGGGA			MDGA2	NM_001113498	Body			TRUE
cg19971102	0.007638491	0.00164037	4.656565255	7.79E-06	0.017339494	chr14	100135277	-	cg19971102	49782486	60668342	AACATCTCAACCATTCATTTTACAATAATAAAAATAAACACAAAAACACA	AACGTCTCAACCGTTCATTTTACAATAATAAAAATAAACACAAAAACACG	I	A	Red	NA	NA	NA	NA	NA	NA		OpenSea	GTGCAGCTCATTGACGTCTCAGCCGTTCATTTTACAGTGGTGGAAATGAGCACAAAGACA[CG]AAGTCATGGGCCTGGGGCCCAGGGCCAGGGTGGGGCCCAGGCCACTGGCTCCAGAGCCCT	CGTGTCTTTGTGCTCATTTCCACCACTGTAAAATGAACGGCTGAGACGTC			HHIPL1;HHIPL1	NM_032425;NM_001127258	3'UTR;Body
cg13161658	0.010396606	0.002234033	4.653739136	7.88E-06	0.017412761	chr11	30038797	-	cg13161658	65653395	12606460	ATCCCCACAAACAAAAAACAAATCCTAAAAAAATATCCCCATTAAAACCA	ATCCCCACAAACGAAAAACAAATCCTAAAAAAATATCCCCGTTAAAACCG	I	A	Red	NA	NA	NA	NA	NA	NA	chr11:30038522-30038823	Island	TCTTTGGCTGTGGTCCCCACAGGCGAGGAGCAAATCCTGGAGAAGTGTCCCCGTTGGGGC[CG]GAATAGGGGTTTCGACGGCAGCGCGGGAGTCCCCAGAGGGCTTGGGAGCGGGGAGCTCCA	CGGCCCCAACGGGGACACTTCTCCAGGATTTGCTCCTCGCCTGTGGGGAC			KCNA4	NM_002233	TSS1500				11:29995023-29995940			TRUE
cg02375208	0.005398314	0.001160635	4.651172128	7.96E-06	0.017468407	chr5	77804381	+	cg02375208	67702304		AACTAACTTCCAAATAAACAAATCAAATAACAATTTTTTCCCAAACAACC		II			NA	NA	NA	NA	NA	NA	chr5:77805753-77806313	N_Shore	CCCACCTCCACCCTACACAGGGGCCTCCTAAGATCTGAGGAACAGTAAACTTTATCTTAT[CG]GCTGTTTGGGAAAAAACTGTCATTTGATCTGTTTATTTGGAAGCCAGCCCTGCTGAGCTC	CGGCTGTTTGGGAAAAAACTGTCATTTGATCTGTTTATTTGGAAGCCAGC			LHFPL2	NM_005779	Body
cg04326854	0.008862896	0.001907314	4.646793618	8.11E-06	0.017541456	chr6	166075453	+	cg04326854	18795438		ACATAAAAAATAAACCTTCTAATAATACRAACTACTTCCRAAAACTAACC		II			NA	NA	NA	NA	NA	NA	chr6:166073882-166077752	Island	GGAGCCGCCCCACCTCCGGGGAACGGGGAGCAGGCCACTTACTGGGGCTCAGGAAGCACT[CG]GTCAGCCTTCGGAAGCAGCTCGCATTATTAGAAGGTCCATCTTCCATGTCGGAGCCGAAG	CGGTCAGCCTTCGGAAGCAGCTCGCATTATTAGAAGGTCCATCTTCCATG			PDE10A;PDE10A;PDE10A	NM_001130690;NM_006661;NM_006661	1stExon;5'UTR;1stExon		DMR		6:165993888-165998209
cg07139519	0.010955657	0.002358908	4.644376591	8.19E-06	0.017541456	chr8	143234741	+	cg07139519	13787509	45683341	CTACACCTTCTACTACCAACAACTTCATTTCTTATACACCTCTTAAAACA	CTACACCTTCTACTACCAACGACTTCATTTCTTATACGCCTCTTAAAACG	I	A	Red	NA	NA	rs76919180	0.015096	NA	NA		OpenSea	CCGGGCTGTGAGAAGGCGGATACGAATCCCAGCAGGGCAAGCGGGCGTCTCCTTGGCCCT[CG]CTCCAAGAGGCGCACAAGAAATGAAGCCGCTGGCAGCAGAAGGTGCAGGAAAGTGGACAG	CGCTCCAAGAGGCGCACAAGAAATGAAGCCGCTGGCAGCAGAAGGTGCAG									8:143232604-143232713
cg27003765	0.013375185	0.002880948	4.642633066	8.25E-06	0.017541456	chr6	31846769	+	cg27003765	69735438	70613406	AAAACAAACAACAAATAAAACACCAAATCTCCAAAACTCCAATCACTCCA	GAAACGAACAACAAATAAAACGCCAAATCTCCAAAACTCCAATCACTCCG	I	A	Red	NA	NA	NA	NA	NA	NA		OpenSea	CAGTCTCACCGTAGGCCTCGTCATCCTCGTCCCGCTGCTTTCCCCCCATGGCTCAGTCTC[CG]GAGTGATTGGAGCCCTGGAGACCTGGCGTCTCACCTGCTGCCCGCCCCGCCCTCCCACAC	GGGGCGGGCAGCAGGTGAGACGCCAGGTCTCCAGGGCTCCAATCACTCCG			SLC44A4;SLC44A4	NM_025257;NM_025257	5'UTR;1stExon				6:31954720-31955023
cg03537942	0.008416979	0.001814047	4.639890142	8.34E-06	0.017541456	chr7	139167547	-	cg03537942	51620336		TTAAAAATCRAAATAACCAACTAAATCCCTTAATCRATCAACTACCCAAC		II			NA	NA	NA	NA	NA	NA	chr7:139167480-139168712	Island	GCCAGATCGGGTTGGGGATCGGGATGGCCAACTGGGTCCCTTAGTCGGTCAGCTGCCCAG[CG]GTCCAGGGCTGGGCGGGTGTGGGGGTTTCGGCTACGTCCACCCGACCTGGCGGCGTCGGC	CGCTGGGCAGCTGACCGACTAAGGGACCCAGTTGGCCATCCCGATCCCCA			KLRG2	NM_198508	Body			TRUE	7:138818021-138819200			TRUE
cg01709689	0.015389573	0.003317	4.639606365	8.35E-06	0.017541456	chr7	1452073	+	cg01709689	54624357		ACATCTATAATCAAACAAAACCTTAAACTAAAAAAACACCAAACAATACC		II			NA	NA	NA	NA	NA	NA	chr7:1452417-1452794	N_Shore	AGGTCGATGTCACAGCTCTGGGGTCAGGGCCGCTGCCCTGGGATGGGTCTGAGCTGTGCA[CG]GCATTGCCTGGTGCCCTCCCAGCTCAAGGCCTTGCCTGACTACAGATGCTGTCCCTGCCT	CGGCATTGCCTGGTGCCCTCCCAGCTCAAGGCCTTGCCTGACTACAGATG
cg08069902	0.013390165	0.002889388	4.634256814	8.54E-06	0.017541456	chr14	88675853	+	cg08069902	38797382		RATACAACRAACCCTTTCRAAAAACAAACAACACAAACAAAAATACAAAC		II			NA	NA	NA	NA	NA	NA		OpenSea	ACGCAGACCGAATGGCAACGGCATCCCCTGGGGGAGCCCCAGAGGAGCCGACGAACCTGC[CG]TCTGCACTCTTGCTTGTGCTGTTTGCCTTTCGAAAGGGCTCGCTGCATCGCGGCCAGTGC	ATGCAGCGAGCCCTTTCGAAAGGCAAACAGCACAAGCAAGAGTGCAGACG			KCNK10;KCNK10;KCNK10	NM_138318;NM_138317;NM_021161	Body;Body;Body				14:87745516-87745607
cg23164850	0.010578674	0.00228315	4.63336777	8.57E-06	0.017541456	chr17	79495348	+	cg23164850	54786447	67663343	ACAACAACAACCTAAACAACTCTTAAAAAACCCACAAACAACAAAAAACA	GCGACAACAACCTAAACAACTCTTAAAAAACCCGCGAACAACAAAAAACG	I	A	Red	NA	NA	NA	NA	NA	NA	chr17:79495005-79496291	Island	GCTGAGGGTAATGAAAGGTGCTGCTCCTAAGCCGCACGTCTCTGATCCGCCCTCCCCGCC[CG]CCCTCTGCTGCCCGCGGGCCCTCTAAGAGCTGCCCAGGCTGCTGCCGCGGGTCAGAGGCG	GCGGCAGCAGCCTGGGCAGCTCTTAGAGGGCCCGCGGGCAGCAGAGGGCG			FSCN2;FSCN2	NM_012418;NM_001077182	TSS200;TSS200				17:77109616-77110886			TRUE
cg22880770	0.012228483	0.00264005	4.631913194	8.63E-06	0.017541456	chr2	97166341	+	cg22880770	50806454	55723509	CCTAAAAAAACAAAACCCAACATAAACAACCATACTACCTAAAAACTACA	CCTAAAAAAACAAAACCCGACGTAAACGACCGTACTACCTAAAAACTACG	I	C	Grn	NA	NA	NA	NA	NA	NA	chr2:97166208-97166660	Island	CCTTGGCGAAGAGGCAGCCGCGGCGGTCCACCCAGAAGCGGACCAAGTCCCCAGTGAGCG[CG]CAGCCCTCAGGCAGCACGGCCGCCCACGTCGGGCTCTGCTCCTCCAGGTCGGGGCACAGG	CCTGGAGGAGCAGAGCCCGACGTGGGCGGCCGTGCTGCCTGAGGGCTGCG			NEURL3	NR_026875	Body				2:96529936-96530362
cg01973394	0.006848318	0.00147858	4.63168633	8.63E-06	0.017541456	chr15	82335947	-	cg01973394	20623493		CAACTAATACCAAAATACAACCRACRATACACCAATAACCCCAAATTAAC		II			NA	NA	NA	NA	NA	NA	chr15:82335472-82339937	Island	ACAGGCGCGGGCAGCTGGTGCCAGGGTGCAGCCGGCGGTGCACCAATAGCCCCAGGTTGG[CG]TTGGAGGGCGCACTGGCGCCACCCCCGGGGAAGACCACGGAGGAGGAAGAAGCAGACGAA	CGCCAACCTGGGGCTATTGGTGCACCGCCGGCTGCACCCTGGCACCAGCT			MEX3B	NM_032246	Body				15:80122528-80124430	15:82335788-82336021	Unclassified_Cell_type_specific
cg26690075	0.015680858	0.003385889	4.631238534	8.65E-06	0.017541456	chr7	120968919	+	cg26690075	56622320	28783497	ACCCCACATCTCATCATCTCAAAACCTCAAACTCTTATTAATAAAAAACA	ACCCCGCATCTCATCATCTCGAAACCTCAAACTCTTATTAATAAAAAACG	I	A	Red	NA	NA	NA	NA	NA	NA	chr7:120969587-120970743	N_Shore	CACACCCAGGTCTGGACACGCTGTCCCTGAGGCCAGTGCCCGGAGCGCCCCCCGCGGAGC[CG]CTCTCCACCAATAAGAGCCTGAGGTCCCGAGATGATGAGATGCGGGGCCGCTGCTCAGCC	GCCCCGCATCTCATCATCTCGGGACCTCAGGCTCTTATTGGTGGAGAGCG			WNT16;WNT16	NM_057168;NM_016087	TSS200;Body				7:120756113-120757979
cg21088783	0.007563388	0.001633146	4.631177677	8.65E-06	0.017541456	chr6	41394869	+	cg21088783	18806345		AATAAATATTATAACTTCRCACAAAATTCAAATCCTCTAACTCCAACCCC		II			NA	NA	NA	NA	NA	NA	chr6:41395229-41396253	N_Shore	GTCTCTGGGGTCTCTCCTCCATTCTAGCCCGTCAGATGAGCACCGGAGACCCTGTAGTGT[CG]GGGCTGGAGTCAGAGGACCTGAATTTTGTGCGAAGCCACAACATTTACCAGGCTTGTCAT	CGGGGCTGGAGTCAGAGGACCTGAATTTTGTGCGAAGCCACAACATTTAC							RDMR		6:41502402-41502964	6:41394776-41394893	Unclassified_Cell_type_specific
cg00308594	0.009200982	0.00198902	4.62588661	8.84E-06	0.017753377	chr2	222834541	+	cg00308594	66773451		AACAAACATATAATCAAACATTTACACCCRAAAAAATACTCTCCRTCTCC		II			NA	NA	NA	NA	NA	NA		OpenSea	GGGTTGCTTGCAAACTTGGCCTCTTCCTGGTCACCCTCCCCTTCATCTCACCCCTTCCCC[CG]GAGACGGAGAGCACTTTCTCGGGTGCAAATGCTTGACCACATGCCTGCTTGACCATGCTT	GCAGGCATGTGGTCAAGCATTTGCACCCGAGAAAGTGCTCTCCGTCTCCG								TRUE		2:222833873-222834622	Unclassified
cg07687172	0.015775593	0.003413216	4.62191491	8.99E-06	0.017753377	chr16	86840653	+	cg07687172	20708465		CAATAAATCCCTCTTCCTAACAAACAAAAAACRATCRAATTTCCAAAAAC		II			NA	NA	NA	NA	NA	NA		OpenSea	TCTGTGTGGAGAGGGGCCCCTCCAGGCTCATGCTGGCGGGAGCGGCAACTCCTCTGCCCA[CG]CCTCTGGAAACCCGATCGCTCCCTGTCTGTTAGGAAGAGGGACTCACTGGCAGGTGATTA	CGCCTCTGGAAACCCGATCGCTCCCTGTCTGTTAGGAAGAGGGACTCACT								TRUE	16:85397961-85398173
cg09371351	0.011399246	0.002468046	4.618732644	9.11E-06	0.017753377	chr1	119958041	-	cg09371351	26691359		AACATCTTCTATTTCCTAACAAATATTTCCTACTACTTTAAATTAACCAC		II			NA	NA	NA	NA	NA	NA		OpenSea	ATCTGCTCTCCAGCATCTTCTGTTTCCTGGCAAGTGTTTCCTGCTACTTTGGATTGGCCA[CG]ATGGGCTGGAGCTGCCTTGTGACAGGAGCAGGAGGGCTTCTGGGTCAGAGGATCGTCCGC	CGTGGCCAATCCAAAGTAGCAGGAAACACTTGCCAGGAAACAGAAGATGC			HSD3B2;HSD3B2	NM_001166120;NM_000198	5'UTR;5'UTR
cg05774699	0.00923453	0.001999438	4.618564069	9.12E-06	0.017753377	chr7	27184316	+	cg05774699	64701469		AAAAATAACTACAAAAATACTAAACACTACCAAAAAATACTTCCATTATC		II			NA	NA	NA	NA	NA	NA	chr7:27182613-27185562	Island	TGGGGATCCGTGGGGCGGGTTACTGGGGTCTTGCTTAGACCTCCAGGAGTAAAATGAGGG[CG]ATAATGGAAGCATTCCTTGGCAGTGCCTAGTATCTCTGTAGTTATTTTCCACGGCTCCGA	AAAATAACTACAGAGATACTAGGCACTGCCAAGGAATGCTTCCATTATCG			HOXA5	NM_019102	TSS1500				7:27150684-27150895	7:27182652-27184498	Unclassified
cg23711422	0.007112582	0.001540432	4.617264654	9.17E-06	0.017753377	chr21	43442085	+	cg23711422	10718406		CCCAACTAAAACAAAATCACAACAAAAACCTAAAAAAATTACCTAACAAC		II			NA	NA	rs74680528	0.037054	rs74680528	0.037054		OpenSea	TGCGCAGGGGCGCTGCAGGAGGCCGGGGAAGGCGAGGTCACAACAGGCACAATAGGGAGT[CG]TTGCCAGGCAACCTCTCTAGGCTTCTGTTGTGATTCTGCTTTAGTTGGGTCTGGGGGGGT	CCAACTAAAGCAGAATCACAACAGAAGCCTAGAGAGGTTGCCTGGCAACG			C21orf121	NR_027273	TSS200			TRUE
cg19092396	0.008402301	0.001821455	4.612961229	9.33E-06	0.017753377	chr1	1143751	+	cg19092396	58633510	26770476	ACAAATCACCTCCAACCTCACAACCCAAAAATAAAAATCACAAAAAACCA	ACAAATCACCTCCAACCTCGCAACCCAAAAATAAAAATCACGAAAAACCG	I	A	Red	NA	NA	NA	NA	NA	NA	chr1:1145568-1145878	N_Shore	AGGGGCTGCAGGGGTGTGACGTCCACCCTCCCATCCCTCTCGCCGCAGAAGGCCCCTCCC[CG]GCTCCCCGTGACTCCTATCCTTGGGCTGCGAGGCTGGAGGTGACTTGTTCATCTTATTGA	ACAAGTCACCTCCAGCCTCGCAGCCCAAGGATAGGAGTCACGGGGAGCCG								TRUE	1:1133488-1134311	1:1143366-1144893	Unclassified
cg18822950	0.009746877	0.002114237	4.610116015	9.44E-06	0.017753377	chr17	46810934	+	cg18822950	42681310		AAAAAAAAACACACCTCAATTAAACCATTTTCATAAAATCRAAAAAAACC		II			NA	NA	NA	NA	NA	NA	chr17:46810609-46810945	Island	AAAGGTTGGCTCCACGGTCCCGCCGGCCGCGCAGGTCTGGCTGAACTGCTTGGGGTCGCC[CG]GCTCCTCTCGATTTTATGAAAATGGCCTAATTGAGGTGTGCTCTTTTCTTTCCTTCCTCT	GAAAAGAGCACACCTCAATTAGGCCATTTTCATAAAATCGAGAGGAGCCG									17:44165572-44165934	17:46810758-46811057	Unclassified_Cell_type_specific
cg16778274	0.014547543	0.003155686	4.609945918	9.45E-06	0.017753377	chr8	143262517	-	cg16778274	35694413		ACACTAAACCRCAAATTCTCATTTCTCAAAACCACTCTACRTAATAAAAC		II			NA	NA	rs62514726	0.122943	rs62514726	0.122943		OpenSea	TGGGAGGCTGGGCACTGAGCCGCAGATTCTCATTTCTCAAGGCCACTCTGCGTAGTAGGG[CG]CTGCTGCCGCCACAGTGGGTACCTTAGGGGTGGCCCCCAGTGCTCATAGCCAGCGCAGTC	CGCCCTACTACGCAGAGTGGCCTTGAGAAATGAGAATCTGCGGCTCAGTG									8:143260279-143260513
cg14688342	0.010826606	0.002349263	4.608510729	9.50E-06	0.017753377	chr7	55147074	+	cg14688342	20706391		TAACACAATCCATTTCTTTTTATAAATACTTCTCACCACACCTTCAACAC		II			NA	NA	NA	NA	NA	NA		OpenSea	CGGGGAAGAGGGGCGGGTCGGCGTGCTGCTGAAGATGCAGGAGCTGCGGCCTGCTCTGTG[CG]TGCTGAAGGTGTGGTGAGAAGCACTTACAAAAAGAAATGGACTGTGTTAGGATTGCACAT	AACACAGTCCATTTCTTTTTGTAAGTGCTTCTCACCACACCTTCAGCACG			EGFR;EGFR;EGFR;EGFR	NM_201283;NM_201284;NM_201282;NM_005228	Body;Body;Body;Body		CDMR		7:55113107-55114569
cg23593232	0.012539184	0.002722625	4.605548861	9.62E-06	0.017753377	chr10	1570317	-	cg23593232	27602400		AAAAATAACTATAAATAACCCRAATACATATACAACCTCTCRACAAACTC		II			NA	NA	NA	NA	NA	NA		OpenSea	ACTCCCCTCTTGGAGGTGGCTGTGAATAACCCGAATGCATGTGCAGCCTCTCGACAAACT[CG]TGTCCGCGGCTGTGGGCTACGTTCTCGCCAATGGCTGTGTCTTCGGCCAACACACCTGAG	GAGGTGGCTGTGAATAACCCGAATGCATGTGCAGCCTCTCGACAAACTCG			ADARB2	NM_018702	Body				10:1560288-1560436
cg06850159	0.016911438	0.003673276	4.603911299	9.69E-06	0.017753377	chr10	84157607	+	cg06850159	30605385		ACCTTTCTTTACCCCTCTCTCAAAAAACAACTAATATTTACCTTTTACTC		II			NA	NA	NA	NA	NA	NA		OpenSea	GTAACTGTTGTCTCCTCTAAACTATCTTTCAGACGTTTAATGAGAGCCATCTTATCCCAG[CG]AGTAAAAGGCAAATACCAGCTGCCTCCTGAGAGAGGGGCAAAGAAAGGTCAAGGAAGACC	CCTTTCTTTGCCCCTCTCTCAGGAGGCAGCTGGTATTTGCCTTTTACTCG			NRG3;NRG3;NRG3	NM_001165972;NM_001165973;NM_001010848	Body;Body;Body			TRUE
cg13242199	0.011632139	0.002527021	4.603102521	9.72E-06	0.017753377	chr1	203410080	-	cg13242199	35617433		ATTCRTAATCCTCTATACTCTAAAATATAACAAAAACTTACCAAAACATC		II			NA	NA	NA	NA	NA	NA		OpenSea	CCAAGCTGGGAGTTCGTGGTCCTCTGTGCTCTGGAATGTGACAGGGGCTTGCCAGGGCAT[CG]TGGAGTGGCTCCTCTGCAAGCCACTCACTCCTCACCCTGGACAGAGCTGTGCTGGCAGCT	TTCGTGGTCCTCTGTGCTCTGGAATGTGACAGGGGCTTGCCAGGGCATCG								TRUE		1:203409305-203410548	Unclassified	TRUE
cg12371933	0.007967509	0.001731824	4.600645999	9.82E-06	0.017753377	chr7	155247711	+	cg12371933	14769390		CAAAAAATTAAACTACCCAAAAACTAAACRATACTAAATTCTATACACAC		II			NA	NA	NA	NA	NA	NA	chr7:155246390-155251955	Island	CGGCCGAGGCCGGTCCTCATGCGCGCTTCTCGAAGCTTCCTGAAACACCTTGCGGAGTTC[CG]TGTGTATAGAACTCAGCACCGCCCAGCCCCTGGGCAGCTCAACTTTCTGCAGCCCCATCC	AGAAAGTTGAGCTGCCCAGGGGCTGGGCGGTGCTGAGTTCTATACACACG									7:154939152-154940617	7:155247684-155248027	Unclassified_Cell_type_specific
cg13056510	0.011323939	0.002461435	4.600542799	9.82E-06	0.017753377	chr4	100571808	-	cg13056510	51626502		AACRCTAAAATTAAAATTTCTCCRCTACAAACRTTCTATAAAAACCCCTC		II			NA	NA	NA	NA	NA	NA	chr4:100573059-100573578	N_Shore	GACACACTCTCAGCGCTGGGGTTGGAGTTTCTCCGCTGCAGACGTTCTATGGGGGCCCCT[CG]CAGGACCACACCAGCTTTGTTTCCTGTGCCCCGCTCTTCCACCTCACCCAGCCGTTTGGA	GCGCTGGGGTTGGAGTTTCTCCGCTGCAGACGTTCTATGGGGGCCCCTCG
cg18480654	0.012727594	0.002767292	4.599295348	9.87E-06	0.017753377	chr5	75376460	+	cg18480654	70607379		TAAAAAACAAACTATAAAAAACACCTAATAAACATAAAAAATCTATTTTC		II			NA	NA	NA	NA	NA	NA	chr5:75377898-75378189	N_Shore	TAACCACTATAGCATCTGTACTTAGTGTGAATTATTTTTATGAAAACCACTTTGCTGATG[CG]AAAACAGACCTCTCATGCTCATTAGGTGTCTTTCACAGCTTGTTTTTTAGCATCACAAGA	AAAAAACAAGCTGTGAAAGACACCTAATGAGCATGAGAGGTCTGTTTTCG
cg00855466	0.007145345	0.001553598	4.599223254	9.88E-06	0.017753377	chr17	19652056	+	cg00855466	65628429		AATCTCTAACTCAATAAAACCCTATACACACTAAAAAATATAAAAAACCC		II			NA	NA	NA	NA	NA	NA	chr17:19648139-19648492	S_Shelf	CCACGAACCACAGTGAGAGCATGCAGCTCCCCCGAAACGCACCCCCAGCCACCGCTGCCC[CG]GGCCCTTCACATCCCCCAGTGTGCACAGGGCCCCATTGAGTCAGAGATCCTAACCCTGGG	CGGGCCCTTCACATCCCCCAGTGTGCACAGGGCCCCATTGAGTCAGAGAT			ALDH3A1	NM_000691	TSS1500
cg26466145	0.008963259	0.001948881	4.599181374	9.88E-06	0.017753377	chr3	188665930	+	cg26466145	17810351		AATTAACAACTCTTAACTACRTTTCCRACATTTTACAAACATCAAACCCC		II			NA	NA	NA	NA	NA	NA	chr3:188665275-188665552	S_Shore	CATAGTAATCTGAGATGCACTGGATGTGCTCCAGGGAACAGAATGTACTTGGCAGAGACG[CG]GGGCTTGATGTCTGCAAAATGTCGGAAACGCAGCCAAGAGCTGCTAACTGGGTCATTAAC	CGGGGCTTGATGTCTGCAAAATGTCGGAAACGCAGCCAAGAGCTGCTAAC								TRUE	3:190147878-190148655			TRUE
cg00854392	0.005891212	0.001281064	4.59868507	9.90E-06	0.017753377	chr16	30394532	-	cg00854392	22769378		ACACAACAAAACCCTATTTCTTTTTCTTTCTTTCTTTCTTTTTTTAAAAC		II			NA	NA	NA	NA	NA	NA	chr16:30389035-30390631	S_Shelf	CAGCCTGAGCAACACAGCAAAACCCTGTTTCTTTTTCTTTCTTTCTTTCTTTTTTTGAGA[CG]GAGTCTCGCTCTGTTGCCCAGGCTGGAGTGTAGTGGCGCCATCTCGGCTCACTGCAAGCT	CACAGCAAAACCCTGTTTCTTTTTCTTTCTTTCTTTCTTTTTTTGAGACG			SEPT1 gene	NM_052838	TSS1500
cg13978352	0.01064455	0.002314773	4.598529596	9.90E-06	0.017753377	chr6	30908706	-	cg13978352	36769453		TAACTCCATTTATTTAAAACTTAATCCTAAAAAACCCCAACCCCCATAAC		II			NA	NA	NA	NA	NA	NA		OpenSea	GTGGGTTGGGGTGGCTCCATTTGTTTAAGACTTAGTCCTGAGGAGCCCCAGCCCCCATGA[CG]TCAAGATTGGCTCCATATAAGGTGAGGGGTCCGCAGCCCATGGTCCCCAAGCAGCCACCC	CGTCATGGGGGCTGGGGCTCCTCAGGACTAAGTCTTAAACAAATGGAGCC			DPCR1	NM_080870	TSS200
cg07363637	0.010967937	0.002386293	4.596224781	1.00E-05	0.017814519	chr6	31846996	-	cg07363637	55614494		AAAACACTACRAACCACAATAAACRACCTAACATACTCTAATAAAAAAAC		II			NA	NA	NA	NA	NA	NA		OpenSea	GCTATTTCCTGGGGGCACTACGGACCACAGTGAACGACCTGGCATGCTCTGATAAGAAAA[CG]CTTTATAATCTCGCCAACTACCTTAACTGCCGTACACTCCCAACACGCTCCCGCCAAAGA	GGGCACTACGGACCACAGTGAACGACCTGGCATGCTCTGATAAGAAAACG		TRUE	SLC44A4	NM_025257	TSS200				6:31954720-31955023
cg06082318	0.010924374	0.002379291	4.591441806	1.02E-05	0.017963129	chr13	101630201	-	cg06082318	26675320		AAACAACAAATTACAATTTATTTCTCTTTATATCTTTACTCCCCATCTTC		II			NA	NA	NA	NA	NA	NA		OpenSea	AGAAAAAAAGAAAGCAGCAGATTGCAGTTTATTTCTCTTTGTATCTTTACTCCCCATCTT[CG]TGTGTGTGTGTGTGTGTGTGTGTGTGTTCGGAGGCTAGACTGCCTTACCCAGTTGTGGCT	AGCAGCAGATTGCAGTTTATTTCTCTTTGTATCTTTACTCCCCATCTTCG							RDMR
cg11795975	0.01911914	0.004164217	4.591292591	1.02E-05	0.017963129	chr10	118502947	-	cg11795975	34658468	36693351	ACAAAAACAATAATAAAAATCCAAAAAACACCATCACTAAATCATTTCCA	ACGAAAACAATAATAAAAATCCGAAAAACACCGTCACTAAATCGTTTCCG	I	A	Red	NA	NA	NA	NA	NA	NA	chr10:118500868-118502706	S_Shore	CTGCCTTGGCAAACGAGGGCAGTAATAGGAATCCGAGGAGCACCGTCACTGGGTCGTTTC[CG]GGTGCCTGGCACTGTGCTACCTGCCTGGTGCTTTACCTCTATCTCCTTTCCTCCCCATAA	ACGAGGGCAGTAATAGGAATCCGAGGAGCACCGTCACTGGGTCGTTTCCG			HSPA12A	NM_025015	TSS1500				10:118492816-118492938
cg04430911	0.00435749	0.000949867	4.587476356	1.04E-05	0.017984568	chr1	36914349	+	cg04430911	67607506		CACTACCTACCTCCTATTTCCCAATAATACCAAACTACTCATAAATCTCC		II			NA	NA	NA	NA	NA	NA	chr1:36915796-36916324	N_Shore	AGGGGAAGAATGTAGGGATGGGAATTACTAGCACAGAAATACGAACAAACATGGTTTAAG[CG]GAGATCTATGAGCAGTTTGGTATTATTGGGAAACAGGAGGCAGGCAGTGGTGGAAGAAGG	CGGAGATCTATGAGCAGTTTGGTATTATTGGGAAACAGGAGGCAGGCAGT			OSCP1;OSCP1	NM_206837;NM_145047	Body;Body
cg27173819	0.017733618	0.003868764	4.58379411	1.05E-05	0.017984568	chr10	134043635	-	cg27173819	57728329	33791507	CAAAAACAACTACAAACAACCCAAAAACAAACAAAAACTAAACTTAAACA	CGAAAACAACTACAAACAACCCGAAAACAAACGAAAACTAAACTTAAACG	I	A	Red	NA	NA	NA	NA	NA	NA	chr10:134041499-134041784	S_Shore	CCTGCTGAGGAGCGGGGGCAGCTGCAGGCAGCCCGAGAACAGACGGAGACTAAGCTTGAA[CG]AGGCCGCCTTGGGAGGGCGGGGCGGGGCGGGATTTCTCCTGAACTTCCTGCATTTCCTAT	CGGGGGCAGCTGCAGGCAGCCCGAGAACAGACGGAGACTAAGCTTGAACG			STK32C	NM_173575	Body			TRUE	10:133893598-133893655	10:134043278-134044592	Unclassified_Cell_type_specific	TRUE
cg21109038	0.025650915	0.00559795	4.582198136	1.06E-05	0.017984568	chr15	90543610	-	cg21109038	32702391	50694321	TAAAAATTAAAAACCTAATATCCAACCTACACCAAAACTAAAAAACAACA	TAAAAATTAAAAACCTAATATCCGACCTACGCCGAAACTAAAAAACGACG	I	A	Red	NA	NA	NA	NA	NA	NA	chr15:90543410-90543835	Island	TGGCGGGTGTTCTGGAGGTTGGAGGCCTGGTGTCCGGCCTGCGCCGGAGCTGGAGGGCGG[CG]AGGCTGTGCCAAACCCCGCGGCCCCTCAGGGAGCCGAGAGGGACCTGACGGCCGCGCTGC	CGCCGCCCTCCAGCTCCGGCGCAGGCCGGACACCAGGCCTCCAACCTCCA			ZNF710	NM_198526	TSS1500				15:88344415-88345165
cg04137576	0.01034416	0.002259186	4.578711497	1.07E-05	0.017984568	chr1	3575674	+	cg04137576	34716477		ATACCTCTTCAAAACATTATAAAACAACACACCCACCCAATTTCTATACC		II			NA	NA	NA	NA	NA	NA		OpenSea	TGGGGTGATGTGTCCTGAGCCCCATTGTTTCCTAGTCTGAAACTTCCCCAAGAAGCTCCA[CG]GTACAGAAACTGGGTGGGTGTGTTGTCCCATAATGCTTTGAAGAGGCATTTCTATGGAAA	CGGTACAGAAACTGGGTGGGTGTGTTGTCCCATAATGCTTTGAAGAGGCA			TP73	NM_005427	5'UTR				1:3565338-3565535
cg18644252	0.011064324	0.002416772	4.578140767	1.08E-05	0.017984568	chr12	9217859	+	cg18644252	27810345	72618493	CAACAAAATAACTACAACTACACCCTAAAAACTCCTACTCCACCAATTCA	CGACAAAATAACTACAACTACACCCTAAAAACTCCTACTCCACCAATTCG	I	A	Red	NA	NA	NA	NA	NA	NA	chr12:9217328-9217715	S_Shore	CACCGGACCTGCACACTCAGGAGCAGGTGAGCCAGGGACAAGCAGGAGCCCCGCCCCTTC[CG]AACTGGTGGAGCAGGAGCTCCCAGGGTGCAGCTGCAGCCACCTTGCCGCGGCTGTGGACA	CGGCAAGGTGGCTGCAGCTGCACCCTGGGAGCTCCTGCTCCACCAGTTCG			LOC144571	NR_026971	Body					12:9216521-9217888	Unclassified	TRUE
cg03233426	0.013795141	0.003013707	4.577466705	1.08E-05	0.017984568	chr17	53800554	-	cg03233426	58652343		RTCCATCAAACATTTTTATAAAAAAATCCCAAAATCAACRTTACAAACCC		II			NA	NA	NA	NA	NA	NA		OpenSea	ATCTTCCTCCCGTCCATCAGGCATTTTTATAAGAAAATCCCAGAGTCAGCGTTGCAGACC[CG]GCTGAGGGGACAGAGCCGAGGGGACAGATACTCTAGGGTGGCAGAAACAGCTGTGAAGTC	TCCATCAGGCATTTTTATAAGAAAATCCCAGAGTCAGCGTTGCAGACCCG			TMEM100;TMEM100	NM_018286;NM_001099640	TSS1500;5'UTR
cg00620452	0.010770984	0.002353531	4.576521353	1.08E-05	0.017984568	chr3	32147645	+	cg00620452	67733366	28642486	TTAACTCTCAAACCAACCAAACTTAAAACAAAACTCAAAATACCCACCCA	TTAACTCTCAAACCGACCAAACTTAAAACAAAACTCGAAATACCCACCCG	I	A	Red	NA	NA	NA	NA	NA	NA	chr3:32147826-32148874	N_Shore	GAAGTTCAGAGGTGCCAGGCTGTGTCTTGTTTGTGCAAATGAAACAGAGGATGACAAGGT[CG]GGTGGGCATTTCGAGCTCTGCCCCAAGTCTGGTCGGCTTGAGAGTCAACCTAGGAGCCTC	CGGGTGGGCATTTCGAGCTCTGCCCCAAGTCTGGTCGGCTTGAGAGTCAA			GPD1L	NM_015141	TSS1500					3:32147510-32148764	Promoter_Associated
cg10877086	0.008815036	0.001926289	4.576174637	1.09E-05	0.017984568	chr12	114881844	-	cg10877086	26779429		TTCACACTCCRAAATTAAACCCAAACACATTTAAAAATATTTTACTAAAC		II			NA	NA	NA	NA	NA	NA	chr12:114881649-114881937	Island	GGAGGGATTGCTTCACACTCCGGAATTGGGCCCAGACACATTTAGAAATGTTTTGCTGGA[CG]TGTGCCCCGCAAGGGCGACAGCGGCAGCCGGCAGCCTGGGTGAAGCTGCGCCGCTGGTCA	CGTCCAGCAAAACATTTCTAAATGTGTCTGGGCCCAATTCCGGAGTGTGA									12:113366049-113366577
cg03689225	0.014082414	0.003078585	4.574314637	1.09E-05	0.017984568	chr6	30910941	+	cg03689225	35742317		TTCCAAAATCTAATTATCTATCTAAATATTAACTAATCCTATAAACAAAC		II			NA	NA	NA	NA	NA	NA		OpenSea	AGAGGGACAACTGGGATGGATGAAGCCCTTTAGTCTACCATTCTGGTGAGGAGACCCTGA[CG]TTTGTCCACAGGACCAGTCAACACCCAGACAGATAACTAGATCCTGGAACCCCAGAGTCT	TCCAGGATCTAGTTATCTGTCTGGGTGTTGACTGGTCCTGTGGACAAACG			DPCR1	NM_080870	Body			TRUE		6:30909769-30911352	Unclassified_Cell_type_specific
cg00099240	0.010772321	0.002355103	4.574034354	1.10E-05	0.017984568	chr22	33454632	+	cg00099240	64656395		AAAATCAACTAACTTTCCCAAAAATAAATTCCAAAAACACTACATTCTTC		II			NA	NA	NA	NA	NA	NA	chr22:33453892-33454505	S_Shore	GGAGCCCAGTTAGCTAATAATTCTGGGTCCCAGGAGTGTCTAGACGCCCCTCGGGGAGTG[CG]AAGAATGCAGTGTCCTTGGAATCCACCTTTGGGAAAGTCAGCTGACCTCCCGGACCTCAG	AGGTCAGCTGACTTTCCCAAAGGTGGATTCCAAGGACACTGCATTCTTCG			SYN3	NM_001135774	TSS1500							TRUE
cg22376661	0.005351472	0.001170294	4.572758746	1.10E-05	0.017984568	chr7	100449647	+	cg22376661	17613455		TCCTTCTTCACTCTTTACAAATCCCATAAACAACAATACCACCTACCAAC		II			NA	NA	NA	NA	NA	NA	chr7:100449772-100450617	N_Shore	ACTGAACTCACAGCCTTAGGAGGGAGGTTCGAGTTTATGCCCATTTTACATATGAGGACG[CG]TTGGCAGGTGGTACTGCTGTTCATGGGATCTGTAAAGAGTGAAGAAGGAGTCTCAGCTCT	CCTTCTTCACTCTTTACAGATCCCATGAACAGCAGTACCACCTGCCAACG			SLC12A9	NM_020246	TSS1500					7:100449288-100451262	Promoter_Associated
cg12067764	0.012704002	0.002778804	4.571752327	1.11E-05	0.017984568	chr1	153762244	+	cg12067764	13685472		ATTTAAAACCCTTATATCTATAATAATCTATTACAACCCCCRCAAAAAAC		II			NA	NA	NA	NA	NA	NA		OpenSea	GCCGGTGTGAAATGCAGCGCCCTGGATTGAACATCAGAGACGGAGCCCACAGGAGTCGTG[CG]TTTCCTGCGGGGGCTGTAACAGATTACCATAGACATAAGGGCTTCAAACATGAATGTCTG	TTTGAAGCCCTTATGTCTATGGTAATCTGTTACAGCCCCCGCAGGAAACG									1:152028825-152028878
cg13298209	0.007311194	0.001599628	4.570557518	1.11E-05	0.017984568	chr7	6568476	-	cg13298209	30666343		ATCCRAAAAATAACCAAAAACCAAAATAAATATCCTACTCACCTCTACCC		II			NA	NA	NA	NA	NA	NA	chr7:6570453-6571095	N_Shore	AGGTCTCGATGGTCCGGGGGGTAACCAGGAACCAGGATGAATGTCCTGCTCACCTCTGCC[CG]GTGCCCATTCCCATCCACCTGCAATGCTTCCTGCAAATCCGGAAACACAGCCTCATCCCC	CGGGCAGAGGTGAGCAGGACATTCATCCTGGTTCCTGGTTACCCCCCGGA			GRID2IP	NM_001145118	Body		CDMR
cg19582822	0.010605405	0.002320594	4.570125978	1.11E-05	0.017984568	chr19	51375975	+	cg19582822	39751479		TACTTCCTTTACACCCCAAACCTAATATACCCTAAAATATCAAAATAATC		II			NA	NA	NA	NA	NA	NA		OpenSea	TAAGTTGGAGGTCCAGCTTCTGGGCTCAGACGGGTATAGGGACCAGGAAGTCTCACAATC[CG]ATCATTCTGATATTTCAGGGCATATTAGGTTTGGGGTGCAAAGGAAGTACTTGGGACTTA	ACTTCCTTTGCACCCCAAACCTAATATGCCCTGAAATATCAGAATGATCG			KLK2;KLK2	NM_001002231;NM_005551	TSS1500;TSS1500
cg15794873	0.011074959	0.002423339	4.570123893	1.11E-05	0.017984568	chr10	127059374	-	cg15794873	68635339		TAAAAAAACRCCTAACAATACAAACACRACTAAATACATCCTATATAACC		II			NA	NA	NA	NA	NA	NA		OpenSea	GCTGCTGATTGTAAAGAAGCGCCTGACAATGCAGACACGGCTGAGTGCATCCTGTGTAAC[CG]GCGCATGCGCGCCCAGAGGCGCCCCACACGCTCTTCAAGGTTAGAGCGGGAATGCAGAGG	AAAGAAGCGCCTGACAATGCAGACACGGCTGAGTGCATCCTGTGTAACCG									10:127049298-127049395
cg16241391	0.013285923	0.002909071	4.56706765	1.13E-05	0.01811252	chr1	181470120	-	cg16241391	42736305		TTAAATAAAATTACTAATTACACCTCATAATCATCTTCCCTAAAATACAC		II			NA	NA	rs116686054	0.011719	NA	NA		OpenSea	GGGGTGTAGTCTTGGGTGGGGTTGCTGATTGCACCTCATAGTCATCTTCCCTGAAATGCA[CG]TTGCTGCCAGAACTCTTGATGGGCTCCAATTCATCAGAGTGTCATCAAAACACAAATTCT	CGTGCATTTCAGGGAAGATGACTATGAGGTGCAATCAGCAACCCCACCCA			CACNA1E	NM_000721	Body			TRUE
cg25843873	0.011132839	0.002439036	4.564442314	1.14E-05	0.018209549	chr17	1107378	+	cg25843873	61680374		AAACTAAAATACCCCTAATAAAATCCAAAAACCCTAATAATAACTTCTAC		II			NA	NA	NA	NA	NA	NA	chr17:1106812-1107379	Island	CGGCCCACGGGCCAGCCCAGTCCACTCCTCCCGGCCTCTCCCTCATCTCGGCCTGGGCCC[CG]CAGAAGCCACCACCAGGGCTCCTGGATTCCACCAGGGGCATCTTAGTCCCCAGCGGGGCA	GACTAAGATGCCCCTGGTGGAATCCAGGAGCCCTGGTGGTGGCTTCTGCG
cg11688949	0.009532517	0.002089428	4.562262302	1.15E-05	0.0182741	chr8	27115956	+	cg11688949	13616483		ACCCACTACTAACCAATCACAAAACTTAAAAATAATATCATAACAAAAAC		II			NA	NA	NA	NA	NA	NA		OpenSea	TCTTCCTCACTCCCTCAATTAGTGGTACCCTGGGCTTCTCTCAACATCAGCACCACTGCT[CG]CTCTTGCCATGACATCACCTCCAAGCTCTGTGATTGGCCAGCAGTGGGTTGCTTGGCAAT	CGCTCTTGCCATGACATCACCTCCAAGCTCTGTGATTGGCCAGCAGTGGG			STMN4	NM_030795	TSS200	low-CpG:27171806-27172057
cg16463460	0.006262482	0.001374615	4.555807523	1.18E-05	0.018499128	chr11	32454718	-	cg16463460	26640311		AAACCTAAAAACTCCCCAAAAATAACACCAACCTACTAAACAAAAATAAC		II			NA	NA	NA	NA	NA	NA	chr11:32454874-32457311	N_Shore	CGGGGACACTGAGACCTAGAAACTCCCCAAAAGTAACACCAGCCTGCTAAACAAAGGTGG[CG]CGATCTGATCAAAGAACACAAGCCTCAGCGACCAGTAAGTTGTCCCAACGCCCCTTGAGT	CGCCACCTTTGTTTAGCAGGCTGGTGTTACTTTTGGGGAGTTTCTAGGTC		TRUE	WT1;WT1;WT1;WT1	NM_024425;NM_024426;NM_000378;NM_024424	Body;Body;Body;Body		CDMR		11:32411294-32411345
cg17757000	0.011184414	0.002455144	4.555503176	1.18E-05	0.018499128	chr19	40476423	+	cg17757000	70778393		TTAAATAACACAAAAAATCCATAAACCTTAATTCTATATCCCAAATTTCC		II			NA	NA	NA	NA	NA	NA	chr19:40476511-40476928	N_Shore	ATACTTGCGACGATGATGCCTGTAAAGCTTAAGCGCAGGACCTGGCATAGATCTGTAAGG[CG]GAAACCTGGGATACAGAACTAAGGTCTATGGATCTCCTGTGCTACCCAACTTCTGGGCAC	TGGGTAGCACAGGAGATCCATAGACCTTAGTTCTGTATCCCAGGTTTCCG			PSMC4;PSMC4	NM_006503;NM_153001	TSS1500;TSS1500					19:40476009-40477669	Promoter_Associated
cg24113950	0.012843446	0.002819411	4.555365202	1.18E-05	0.018499128	chr17	36577900	-	cg24113950	25759359		TTTTAACATAAAAAACTTCCTTAAAAAAAAACATACCTAAAATCTCTCAC		II			NA	NA	NA	NA	NA	NA	chr17:36575499-36575782	S_Shelf	GTATGTGTGGATTTTGGCATGGAGGGCTTCCTTAAAGGGGAGCATGCCTGGAATCTCTCA[CG]GGGGCTGGAACTGCTGGGTGGGGTGAGTGCCAGGACTGAGGGGCTTGCCCCACTGTGGTC	TTTGGCATGGAGGGCTTCCTTAAAGGGGAGCATGCCTGGAATCTCTCACG										17:36577677-36577927	Unclassified_Cell_type_specific	TRUE
cg11872743	0.013102819	0.002879276	4.550734559	1.21E-05	0.018754244	chr17	48858651	-	cg11872743	55621484		CTTCTAAATATCCAAAATAACTATCCCAAACAAACRACRATCTTCTTAAC		II			NA	NA	NA	NA	NA	NA	chr17:48858635-48858938	Island	AAATCTCCTGGCTTCTGGGTGTCCAGGGTGGCTGTCCCAGGCAGGCGACGGTCTTCTTGG[CG]GCCAGGCTGCGTATGCGTCACGAGGAAGCCTCCAGATGGAGCGCGGCCGCCAAGGCGCAG	TTCTGGGTGTCCAGGGTGGCTGTCCCAGGCAGGCGACGGTCTTCTTGGCG	TRUE								17:46213488-46213876
cg18297745	0.01003316	0.002205572	4.549004888	1.21E-05	0.018788358	chr3	147016780	-	cg18297745	36628455		CAAATTCCACTTTCTAATTATAAATATCTCCCTATAAATCTATACTAACC		II			NA	NA	NA	NA	NA	NA		OpenSea	CCCTTCTGTATCAAATTCCACTTTCTGGTTGTGAATATCTCCCTGTGAGTCTATGCTAAC[CG]TGCCATTGCTCGGCGTTTATACTTATCCACATTTGTATGATAAATACACAATGAAATGAC	CGGTTAGCATAGACTCACAGGGAGATATTCACAACCAGAAAGTGGAATTT								TRUE
cg08400124	0.007427463	0.001633928	4.545771743	1.23E-05	0.018939399	chr4	77507102	+	cg08400124	18660346		CTAAAATCCTCTAACTCATAAACACRACRTACTATAAAAACCATTAAAAC		II			NA	NA	NA	NA	NA	NA	chr4:77507077-77507339	Island	CTCGCCAGGGCTGGGAGGAAGGGCAGATAAAGCTGCCGACGCTGTGTTCTTCTTTACCTT[CG]CTTTAATGGTCTTCACAGCACGTCGTGTTTATGAGTCAGAGGACCCTAGAGCGACACTTG	CGCTTTAATGGTCTTCACAGCACGTCGTGTTTATGAGTCAGAGGACCCTA			SHROOM3	NM_020859	Body		RDMR	TRUE	4:77726102-77726428
cg18048370	0.00570112	0.00125553	4.540805937	1.26E-05	0.019135331	chr10	134725087	+	cg18048370	66771323		ATTTAATAAACCATTACCCATTTCTAACTCAAAAAAACCTCAAAAAACCC		II			NA	NA	NA	NA	NA	NA	chr10:134722046-134722292	S_Shelf	CACAGGCTCCAGGAGGTTCCCCACAGACTCCCTTGACTCATTAGGAAACCGGCTTTCTCT[CG]GGTTCTTTGAGGCTCTTCTGAGTTAGAAATGGGCAATGGCTCATCAAACACTTCTGCAGC	CGGGTTCTTTGAGGCTCTTCTGAGTTAGAAATGGGCAATGGCTCATCAAA									10:134574614-134575078
cg01616529	0.013380462	0.002946772	4.540717967	1.26E-05	0.019135331	chr11	638424	+	cg01616529	65712305	16717413	CAACCCCTCTAATCCTTCCCACCAATTTAAAAAAATTAAAAACTTAAACA	CAACCCCTCTAATCCTTCCCGCCGATTTAAAAAAATTAAAAACTTAAACG	I	T	Red	NA	NA	NA	NA	NA	NA	chr11:636906-640628	Island	CAGCAGCACGGGACACGCGTGACCTGTGCTCCTTTCGAGCCGCAGACGTCACAGTGACGA[CG]TTTAAGCTCCTAATCTCCCCAAATCGGCGGGAAGGATTAGAGGGGCTGCCTGCTCCTTTG	CAGCCCCTCTAATCCTTCCCGCCGATTTGGGGAGATTAGGAGCTTAAACG			DRD4	NM_000797	Body				11:628372-628508	11:636735-638506	Unclassified_Cell_type_specific
cg07015079	0.011081433	0.00244189	4.538054967	1.27E-05	0.019245449	chr1	145549441	-	cg07015079	57669492		TCCCAACTCTATAATAACAAAAATCTTTAATCCCRTCTCAATACATCATC		II			NA	NA	NA	NA	NA	NA		OpenSea	TGGGGTTGGGATCCCAGCTCTGTGGTGACAGAAGTCTTTAGTCCCGTCTCAATGCATCAT[CG]CCTTTTCTTTTTATCAGTCTTTCTAGCTCTTCTAGTCTTGCAAGGAAGCCCGCCAGCTTT	CCCAGCTCTGTGGTGACAGAAGTCTTTAGTCCCGTCTCAATGCATCATCG		TRUE	ANKRD35	NM_144698	Body			TRUE		1:145548615-145549837	Unclassified
cg07462292	0.005709416	0.001258468	4.53679749	1.28E-05	0.019245585	chr11	44332340	-	cg07462292	33761347		ATAAACCTAACAAATTTTAACATTCRAAACCAAAAAAACCACRAACCTAC		II			NA	NA	NA	NA	NA	NA	chr11:44332314-44332757	Island	AGCCCCCCAAAATAAACCTAACAGGTTTTGACATTCGAAGCCAGGGGGACCACGGGCCTG[CG]GATGCAAGCGAGTCCTACGGACTCCTGCGCGCGAGCTCGCGGGCGCCGCTGCGGGCCTTC	CGCAGGCCCGTGGTCCCCCTGGCTTCGAATGTCAAAACCTGTTAGGTTTA			ALX4	NM_021926	TSS1500			TRUE	11:44288908-44290148	11:44332304-44332723	Unclassified_Cell_type_specific	TRUE
cg27310024	0.012907895	0.002849541	4.529815564	1.31E-05	0.01960945	chr15	90950101	+	cg27310024	58623446		ATTAATAAACTTCTCAAATTTCTTTCATTTTATTTTCRTTTCCCACCAAC		II			NA	NA	NA	NA	NA	NA		OpenSea	CTACATTGGAGTTCAAAAAGTGTATAGGATAAGGGAGAGAAGTAGCGTTAGTGGGAATAA[CG]TTGGTGGGAAACGAAAACAAAATGAAAGAAACCTGAGAAGTTCATTAACTCATTAGTAGA	CGTTGGTGGGAAACGAAAACAAAATGAAAGAAACCTGAGAAGTTCATTAA			IQGAP1	NM_003870	Body			TRUE
cg25243008	0.01234282	0.002725734	4.528255055	1.32E-05	0.01960945	chr17	59554806	+	cg25243008	51615496	29764313	TACCATAAAAAACAAAAAACCCCCAATCCCAAAAACCCTTAAAAATACCA	TACCATAAAAAACAAAAAACCCCCGATCCCAAAAACCCTTAAAAATACCG	I	T	Red	NA	NA	NA	NA	NA	NA		OpenSea	CGCCTCCAGGGCGCTTTGCTAAGCTTTGTCCAGCCGCGGCAACCCGCCTCCCCCAGCCCA[CG]GCATCCTCAAGGGCCCTTGGGATCGGGGGCCTCTTGCCTTCTATGGCACTATTTTGGAAA	CGGCATCCTCAAGGGCCCTTGGGATCGGGGGCCTCTTGCCTTCTATGGCA			TBX4	NM_018488	Body				17:56909454-56909589
cg20201270	0.012198835	0.002694646	4.527063418	1.33E-05	0.01960945	chr2	45397874	+	cg20201270	35734308	15666447	AATCATATATACACACCAACCCACAACATACTACTAAATAACAATAACCA	AATCATATATACGCGCCGACCCACAACATACTACTAAATAACAATAACCG	I	A	Red	NA	NA	NA	NA	NA	NA	chr2:45395869-45398186	Island	GGCTGAGTGTGTTAGGGAGCAGAAAACCGAACTTGAAGGATGTTGGATGCGTCTGGGAAC[CG]GCCATTGCCACTTAGTAGTATGTTGTGGGCCGGCGCGCACACATGACCCTAAATCTCTGC	CGGCCATTGCCACTTAGTAGTATGTTGTGGGCCGGCGCGCACACATGACC							CDMR		2:45249392-45251690
cg07429623	0.009641714	0.002131323	4.523815862	1.35E-05	0.01960945	chr1	205326201	+	cg07429623	57686360		TTATTAAATTAAAACTAAAATACACATTTACCCTTTACATAACTAACAAC		II			NA	NA	NA	NA	NA	NA		OpenSea	GGACTCCTCTGCCAGATGGGAGAGAATGGAGGGAAGAGAGAAAGGGGCTGTCCTTTGCAA[CG]CTGCCAGTTATGCAAAGGGCAAATGTGCACCTCAGCCCTAATCCAACAATTGCAGATTTT	CGCTGCCAGTTATGCAAAGGGCAAATGTGCACCTCAGCCCTAATCCAACA			KLHDC8A	NM_018203	TSS200
cg23316449	0.012177345	0.002691879	4.523733754	1.35E-05	0.01960945	chr14	73704055	-	cg23316449	26790469		ACRAAATAACCAAAATAAAAAATAAACCAAACCTTAACACAAACCCAAAC		II			NA	NA	NA	NA	NA	NA	chr14:73704054-73705106	Island	AGAGAGGACAGACGGGGTGACCAGAGTGGAGGATGAGCCAAGCCTTGGCACAGACCCAAG[CG]GGTGGAGGCCCCGGGCAACACCGGTCACCACGAGGGCCTCTACGAAGGGCTCTGTCCTCC	CGGGGTGACCAGAGTGGAGGATGAGCCAAGCCTTGGCACAGACCCAAGCG			PAPLN	NM_173462	TSS200		RDMR			14:73703697-73704140	Unclassified_Cell_type_specific
cg10516359	0.006459455	0.001427989	4.523461957	1.35E-05	0.01960945	chr11	45827763	+	cg10516359	57624389		TTAAAAACRATAATAAATAAACRACCCACATTATAAAAAACCACACCRAC		II			NA	NA	NA	NA	NA	NA	chr11:45825615-45826872	S_Shore	CCTGCCCCTGTCGGTGGTCTTCATCGGCATGATCACCTTCAATAACCTCTGCCTCAAGTA[CG]TCGGTGTGGCCTTCTACAATGTGGGCCGCTCACTCACCACCGTCTTCAACGTGCTGCTCT	CGTCGGTGTGGCCTTCTACAATGTGGGCCGCTCACTCACCACCGTCTTCA		TRUE	SLC35C1;SLC35C1;SLC35C1	NM_001145265;NM_001145266;NM_018389	Body;Body;1stExon
cg07028396	0.016229142	0.003587831	4.523385326	1.35E-05	0.01960945	chr10	93805682	+	cg07028396	18633439	31803396	ATAAAACAACTAAAAACATCAAATCTTATCTCAAACTCCCTCCCAAACCA	GTAAAACGACTAAAAACGTCGAATCTTATCTCAAACTCCCTCCCAAACCG	I	C	Grn	NA	NA	NA	NA	NA	NA	chr10:93805512-93805845	Island	GCAGAACGTGGGACCTGGAGCGGGGACCGAAAGGGTGCGGGCGGGAGACTATGGGTGGGG[CG]GCCTGGGAGGGAGCCTGAGACAAGACCCGACGCCCCCAGCCGCTCCACGTCGCTCTGCAG	GTGGAGCGGCTGGGGGCGTCGGGTCTTGTCTCAGGCTCCCTCCCAGGCCG								TRUE	10:93795315-93795967
cg06114171	0.006638449	0.001467908	4.522386545	1.35E-05	0.01960945	chr11	117561139	+	cg06114171	30720410		TATCCAATACRACTAATATTAAAAAACCCRTAAAAACAACTTAAAAACCC		II			NA	NA	NA	NA	NA	NA		OpenSea	AACAGCACCCAGGCTGGCTTGGTAAGTGACCACAGACCTCCCAAGGGATGGAGGCACCCA[CG]GGTCTCCAAGCTGCCCTCACGGGCCTTTCAACATCAGTCGCATTGGATACAGCAGTGGCC	CGGGTCTCCAAGCTGCCCTCACGGGCCTTTCAACATCAGTCGCATTGGAT			DSCAML1	NM_020693	Body			TRUE
cg02727444	0.011452817	0.002533742	4.520119571	1.37E-05	0.01969039	chr19	12175631	+	cg02727444	41745381	37675401	TTTCAAATAACTCCCACATCCAAAACAATCACAACACAAACAACAAAACA	TTTCAAATAACTCCCACGTCCAAAACAATCACAACACAAACGACAAAACG	I	A	Red	NA	NA	NA	NA	NA	NA	chr19:12175460-12176057	Island	AGGTTGGCACCCCGTTTTTCCTGCTCTGAGAGGGACCGGTTGCCACCGCCATACTTCTGT[CG]CCCTGTCGTCTGTGTTGTGACTGCTTTGGACGTGGGAGTCACCTGAAAGCCAGGAAATGG	CGCCCTGTCGTCTGTGTTGTGACTGCTTTGGACGTGGGAGTCACCTGAAA			ZNF844;ZNF844	NM_001136501;NM_001136501	5'UTR;1stExon				19:12036461-12037000	19:12175097-12176384	Promoter_Associated
cg03483944	0.010217225	0.002260959	4.518977736	1.37E-05	0.01969039	chr19	55874700	-	cg03483944	63766496		AAACTTTATAACCTCATCRAACACACAAAAACCTCTTCCAAAAACTCTCC		II			NA	NA	NA	NA	NA	NA	chr19:55873636-55873993	S_Shore	CTCTGGTGGAGGGGCTTTGTGACCTCATCGGACACACAGGGGCCTCTTCCAGGAACTCTC[CG]GGGACTGTGGGCTCCCTTCTCCTCCAGGGATACAGCCTGGAGTTTTTTGTTTGTTTGTTT	GGCTTTGTGACCTCATCGGACACACAGGGGCCTCTTCCAGGAACTCTCCG			FAM71E2	NM_001145402	TSS200			TRUE
cg05296818	0.00888043	0.001966579	4.515673491	1.39E-05	0.019860921	chr14	61117162	+	cg05296818	28674383		ACRATTATTAAAACCRAACACAATTTTATTTAATTTACACCACATCCAAC		II			NA	NA	NA	NA	NA	NA	chr14:61114102-61116552	S_Shore	GAATGCCGAGAGGCTTTACTTGCTATTAGCAAAAATGCTTTGGGAACCTCGTACGAAAGG[CG]CTGGATGTGGTGTAAATTAAATAAAACTGTGCCCGGCTCCAATAACCGTCCGGTTGTAAT	CGGTTATTGGAGCCGGGCACAGTTTTATTTAATTTACACCACATCCAGCG			SIX1	NM_005982	TSS1500				14:60186820-60186968
cg26795012	0.010103056	0.002238987	4.512332734	1.41E-05	0.019872962	chr1	245874750	-	cg26795012	32600485		TTACAATAAATAAAACAAATTCCAAACTCCCAAAACTCAATAAAATTAAC		II			NA	NA	NA	NA	NA	NA		OpenSea	CACCGTGCTGGTTGCAGTGAATGAAACAGGTTCCAGGCTCCCAGAACTCAGTGAGGTTGG[CG]AGCCGGGCCGGCACACAGAAACGCTGCTACAAACACGCAAACGTGCTCCCCTCCATGCAG	CGCCAACCTCACTGAGTTCTGGGAGCCTGGAACCTGTTTCATTCACTGCA									1:243941270-243941417
cg05333146	0.014444035	0.003201122	4.512179067	1.41E-05	0.019872962	chr16	67183725	+	cg05333146	55692331		CRCTCAAAAAAATCCACTTTCTAACCTAAACCTCAACTTTCTACCCCRAC		II			NA	NA	NA	NA	NA	NA	chr16:67183208-67184968	Island	ACTCCAGGAGATTTCCCACGTTCACGAACACATCTGCGTCGCCCTTAAAAACGAAGCGCA[CG]TCGGGGCAGAAAGCTGAGGCCCAGGCTAGAAAGTGGATCTCCTTGAGCGTTAGGTTAAAA	CGTCGGGGCAGAAAGCTGAGGCCCAGGCTAGAAAGTGGATCTCCTTGAGC			B3GNT9	NM_033309	Body				16:65740782-65742447
cg16319129	0.011819976	0.002619686	4.511981673	1.41E-05	0.019872962	chr6	91791565	+	cg16319129	19679469		CTAATTTCRCTCAACTATCTACTACATTTCACAAAACATTCTAACACATC		II			NA	NA	NA	NA	NA	NA		OpenSea	GTACTTTGAATGAAGAATGAATGGAGAATGGGCATGTTTTCATGCTGGGAATAAGAGATA[CG]ATGTGTTAGAATGTCCTGTGAAATGTAGCAGATAGCTGAGCGAAATCAGACTGCCTCACT	CGATGTGTTAGAATGTCCTGTGAAATGTAGCAGATAGCTGAGCGAAATCA								TRUE
cg10091775	0.01486109	0.00329517	4.509961278	1.42E-05	0.019941989	chr15	63674923	-	cg10091775	12766315		TCCTAAAATACTAAAATTCCAATACTCAAATCAATCTCCCCAAACATTCC		II			NA	NA	NA	NA	NA	NA	chr15:63673888-63674160	S_Shore	CTACCTTGGCCTCCTAAAGTACTGGGATTCCAGTACTCAAATCAGTCTCCCCAAGCATTC[CG]GGAGTTGTTTGTTTGTTTGTTTGTTCAGACGGAGTCTCCCTCTGTCGCCCAGGCTGAAAT	CCTAAAGTACTGGGATTCCAGTACTCAAATCAGTCTCCCCAAGCATTCCG	TRUE		CA12;CA12	NM_001218;NM_206925	TSS1500;TSS1500
cg18143535	0.009936059	0.002204105	4.507979392	1.44E-05	0.02000852	chr1	95285405	-	cg18143535	20732309	14605333	CAAAATATCTAAATTCAACTCCTACCTCCACAACTTACTAAATCTCCTCA	CGAAATATCTAAATTCGACTCCTACCTCCACAACTTACTAAATCTCCTCG	I	A	Red	NA	NA	NA	NA	NA	NA	chr1:95285602-95286319	N_Shore	GCGCCGGTCTCCCGGAGTGTCTGGGTTCGACTCCTGCCTCCACAACTTACTGGGTCTCCT[CG]AACAAGTTGCATCACCAATGGCCGTGCCTCAGTTTCCCTCCTCCGTAGATTAGGAATAAC	CGAGGAGACCCAGTAAGTTGTGGAGGCAGGAGTCGAACCCAGACACTCCG			SLC44A3;SLC44A3	NM_001114106;NM_152369	TSS1500;TSS1500		RDMR		1:95057928-95058039
cg20395072	0.00945543	0.002098288	4.506258635	1.45E-05	0.02001485	chr14	53258601	+	cg20395072	72625366		CACTTACRCTACTAAACTAACTACTAAATAAACRTATCTACAAATAAACC		II			NA	NA	rs74905724	0.013901	NA	NA	chr14:53257664-53258400	S_Shore	CTGGCCTCTCCCGGCTCCTCCTCCTCGCTCCCCAAGGCCTTTCCCACCGCGTCATTGTCT[CG]GTTTATCTGCAGATACGTCTACCTAGCAGTCAGCCCAGCAGCGTAAGTGGTGACCAGTGT	CGGTTTATCTGCAGATACGTCTACCTAGCAGTCAGCCCAGCAGCGTAAGT		TRUE	GNPNAT1	NM_198066	TSS1500				14:52327415-52328352	14:53258001-53258657	Promoter_Associated
cg18837429	0.005629865	0.001250319	4.502744865	1.47E-05	0.02001485	chr14	75050528	-	cg18837429	18612412		TACCAAAAACACAATTTTAAATAAACAAAACACAATCCCTATAAACTCCC		II			NA	NA	NA	NA	NA	NA	chr14:75052567-75052820	N_Shelf	ATGGTGTTAGGTACCAGGGACACAATTTTGAATGAGCAGAACACAGTCCCTGTGAGCTCC[CG]GGTAGCTCCTGGTCCAGTGAGCAAATGGACAGATCATCTGAAGGCAGGGTGAAAAGTGCT	CGGGAGCTCACAGGGACTGTGTTCTGCTCATTCAAAATTGTGTCCCTGGT			LTBP2	NM_000428	Body			TRUE
cg20625138	0.008929611	0.001983299	4.502403623	1.47E-05	0.02001485	chr1	7913667	-	cg20625138	54606448		AAATACATAACAAACATTACTCCAAACTCAAAACAATTCTATACATACAC		II			NA	NA	NA	NA	NA	NA		OpenSea	GTGAAAAGTTAAAATACATAGCAAACATTGCTCCAGGCTCAAGACAATTCTGTACATACA[CG]TGGCCTCATGTGAAGCCGCAAGCACTTCAATCTTCAGAGAAAGGAAATAACTTCATAAAG	AATACATAGCAAACATTGCTCCAGGCTCAAGACAATTCTGTACATACACG		TRUE	UTS2;UTS2	NM_006786;NM_021995	TSS1500;TSS200
cg05744332	0.010573687	0.002349205	4.500964962	1.48E-05	0.02001485	chr7	156799873	+	cg05744332	37803428		CCAACTCTTCCCAAACCTATTTAAATCTAAACCTAAATCTCTAAAAAAAC		II			NA	NA	NA	NA	NA	NA	chr7:156801418-156801632	N_Shore	AATAATAAAATAAAGGAGCAGTGAGTGATGAGAACCAAATCTCTCCCCCTCTCCTCACTG[CG]CCTTCCTAGAGATTCAGGCTCAGATCCAAACAGGTCTGGGAAGAGCTGGTCCTGCTGTTC	CGCCTTCCTAGAGATTCAGGCTCAGATCCAAACAGGTCTGGGAAGAGCTG			MNX1;MNX1	NM_001165255;NM_005515	Body;Body							TRUE
cg12847536	0.010467332	0.002325824	4.500484139	1.48E-05	0.02001485	chr8	1822186	-	cg12847536	42622486		AACCACTTTTTAAATACRCRAAACTAAAAACCAACRACAAAATTATCATC		II			NA	NA	NA	NA	NA	NA	chr8:1821602-1821914	S_Shore	ATGCCTCCATAGGCCACTTTTTAAATACGCGGGGCTAAGGGCCAACGACAAGATTGTCAT[CG]AGGACAATAAGTCGATGGCGCTGCCTGGTCACTGGCTTGGTCAGAAAACACATGCCAGGG	GCCACTTTTTAAATACGCGGGGCTAAGGGCCAACGACAAGATTGTCATCG			ARHGEF10	NM_014629	Body				8:1809516-1809614
cg12059112	0.012246609	0.00272142	4.5000811	1.48E-05	0.02001485	chr1	181287684	+	cg12059112	13728349	70689368	AAAAACATAAAAAAACAACCAAAAACCCCAAAACTTACAAAAACCCAACA	GAAAACATAAAAAAACGACCAAAAACCCCAAAACTTACGAAAACCCAACG	I	A	Red	NA	NA	NA	NA	NA	NA	chr1:181287300-181287873	Island	GGGGGACTCACGCGCCGCCGGGGAGCGGAGCCAGGCTCCGAGAAGGGAGCAGGCTCGAGC[CG]CTGGGTTTTCGCAAGCCTTGGGGCCTCTGGCCGCCCTTCCATGCCTCCGGGCGCGGGCGG	GGAGGCATGGAAGGGCGGCCAGAGGCCCCAAGGCTTGCGAAAACCCAGCG									1:179553767-179554673
cg09834465	0.012824404	0.002850398	4.499162074	1.49E-05	0.02001485	chr1	35586503	-	cg09834465	31765305		RCRTTTAAATAACTAAAAATTACCCCTACCTAAAACCTCAAACTCCAAAC		II			NA	NA	NA	NA	NA	NA	chr1:35586331-35586591	Island	GTAGGGCCTGCGCGTTTGAGTGACTGAGAGTTGCCCCTGCCTGAGACCTCAAACTCCAGG[CG]GAAGCGCTATCGGTTGGCTGAGCAGCCGTAGCCCGCCGCACGGCGACCCCCAGGCCCAGA	CGCCTGGAGTTTGAGGTCTCAGGCAGGGGCAACTCTCAGTCACTCAAACG									1:35358919-35359324	1:35586503-35586739	Unclassified
cg09835740	0.011871549	0.002638875	4.498716292	1.49E-05	0.02001485	chr5	72597231	-	cg09835740	49789479		AATTCTCCCTTCAAAATATAAAAACTTAACTAAACCCAAAATTCRCCRAC		II			NA	NA	NA	NA	NA	NA	chr5:72598958-72599656	N_Shore	GGCAGGTACATGGTTCTCCCTTCAAAATATAGAAACTTGGCTAGGCCCAGAGTTCGCCGA[CG]TGCGTCTCCCTCCCCTCAGCTTCCATGAGAACTTCTTCCCAGAACTTCTACAGAGCCTGG	CGTCGGCGAACTCTGGGCCTAGCCAAGTTTCTATATTTTGAAGGGAGAAC							RDMR	TRUE	5:72632682-72632992
cg24264254	0.010586954	0.002354039	4.497356826	1.50E-05	0.02001485	chr10	101076238	-	cg24264254	13801428		AAAATCATAACCTATAAAAAAACTCTCRAACTTTCCATAACCCTTAAAAC		II			NA	NA	NA	NA	NA	NA		OpenSea	AGGGTCGCTGCAGAGTCATGGCCTATGAGGAAGCTCTCGAACTTTCCATGACCCTTGAAG[CG]CTTTCAAAGGCAAAAGTTCCGGGCCTGTGAGGAGGCTCCGCGATGGCGGGCCTGGCTGAG	CGCTTCAAGGGTCATGGAAAGTTCGAGAGCTTCCTCATAGGCCATGACTC									10:101065806-101066309
cg00731683	0.009044327	0.002011399	4.496534751	1.50E-05	0.02001485	chr6	31548437	-	cg00731683	25732355		AATTTCCAAACAATCTCCTACATTTTTCCCACTACCATAAAATCCTAAAC		II			NA	NA	NA	NA	NA	NA	chr6:31548436-31549277	Island	GGTTCAAAATCAATTTCCAAACAGTCTCCTACATTTTTCCCACTGCCATGGGGTCCTGGG[CG]TCCGGGCCCCCAATATTCACGCACTCGCACCACGCACTCATATTCCCTCACCCCACCATC	CGCCCAGGACCCCATGGCAGTGGGAAAAATGTAGGAGACTGTTTGGAAAT			LTB;LTB	NM_002341;NM_009588	3'UTR;3'UTR				6:31656416-31657221	6:31547692-31549746	Promoter_Associated
cg00404717	0.013074519	0.002909001	4.494504749	1.52E-05	0.02008998	chr4	174912178	-	cg00404717	66664384		CCAACAACTAAATTCTATCACCCTAACTAAAACRACCCTATTAATATAAC		II			NA	NA	NA	NA	NA	NA		OpenSea	GGAGCCTGGAGCCAGCAGCTGGGTTCTGTCACCCTGACTGGGGCGGCCCTGTTAGTGTAG[CG]TGACCCCTGGCGCATTCGCACAGATAATACCGGCACCTCTTTTCACTCTAATCTCCTACC	CGCTACACTAACAGGGCCGCCCCAGTCAGGGTGACAGAACCCAGCTGCTG										4:174911686-174912335	Unclassified_Cell_type_specific
cg11168423	0.017738619	0.003948624	4.492355156	1.53E-05	0.020175564	chr3	43515832	+	cg11168423	42775416		TTTCTAAAAAAATATTACTCCTCCTACTTTAAACTCTACAATATTTTATC		II			NA	NA	NA	NA	NA	NA		OpenSea	ATGGGCTCAGAGGACTTTATCAGGATTGATTATCAAAACTAATATGTTGTTTTTCCAAGT[CG]ATAAAACATTGCAGAGCTCAAAGCAGGAGGAGCAACATTTCCCCAGAAAATGAGAGTTTT	TTCTGGGGAAATGTTGCTCCTCCTGCTTTGAGCTCTGCAATGTTTTATCG			ANO10	NM_018075	Body			TRUE
cg15531272	0.005916756	0.00131789	4.489565656	1.55E-05	0.020238248	chr19	5863479	+	cg15531272	65629418	71635456	TATATACCCCAAATCTCACATATAATTCATAACACACCCAACTCAACCCA	TATATACCCCGAATCTCACATATAATTCATAACGCACCCAACTCAACCCG	I	T	Red	NA	NA	NA	NA	NA	NA	chr19:5866711-5867473	N_Shelf	GTGGGGCCCAGGGCTGGGAGCCAAGGGCAGCTGCCGCTCAGAAGGAGGGAGAAGGCCCCA[CG]GGCTGAGCTGGGTGCGCCATGAACCACATGTGAGATCCGGGGCATACAGGGAGGCAATGG	CGGGCTGAGCTGGGTGCGCCATGAACCACATGTGAGATCCGGGGCATACA
cg18351329	0.011263816	0.002508982	4.489396928	1.55E-05	0.020238248	chr2	176970508	-	cg18351329	43705470		CRAAAATAAAATCCCAAACCTTACCTAAACCCATAAACTAAAAAAAAATC		II			NA	NA	NA	NA	NA	NA	chr2:176971706-176972305	N_Shore	GTCTGCTCACTCGGAGGTGGGATCCCAGGCCTTGCCTGGACCCATGGGCTAGGAGAGGGT[CG]CGGCAGGCTGGGAGGAGAGTGAGGCCTTGGGGGAGTGGATGGGGTGCCCCACGAAGAGTC	GGAGGTGGGATCCCAGGCCTTGCCTGGACCCATGGGCTAGGAGAGGGTCG								TRUE
cg13860283	0.007592677	0.001692123	4.487071249	1.56E-05	0.0203401	chr12	55524042	+	cg13860283	16778479		ACTAATACAACCACAAAAATAAAAACCAACCACCAACTAAATACACAAAC		II			NA	NA	NA	NA	NA	NA		OpenSea	GCTTATGACCGCTTTATTGCCATCTGCAACCCTCTGCTCTACTCTGTTCAAATGTCCACA[CG]TCTGTGTACTCAGTTGGTGGCTGGTTCCTATTTTTGTGGCTGCATTAGCTCAGTTATTCA	CTAATGCAGCCACAAAAATAGGAACCAGCCACCAACTGAGTACACAGACG			OR9K2	NM_001005243	1stExon
cg02832697	0.006784807	0.00151335	4.483303577	1.59E-05	0.020519014	chr4	154126481	+	cg02832697	14678510		CACTAAACACCRAATAAACCAACCAAAAAATAAAACAAACACCAAAAACC		II			NA	NA	NA	NA	NA	NA		OpenSea	TCGGGGTGCTTGCTGGTTTCCGGGGTGTGAATGGGTGAGGGTGGAAAACCACTCAGGCAC[CG]GTCTTTGGTGCCTGCTTTATCTCTTGGCTGGCCCATTCGGTGCTCAGTGAGGCACCTGTC	ACTGAGCACCGAATGGGCCAGCCAAGAGATAAAGCAGGCACCAAAGACCG			TRIM2;TRIM2	NM_015271;NM_001130067	Body;5'UTR			TRUE		4:154126310-154126919	Unclassified_Cell_type_specific
cg19773311	0.007020093	0.001566292	4.481983397	1.60E-05	0.020519014	chr1	159900133	-	cg19773311	30761317		CAATCTCTTAAAAACCAACTCTAAAAAATCCCAATACAAAAATACCCCCC		II			NA	NA	NA	NA	NA	NA	chr1:159899432-159899853	S_Shore	ACGTAGCCATCCAGTCTCTTAGGGACCAGCTCTGGGGGATCCCAATGCAGGAGTACCCCC[CG]GGGTGTCCTCACTGCCACCAGACCCCGCGGAGGGGACAGGGGAGGCGGTATCTCTGTTGG	CGGGGGGTACTCCTGCATTGGGATCCCCCAGAGCTGGTCCCTAAGAGACT			IGSF9;IGSF9	NM_020789;NM_001135050	Body;Body
cg14871923	0.012766898	0.002849067	4.481080356	1.60E-05	0.020519014	chr5	176244740	-	cg14871923	42749428	35727344	AAAACCCTTAAACCAACAAATCTACAAAACACATAAACTACCATAAAACA	AAAACCCTTAAACCGACGAATCTACGAAACACGTAAACTACCGTAAAACG	I	C	Grn	NA	NA	NA	NA	NA	NA	chr5:176244559-176245284	Island	GCTTGGTACGCGAGGGCCCTTAGGCCGGCGGATCTGCGGGGCACGTGAGCTGCCGTGGAG[CG]CGGGTGCCCGAGCCCACGGCAGCCGGGGCAGAGGGGCTTCGCCATTCGCCGCGGCGCCCG	AGGGCCCTTAGGCCGGCGGATCTGCGGGGCACGTGAGCTGCCGTGGAGCG			UNC5A	NM_133369	Body			TRUE	5:176177212-176177899	5:176244226-176245663	Unclassified	TRUE
cg22170599	0.007352756	0.001641021	4.480597247	1.61E-05	0.020519014	chr1	160987731	+	cg22170599	14648395		ATTTACTCCCCTACCCTTCCTTAAATATAATATCATCACTAAAAAATTCC		II			NA	NA	NA	NA	NA	NA	chr1:160990718-160991225	N_Shelf	GTAAACACTGGGACTCAGAGAATGACCCAGAAGCAGGGCAGCAGTTCTGCCCTGCCCACG[CG]GAACTCTTCAGTGATGATACCACACTCAAGGAAGGGCAGGGGAGCAAATGCCAGCATTCC	TTTGCTCCCCTGCCCTTCCTTGAGTGTGGTATCATCACTGAAGAGTTCCG			F11R	NM_016946	Body
cg09469302	0.008249758	0.001843188	4.47581061	1.64E-05	0.020791343	chr3	107723196	-	cg09469302	69772396	10641489	ACAACTACATAAAAACACACAAACAAACACACACAAATACAAACAAACCA	GCGACTACGTAAAAACACACAAACAAACACACACAAATACAAACAAACCG	I	A	Red	NA	NA	NA	NA	NA	NA		OpenSea	GTCAAGAGGGGCGCGGCTGCGTAAGAGCACACAGACAGACACACACAGATGCAGGCAGGC[CG]GCAGGCCATCCACCGGCAGAATGAGCCAGAATTTGGACGGTGCGGTCAGAGAAGACCCCA	CGGCCTGCCTGCATCTGTGTGTGTCTGTCTGTGTGCTCTTACGCAGCCGC									3:109205725-109205952
cg12419176	0.013740932	0.003070451	4.475216181	1.64E-05	0.020791343	chr1	32936996	-	cg12419176	66657412	46602503	CATTAATAAACAACTACAACAATATACTACCCCACTAAACCTAACCCACA	CGTTAATAAACAACTACAACAATATACTACCCCGCTAAACCTAACCCACG	I	T	Red	NA	NA	NA	NA	NA	NA		OpenSea	AGTGGAGGTGGACGTTGGTGAACAGCTGCAGCAGTATGCTGCCCCGCTGAACCTGGCCCA[CG]TGGAGGAGGCCTTGCCAAGCGGCCAGGCGGTTGACTTGGCTTACAGCAACTACCACGTGA	CGTGGGCCAGGTTCAGCGGGGCAGCATACTGCTGCAGCTGTTCACCAACG			ZBTB8B	NM_001145720	Body					1:32936329-32937131	Unclassified
cg22672790	0.01207713	0.002699579	4.473708862	1.65E-05	0.02082165	chr5	161112787	-	cg22672790	63763374		CCTAAATATCTACAAAACATAATCTAAAACCACAAACCACCTTATTCCAC		II			NA	NA	NA	NA	NA	NA		OpenSea	AGTCAGAGGAGCCTGGGTGTCTGCAGGACATAATCTAAGACCACAAACCACCTTGTTCCA[CG]TGAGAAGGAAACAAGAAAGAAGGGAGCCAGGGGAATCCTGCAAATTTTTAGGCAACCTCT	CGTGGAACAAGGTGGTTTGTGGTCTTAGATTATGTCCTGCAGACACCCAG		TRUE	GABRA6;GABRA6	NM_000811;NM_000811	1stExon;5'UTR
cg09555706	0.008433335	0.001885496	4.472741271	1.66E-05	0.02082165	chr4	1160897	-	cg09555706	67800464		AATAAACTCAACACAACCTAAAACACCAAATCTAAAATATCTACAACCAC		II			NA	NA	NA	NA	NA	NA	chr4:1161127-1161682	N_Shore	GCCCTCGGGAGAGTGGGCTCAGCACAGCCTAGAGCACCAGGTCTGAGGTATCTGCAACCA[CG]TGGGAGCCAGGCCCCTGGACGATGAAGGACAATCTCCTGGAGCAGCAATAACTTATAAGG	GTGGGCTCAGCACAGCCTAGAGCACCAGGTCTGAGGTATCTGCAACCACG			SPON2;SPON2	NM_012445;NM_001128325	3'UTR;3'UTR				4:1150752-1150919	4:1160469-1162018	Promoter_Associated
cg07661965	0.014807094	0.003311722	4.471116547	1.67E-05	0.020837275	chr12	83864815	-	cg07661965	15662438		TAACTCATTACTTATCTCCCACTATTACTATATAAACTCATTCACAACAC		II			NA	NA	NA	NA	NA	NA		OpenSea	CCTTCATGTGTTAACTCATTGCTTATCTCCCACTATTACTATGTAGGCTCATTCACAGCA[CG]TGCTGATTATCATTGTTATCTCTAGCACCTGAAGTTGTAAAGCAGCTGTAAAGACGTAAA	CGTGCTGTGAATGAGCCTACATAGTAATAGTGGGAGATAAGCAATGAGTT
cg13272818	0.007895677	0.001766476	4.469734109	1.68E-05	0.020837275	chr19	33716915	+	cg13272818	20764471		CCRACCCCAAAAATAAATATAACTCAAACAACTAAAAAATCCCTTCCTTC		II			NA	NA	NA	NA	NA	NA	chr19:33717512-33717930	N_Shore	CCCGGCCTGGGAAGGAAGGAGAGGACTTGGGGCAGATCTAGGAAGGACTTCCCAGTTGGG[CG]AAGGAAGGGACCCTCCAGTTGCCTGAGTTACATCCATTCTTGGGGCCGGGTTGGGGAGCA	CGGCCCCAAGAATGGATGTAACTCAGGCAACTGGAGGGTCCCTTCCTTCG			SLC7A10	NM_019849	TSS200			TRUE	19:38408153-38410079
cg18916055	0.00949412	0.002125593	4.466574318	1.70E-05	0.020837275	chr17	74562048	+	cg18916055	52746502		CACCTTCCCTTACCAACAAAAAACACTAAAATAAATTCAAAATTTTCATC		II			NA	NA	NA	NA	NA	NA		OpenSea	TACAGAAGAGTTCTTGGATGAGCCAAGGACAAGCTGGGGTGTCCTATATTGAACAGACCT[CG]ATGAAAATCTTGAATTCACCCCAGTGCCCTCTGTTGGCAAGGGAAGGTGAAGATTGAAAA	ACCTTCCCTTGCCAACAGAGGGCACTGGGGTGAATTCAAGATTTTCATCG			ST6GALNAC2	NM_006456	3'UTR					17:74561662-74562211	Gene_Associated_Cell_type_specific
cg00323313	0.005166616	0.001156961	4.465676567	1.71E-05	0.020837275	chr1	23054915	+	cg00323313	49637446		CAAAACAAAACTTCTATCCCAATTCCATCACCCAAAAACTATATAACCAC		II			NA	NA	NA	NA	NA	NA		OpenSea	GATTATCTCCACTTTGCAGAGGAGGAAACTGAGCCTCAGAGAGATTACACATGACTTACT[CG]TGGTCACACAGTTCCTGGGTGATGGAACTGGGATAGAAGCCCTGCTTTGTGGGGCCCCAC	CGTGGTCACACAGTTCCTGGGTGATGGAACTGGGATAGAAGCCCTGCTTT			EPHB2;EPHB2	NM_004442;NM_017449	Body;Body			TRUE
cg18776287	0.007443678	0.00166711	4.465019844	1.71E-05	0.020837275	chr9	138393270	+	cg18776287	22608412		CAACAAAATAAACAAACTCCAAACCCAATACCCCCAAATCACTTAAACCC		II			NA	NA	NA	NA	NA	NA	chr9:138391394-138393271	Island	TTCGCTCCCTAGGGGGGTGTCACTGGACCACCGAGGCCCGGAGCCCCGAGCTCGCCCAGG[CG]GGCCCAAGTGACCTGGGGGCACTGGGCTTGGAGTCTGCCCACCTTGCTGGACTCCTGATG	CGGGCCCAAGTGACCTGGGGGCACTGGGCTTGGAGTCTGCCCACCTTGCT			MRPS2	NM_016034	Body
cg18665594	0.015247119	0.003414816	4.46499017	1.71E-05	0.020837275	chr5	101119420	+	cg18665594	36795396		AAAATTTAACTCTCTCTTAAAACCCCAAATACCTACRAATATAAATATAC		II			NA	NA	NA	NA	NA	NA		OpenSea	CGTATCCTGTTGCAGGCGCTGCCTACCCAGTGCTGGGAGAAAAAGAAACAGTCGCAGACA[CG]CACACTCACACTCGCAGGCACCTGGGGCTCCAAGAGAGAGTTAAATCTCCTTCGTGGAGT	CGCACACTCACACTCGCAGGCACCTGGGGCTCCAAGAGAGAGTTAAATCT									5:101147230-101147681
cg27478579	0.00624397	0.001398459	4.464892135	1.71E-05	0.020837275	chr2	55497012	+	cg27478579	37779500		AACAAAAAATACTATTCRCACAATACTAACTAATTCTACCRCCACTATTC		II			NA	NA	NA	NA	NA	NA	chr2:55496073-55496565	S_Shore	AGAAATGATACCTCCTTCAAAGATACGTGTTCCTAACAAGAAGGAAAAAACAAATGCAAG[CG]AACAGTGGCGGTAGAACCAGTTAGTATTGTGCGAACAGTACTTTCTGTTTTCTCCTAAGT	ACAGAAAGTACTGTTCGCACAATACTAACTGGTTCTACCGCCACTGTTCG			MTIF2;MTIF2	NM_001005369;NM_002453	TSS1500;TSS1500					2:55495606-55497161	Promoter_Associated
cg05191313	0.00822142	0.001841607	4.464263223	1.72E-05	0.020837275	chr5	118747345	+	cg05191313	27645495		AATAAAAATCCCTCAATTACACTCCCCATCATTCCTAAATCCTTAACACC		II			NA	NA	NA	NA	NA	NA		OpenSea	AACATGCCACCATTTATGGGGCTGAGTTTTAGAACGTCCCCCCACCCCCTACCCCCCGCC[CG]GTGCCAAGGACTCAGGAATGATGGGGAGTGTAATTGAGGGATTTCCATTTATGTCATTCC	ATGGAAATCCCTCAATTACACTCCCCATCATTCCTGAGTCCTTGGCACCG								TRUE		5:118747243-118748160	Unclassified
cg18568930	0.011361282	0.00254689	4.460846136	1.74E-05	0.021015992	chr19	51815658	-	cg18568930	51640349		TAAAAAAAATCCCTAAAAAAATCCTTACCRAAAACTAAAATAATCATCTC		II			NA	NA	NA	NA	NA	NA	chr19:51815157-51815458	S_Shore	TCATCTGTACGTGGAGAGGGTCCCTGAAGAGGTCCTTGCCGGGGGCTGGGGTAGTCATCT[CG]GGACAGAGGTCAGGGGATGGATGCCTTCCCAGGGTCAGTAAGAGGAGGGGACAAGGGTGT	GGAGAGGGTCCCTGAAGAGGTCCTTGCCGGGGGCTGGGGTAGTCATCTCG			IGLON5	NM_001101372	Body					19:51815612-51815913	Unclassified_Cell_type_specific	TRUE
cg02665037	0.011866723	0.00266064	4.460101413	1.74E-05	0.021015992	chr12	54362496	-	cg02665037	14778332	11679329	ACACAAACAAATCAAAATTCCCCACTACCTACCTAAACTTCCAAATTCCA	ACACAAACGAATCAAAATTCCCCACTACCTACCTAAACTTCCAAATTCCG	I	A	Red	NA	NA	NA	NA	NA	NA	chr12:54360374-54360660	S_Shore	TCAAGCTCCAGAGCACAGGCGAGTCAGAGTTCCCCACTGCCTGCCTAGGCTTCCAGGTTC[CG]GAAATCAGGGCAGAATGTGCAGGCAGAAGGCAGGGCCTGGAGGCTGGAACAGATCCCAAA	CGGAACCTGGAAGCCTAGGCAGGCAGTGGGGAACTCTGACTCGCCTGTGC			HOTAIR	NR_003716	Body
cg18811731	0.012580692	0.002822161	4.457821792	1.76E-05	0.021015992	chr1	203086869	-	cg18811731	63701372		TTAAACRCCRTCCCTTTTAACCTTTCTACAAATAAACTCAAAAAAAACTC		II			NA	NA	NA	NA	NA	NA		OpenSea	GCTGGGCCTTCTTAGGCGCCGTCCCTTTTGGCCTTTCTGCAGGTGAGCTCAGGAGAGGCT[CG]GGCAGGTGGGGAGCTGAGGCGCTGCCTGTTTCGTCTGTTCTGGCCCATGATGTCGGGTGA	TAGGCGCCGTCCCTTTTGGCCTTTCTGCAGGTGAGCTCAGGAGAGGCTCG									1:201353492-201353756	1:203086667-203087666	Unclassified
cg18497925	0.005646366	0.001266688	4.457581267	1.76E-05	0.021015992	chr11	130406409	+	cg18497925	56759360		CACCCAAAAAAAAATCCTATATCCTCACTTACTATAACTACAAAAACTAC		II			NA	NA	NA	NA	NA	NA		OpenSea	GGGCTGGAGCGGAGTCAGGAGGGGTGGATGAGATCAGAGAGGGAACAGGGGCTGGACCAC[CG]CAGTTCTTGTAGTCACAGCAAGTGAGGATATAGGATCCTTTTCTGGGTGAGGTAGAAGCT	ACCCAGAAAAGGATCCTATATCCTCACTTGCTGTGACTACAAGAACTGCG								TRUE
cg13518856	0.010134362	0.002273755	4.457103167	1.77E-05	0.021015992	chr11	79167081	-	cg13518856	29740327		ATCTTAAATTAAAACCCACAATTTACTTTAAAACTATTACTCCTAATACC		II			NA	NA	NA	NA	NA	NA		OpenSea	AGATGTGGCAGGTCTTAGATTAGAACCCACAGTTTGCTTTAGAGCTGTTACTCCTAATAC[CG]AGGCCAGAGCTTCTCAAACCTTACCGTCATCACAAATCACCAGGGGATCTTGTTATACAG	CGGTATTAGGAGTAACAGCTCTAAAGCAAACTGTGGGTTCTAATCTAAGA								TRUE
cg04454571	0.005643144	0.001266983	4.453999904	1.79E-05	0.02111941	chr11	61525216	-	cg04454571	35766493		AAAACTTAACTATATTATAACTTCATCTACTACACCCAAACTCTTTACAC		II			NA	NA	NA	NA	NA	NA		OpenSea	AGCAAGGAGGAGGGGCTTGGCTGTATTGTGACTTCATCTGCTGCACCCAGGCTCTTTGCA[CG]TTGTCTTCCTGGAGTCCTGGGGTGCAGTGGAAGCGTGGGTGACGGCCTCCCATTTCTGAG	CGTGCAAAGAGCCTGGGTGCAGCAGATGAAGTCACAATACAGCCAAGCCC			DKFZP434K028;C11orf9;C11orf9	NR_026882;NM_013279;NM_001127392	TSS200;Body;Body
cg03876340	0.008954581	0.00201119	4.452380114	1.80E-05	0.02111941	chr3	155570582	+	cg03876340	30733467		ACCRTTATACCCAAAATCCAACCTTCTAATAAATAAAACAAAATTTATTC		II			NA	NA	NA	NA	NA	NA	chr3:155572358-155572604	N_Shore	CTGCCTTATTCATTAGAGGCCTTAGAATCCCGTCCCTTAGCTGGTTCAATAATGTTTGAA[CG]AATAAACCCTGTTCCATTCACTAGAAGGCTGGATTCTGGGTACAACGGTAGGGGTAGAAA	CCGTTGTACCCAGAATCCAGCCTTCTAGTGAATGGAACAGGGTTTATTCG			SLC33A1	NM_004733	Body		RDMR	TRUE
cg11426603	0.008228284	0.001848281	4.45185704	1.80E-05	0.02111941	chr11	78426876	-	cg11426603	73773483		TCAACAACCCTTTCTAATTTACAAAACTCTCTAAACATTCAACTCATTTC		II			NA	NA	NA	NA	NA	NA		OpenSea	AATTATACATCTCAACAGCCCTTTCTAGTTTGCAGAGCTCTCTGAACATTCAGCTCATTT[CG]TCCTCCTGCCACCTGGCCCTGGGAGCTGCAGCTGCATCTATGATGCCCATCTAGACTCCA	CAACAGCCCTTTCTAGTTTGCAGAGCTCTCTGAACATTCAGCTCATTTCG			ODZ4	NM_001098816	Body			TRUE		11:78426379-78427303	Unclassified_Cell_type_specific	TRUE
cg08149422	0.004219041	0.000947806	4.451374613	1.81E-05	0.02111941	chr22	21983606	-	cg08149422	12635389		AAAAATAACRCCCTCCAAACTAAAATCACTAACCACRCACCTAAAAACAC		II			NA	NA	NA	NA	NA	NA	chr22:21982786-21984484	Island	CAGCCCCGCCTGGGAGTAACGCCCTCCAAACTGGGATCACTAACCACGCACCTGGGAGCA[CG]TGCACGTGCTGGTGCCCGTCCGCGTGCGTGGGGGCCCTGCCCAGCAGCTCCCGGAAGCAG	CGTGCTCCCAGGTGCGTGGTTAGTGATCCCAGTTTGGAGGGCGTTACTCC			YDJC	NM_001017964	Body				22:20312831-20314484	22:21983213-21984679	Promoter_Associated
cg14557202	0.011196268	0.002515487	4.45093516	1.81E-05	0.02111941	chr12	54764371	+	cg14557202	34737435		RAAAAACTAACRATAAAACCTAAATACTAAAAATTCAACAATAAAAAAAC		II			NA	NA	NA	NA	NA	NA	chr12:54764065-54764510	Island	GGTCCTGCAAACCCCACCTCTCCCTGGGCAAAGCCCGCGTCCCTCTCTCCTCCCCGCCCG[CG]CCCTCCCACTGCTGAATTCCCAGCATCCAGGCCTCACCGCCAGCTCCCCGGCGCCCCTAG	GGGAGCTGGCGGTGAGGCCTGGATGCTGGGAATTCAGCAGTGGGAGGGCG			ZNF385A;ZNF385A;ZNF385A	NM_001130968;NM_001130967;NM_015481	Body;Body;Body				12:53050149-53050760
cg16334795	0.009481029	0.002131079	4.448933643	1.83E-05	0.021206832	chr21	42538894	-	cg16334795	72751399		ATCTAAAATAAAATAACCCTCRTTACTTACATTACTCAACRCATTTCTAC		II			NA	NA	NA	NA	NA	NA	chr21:42539367-42540872	N_Shore	CTGCCTTTAGTATCTAAAATAAAATAACCCTCGTTGCTTGCATTACTCAACGCATTTCTG[CG]TCTTGGCGTCTATGGCTAAACGAGTATTAATTAGACAGTCCGCAGAGAGCTGGCTGGGGA	CGCAGAAATGCGTTGAGTAATGCAAGCAACGAGGGTTATTTTATTTTAGA		TRUE	BACE2;BACE2;BACE2	NM_138991;NM_138992;NM_012105	TSS1500;TSS1500;TSS1500
cg01053273	0.011794616	0.002652363	4.446832963	1.84E-05	0.021274021	chr20	654458	-	cg01053273	61773306		TTCTCTAAACTTCTCTAAATTTCCTCAACTAACCTAAAAACAAAACCAAC		II			NA	NA	NA	NA	NA	NA	chr20:655880-656604	N_Shore	TGCATGGGAAATTCTCTGGGCTTCTCTGGGTTTCCTCAGCTGGCCTGGGGACAGGACCAA[CG]GGGCTTCAGGGGGTGGAATCCCAGAGCTTTGTGTCAGTGTCAGTCCCTTAAGAGATCCAT	TCTCTGGGCTTCTCTGGGTTTCCTCAGCTGGCCTGGGGACAGGACCAACG			SCRT2	NM_033129	Body
cg02872767	0.017556659	0.003948686	4.446202412	1.85E-05	0.021274021	chr19	1525453	+	cg02872767	38641425	28689384	AAACTAAAACCAAAAAACAAAACCTTCTTCAAAACACACTACAAACTACA	AAACTAAAACCAAAAAACAAAACCTTCTTCGAAACACGCTACGAACTACG	I	A	Red	NA	NA	NA	NA	NA	NA	chr19:1525206-1525854	Island	CGGGTGGCTTCGCCCGCAGGGAAAGGTGCGTGTCCCCATCGGTCCCCAGGGCCCACAGTC[CG]CAGCCCGCAGCGTGTCCCGAAGAAGGCCCTGCCCTTTGGTCCCAGCCCTGGGTGGCCATG	CGCAGCCCGCAGCGTGTCCCGAAGAAGGCCCTGCCCTTTGGTCCCAGCCC			PLK5P	NR_026557	Body				19:1476003-1476854
cg01580888	0.016693453	0.003758087	4.442008676	1.88E-05	0.021298336	chr19	33556060	-	cg01580888	71644308	63796312	CCTCAAAATTATCTATAAACATCATAACTAACTCAACTTTACAAATACCA	CCTCGAAATTATCTATAAACGTCGTAACTAACTCAACTTTACGAATACCG	I	C	Grn	NA	NA	NA	NA	NA	NA	chr19:33555246-33556431	Island	CTGGGCGCGGCGCCTCGGGGTTGTCTGTGGGCGTCGTGGCTGACTCAACTTTGCGAGTGC[CG]CGAGAGCGCAGGAAAGGCACTGGGGTCTCAGGGGCCGCAGCGAAGCCCTGGCTGTGGACC	CCTCGGGGTTGTCTGTGGGCGTCGTGGCTGACTCAACTTTGCGAGTGCCG		TRUE	RHPN2	NM_033103	TSS1500				19:38247087-38248271	19:33555158-33556234	Unclassified
cg00524963	0.006221425	0.001400671	4.441747121	1.88E-05	0.021298336	chr1	15573457	+	cg00524963	43730397		AAATTTAATTCAAAAATCCTTTCCATTACCCCTCACTATAAACTAAATAC		II			NA	NA	NA	NA	NA	NA	chr1:15573620-15573953	N_Shore	CTCATGAGTTCAGCTCCATCAATCTCCTACCTCTCCCTATCGCCCCCGACCCTCCCTCAA[CG]CATCCAGCTTACAGTGAGGGGTAATGGAAAGGATTCTTGAATCAAATCTCCTCCCTGCTC	CGCATCCAGCTTACAGTGAGGGGTAATGGAAAGGATTCTTGAATCAAATC			FHAD1	NM_052929	TSS1500			TRUE				TRUE
cg02806645	0.019740326	0.004445628	4.440390776	1.89E-05	0.021298336	chr3	138725153	-	cg02806645	35787477	43725452	ACCCATAACCTCAACAACACTCTTAAACCTAACAAAAAACATAAAAAACA	ACCCATAACCTCGACGACGCTCTTAAACCTAACAAAAAACGTAAAAAACG	I	C	Grn	NA	NA	NA	NA	NA	NA	chr3:138724325-138725446	Island	GCGGGGCCGGCTGCCCATAGCCTCGACGGCGCTCTTGGGCCTAGCAGAGGACGTAGGGAG[CG]CGGGCAGCGAAGTCCTTTTTGAGGTAACAGGTGTCGGTGCTAGGCGAGGCGGGTTGGGGC	GCCCATAGCCTCGACGGCGCTCTTGGGCCTAGCAGAGGACGTAGGGAGCG			PRR23A	NM_001134659	TSS200				3:140207016-140208136
cg12518844	0.009503415	0.00214033	4.440162362	1.89E-05	0.021298336	chr5	5572628	+	cg12518844	69639508		AATAACCACTACTCRCTACCATCAACTTTCATCTATTCACTAAAAAAAAC		II			NA	NA	NA	NA	NA	NA		OpenSea	CCTGTTTCTGCGAAATTGCAGAAGAATGAGGCTGGTGACTCCGCCCAGAACCCCAGCCCC[CG]CCCTCCCCAGTGAACAGATGAAAGCTGATGGCAGCGAGCAGTGGCCACTCCCTCGTAGCG	GTGGCCACTGCTCGCTGCCATCAGCTTTCATCTGTTCACTGGGGAGGGCG									5:5625510-5625695
cg19000186	0.012246122	0.002758515	4.439388887	1.90E-05	0.021298336	chr4	47956011	-	cg19000186	29683477		TCCTATTTTCRCCTCAATATTACATTTTCTAAAACCACTCTAACTATCAC		II			NA	NA	NA	NA	NA	NA		OpenSea	AAAACAGGCACTCCTGTTTTCGCCTCAATGTTGCATTTTCTGAGACCACTCTAGCTGTCA[CG]TCCCCCCCATCCTGTGCCCATATAAACCTGAGACCTTAGCGGGCACACACACAAGCGGCT	CCTGTTTTCGCCTCAATGTTGCATTTTCTGAGACCACTCTAGCTGTCACG		TRUE	CNGA1;CNGA1	NM_000087;NM_001142564	5'UTR;Body
cg03454920	0.015820973	0.003564058	4.43903315	1.90E-05	0.021298336	chr22	49826270	-	cg03454920	58607483		CTTACTATTTCTTTATTCCTTATTTACCTTTAAACCCATATAAAATTCCC		II			NA	NA	NA	NA	NA	NA		OpenSea	TGTCGCTGGGGCTTGCTATTTCTTTGTTCCTTGTTTGCCTTTGAGCCCATGTGAAATTCC[CG]GCGGGGGAAGAGAGGCTGAGCTCCCCGCCTGCCCCTGCCTCAGCACTGGCCCTGGGCTGG	TTGCTATTTCTTTGTTCCTTGTTTGCCTTTGAGCCCATGTGAAATTCCCG							RDMR
cg20185017	0.014148591	0.003188139	4.43788359	1.91E-05	0.021298336	chr10	18429661	+	cg20185017	21738451	71671308	CACCACCACTATAAAAAACAACTTAAACATATCCCTTTAAACCATTAACA	CGCCGCCGCTATAAAAAACGACTTAAACATATCCCTTTAAACCATTAACG	I	A	Red	NA	NA	NA	NA	NA	NA	chr10:18429125-18430234	Island	GGGGCGAGGAGGAGGGGACCCGCCGCCGGGGGCTGGCTGCTTCGCTCCGAGCCGACTTTT[CG]CCAATGGTCCAAAGGGACATGTCCAAGTCGCCTCCCACAGCGGCGGCGGCGGTGGCGCAG	CGCCAATGGTCCAAAGGGACATGTCCAAGTCGCCTCCCACAGCGGCGGCG			CACNB2;CACNB2;CACNB2;CACNB2;CACNB2;CACNB2;CACNB2;CACNB2;CACNB2	NM_201571;NM_201597;NM_201593;NM_201596;NM_001167945;NM_201597;NM_201596;NM_201572;NM_201593	TSS200;1stExon;5'UTR;1stExon;TSS200;5'UTR;5'UTR;TSS200;1stExon				10:18469181-18470544
cg13874780	0.011228708	0.002530212	4.437853109	1.91E-05	0.021298336	chr7	155164294	-	cg13874780	16663497	72717315	CAAAAACCTCTCATCCTTTCCATACCTAAAAACACAAAACAAATAAAACA	CAAAAACCTCTCGTCCTTTCCGTACCTAAAAACGCAAAACAAATAAAACG	I	A	Red	NA	NA	NA	NA	NA	NA	chr7:155164557-155167854	N_Shore	CAGTCGATCGAACAAAGGCCTCTCGTCCTTTCCGTACCTGGGAACGCAGGGCAGGTGGGG[CG]GGGAGTGGAATGAAACAGTCTGATCGGCGGTTATTGGCAGAGGAAAATGAAAGAACAAAC	CGCCCCACCTGCCCTGCGTTCCCAGGTACGGAAAGGACGAGAGGCCTTTG							CDMR		7:154857027-154857085
cg07422412	0.0108574	0.002447032	4.436967387	1.92E-05	0.021298336	chr5	6585532	+	cg07422412	25746373		TTTAAAACTAACCTAAACTAAAAAACCTACCCTTTTCATTACCTACTAAC		II			NA	NA	rs77884354	0.098597	rs77884354	0.098597	chr5:6582882-6583807	S_Shore	TTGTTCAAGCCTCTAATTTGTGCTGCTTTGTGATGGCAGCCCCAGGAAACTGAAACAATT[CG]CTAGCAGGCAATGAAAAGGGCAGGCCCCCCAGCCCAGGCCAGCTTCAAAGTGAGTCATCT	CGCTAGCAGGCAATGAAAAGGGCAGGCCCCCCAGCCCAGGCCAGCTTCAA			LOC255167;LOC255167	NR_024423;NR_024424	Body;Body		CDMR
cg15158086	0.013012138	0.002933122	4.436275565	1.92E-05	0.021298336	chr11	1221572	-	cg15158086	73719410		AAAAACTAATTATCAAACACTAACAACATACCTCCAAAAACAAAAAACAC		II			NA	NA	NA	NA	NA	NA	chr11:1221571-1221863	Island	AACTGGCAAAGGAGAGCTGGTTGTCAGACACTGGCAGCATGCCTCCAGGAGCAGGGAACA[CG]ATGAGGCCGCCCAGAGCTTGGCACGGCGCCGGCTTACGGCAGGAGGCTGGGGTGGCGCAG	CGTGTTCCCTGCTCCTGGAGGCATGCTGCCAGTGTCTGACAACCAGCTCT									11:1177903-1178409
cg15056966	0.013944251	0.003143813	4.435458387	1.93E-05	0.021298336	chr3	120003702	+	cg15056966	71636344		AAAACTCTCATAAAAACTTAAAATAAACAAAAATCACRCATCAAAAATAC		II			NA	NA	NA	NA	NA	NA	chr3:120003883-120004426	N_Shore	CGGCCCCATCTTCACACCAAATTACAGTACTCTCCCGTCTCTTCCACTGAAATTGCCACT[CG]CATCCCTGATGCGTGACCCCTGCTCACCTCAAGTTCCTATGAGAGTTTCTTTACCGGTTC	CGCATCCCTGATGCGTGACCCCTGCTCACCTCAAGTTCCTATGAGAGTTT								TRUE	3:121486306-121486449			TRUE
cg02077702	0.005383988	0.001214465	4.433216959	1.94E-05	0.021411156	chr15	74465888	-	cg02077702	70679323		TTTCTTATTTAAAATAAAAATCTCCCACCTTCCATAAAATTCAATTTCTC		II			NA	NA	NA	NA	NA	NA	chr15:74467613-74467892	N_Shore	GCTTCCCGTTTTTTCTTGTTTGAAGTGGAAATCTCCCACCTTCCATGAGATTCAATTTCT[CG]CCCTTCCCCCGCTAAAATCCTCCTGGCCCCATCATTTCTTGGGTCCTTTCCAGACAGTGC	TTCTTGTTTGAAGTGGAAATCTCCCACCTTCCATGAGATTCAATTTCTCG		TRUE	ISLR;ISLR	NM_005545;NM_201526	TSS200;TSS1500		RDMR	TRUE				TRUE
cg21750709	0.013899215	0.003137893	4.429474024	1.97E-05	0.021411156	chr3	109056897	-	cg21750709	49800422		AAACTCCAAATTTCTCTATACTAATACCRAACATCTTTTCATCTACCAAC		II			NA	NA	NA	NA	NA	NA		OpenSea	TCAACCAACTAAAACTCCAGGTTTCTCTGTACTAATACCGAGCATCTTTTCATCTGCCAA[CG]AACTAATAATAGTAGCTTTTAAAGTCTATAGAGTATTTGTTATTTATTTTGTAGAGGGCA	CGTTGGCAGATGAAAAGATGCTCGGTATTAGTACAGAGAAACCTGGAGTT			DPPA4	NM_018189	TSS1500
cg10130564	0.015880796	0.003585532	4.429132649	1.98E-05	0.021411156	chr11	117069849	+	cg10130564	36642463	69690506	AACTACCAAAACATTCTCTACATACTTTAAAAATAAAACAAACCAAAACA	AACTACCGAAACATTCTCTACATACTTTAAAAATAAAACGAACCGAAACG	I	A	Red	NA	NA	NA	NA	NA	NA		OpenSea	GGGCAGGGTCCTGTCCATAAAAGGCTTTTCCCGGGCCGGCTCCCCGCCGGCAGCGTGCCC[CG]CCCCGGCCCGCTCCATCTCCAAAGCATGCAGAGAATGTCTCGGCAGCCCCGGTAGACTGC	CGCCCCGGCCCGCTCCATCTCCAAAGCATGCAGAGAATGTCTCGGCAGCC			TAGLN;TAGLN	NM_003186;NM_001001522	TSS200;TSS200					11:117069581-117069931	Unclassified_Cell_type_specific	TRUE
cg03715846	0.00776033	0.001752441	4.42829652	1.98E-05	0.021411156	chr9	126761082	+	cg03715846	35600509		CCTACTAATTCCTCCCTAATTAACACCAAACAAAAAAACAATACTCTCTC		II			NA	NA	NA	NA	NA	NA	chr9:126762468-126762683	N_Shore	TGGGGAATGGGGAGGGAAGGAGGGAGGGTAGATTTTTCTCCTGCTTGGGTCTAAGGACAG[CG]AGAGAGCATTGCCCCTCTGCTTGGTGTCAACCAGGGAGGAACCAGCAGGTGACAGGGCCT	CTGCTGGTTCCTCCCTGGTTGACACCAAGCAGAGGGGCAATGCTCTCTCG								TRUE
cg20571420	0.014019304	0.003165994	4.428089842	1.99E-05	0.021411156	chr22	25160308	+	cg20571420	57752376		TAAAACTACTAAATAATAATAACTACATCCTAAAACTCCAAATACACATC		II			NA	NA	NA	NA	NA	NA	chr22:25159865-25160212	S_Shore	CTGCCTTCTTGCCTCACCATTAACCATTCCTGGATTTACCTGCCAGGTGCTCTTACAAAA[CG]ATGTGCACTTGGAGCCCCAGGATGCAGCCATTACCACTTAGTAGCTTTAACCAACTCCCT	CGATGTGCACTTGGAGCCCCAGGATGCAGCCATTACCACTTAGTAGCTTT			TOP1P2;PIWIL3	NR_001283;NM_001008496	TSS200;5'UTR
cg21583957	0.014115184	0.003188006	4.427590259	1.99E-05	0.021411156	chr3	156782951	-	cg21583957	13608310		ATACCATACAATACTAATAAAAATATTAACAAAATTCCAATTTTCCCCAC		II			NA	NA	NA	NA	NA	NA		OpenSea	TAGAAACTGCCATGCCATACAATACTAGTAAAAATATTAACAGGGTTCCAGTTTTCCCCA[CG]ATAAACACTTCAATATTTTTTTCTAAAATATCAAATCATTTCCATTTTTTCTCATTTTCT	CGTGGGGAAAACTGGAACCCTGTTAATATTTTTACTAGTATTGTATGGCA								TRUE
cg14002328	0.005465022	0.001234347	4.427460343	1.99E-05	0.021411156	chr9	126271315	+	cg14002328	68697454		AAATCAAACAAAAACACAAAACCTCTTCCTCTCTCTTTCTTTCCTTCTTC		II			NA	NA	NA	NA	NA	NA		OpenSea	ATGTACGTCACCATACAAAATCAGCCTCTAGAAGGCACCGTGAAGGAATGGAACATGAAA[CG]AAGAAGGAAAGAAAGAGAGAGGAAGAGGCCCTGTGCCTCTGCTTGATCTGATATACTAGG	CGAAGAAGGAAAGAAAGAGAGAGGAAGAGGCCCTGTGCCTCTGCTTGATC			DENND1A;DENND1A	NM_024820;NM_020946	Body;Body			TRUE
cg20356323	0.015000706	0.003388614	4.426797497	2.00E-05	0.021411156	chr10	133201797	-	cg20356323	39740345		ATAATCCCTAACCTTAAATTAACCAAAAAAATAACCTCCAAAAATCCTCC		II			NA	NA	NA	NA	NA	NA		OpenSea	CTCCAGTGTCTGTGATCCCTGACCTTGGATTGACCAGGAAAGTGACCTCCAAAAATCCTC[CG]GCATTTTCAGTTTCTAGATCAAAAGGGCTGCGGGTTCCAACCTACCAAGGGCAGCAAAGG	TGATCCCTGACCTTGGATTGACCAGGAAAGTGACCTCCAAAAATCCTCCG									10:133091427-133091984
cg13949137	0.005317155	0.001201683	4.424755841	2.01E-05	0.021506711	chr8	27560492	-	cg13949137	38664451		TCTTTCCTTCCCACCAACCAACTCCCAAACAAAAAATATTTTTCACACTC		II			NA	NA	NA	NA	NA	NA		OpenSea	CCTCCCTCTTGTCTTTCCTTCCCACCAACCAGCTCCCAAACAGAAAGTGTTTTTCACACT[CG]CAGCTCTCCCTCCTCAGGCCCTGCCAGGCCCGAAGCTGGGCCCAGAGGCCAGCTGGCACC	CTTTCCTTCCCACCAACCAGCTCCCAAACAGAAAGTGTTTTTCACACTCG								TRUE
cg11179759	0.014661773	0.003314593	4.423400171	2.02E-05	0.021506711	chr15	89947346	-	cg11179759	64669484		AATAAAACTCATTCTCCAAATATCCTTAAAAATCAACAAAAAATTCTTCC		II			NA	NA	rs147893635	0.0105	rs147893635	0.0105	chr15:89949373-89951130	N_Shelf	TACTTCTCTTGGGTAAAACTCATTCTCCAAGTGTCCTTAGAAGTCAGCAGGGGGTTCTTC[CG]TAGCCACCCTCCCTCACACTTCTTAGAGGCCCAGGTTAGAGATGTTAGGAACCTTCTTTT	CGGAAGAACCCCCTGCTGACTTCTAAGGACACTTGGAGAATGAGTTTTAC
cg14876315	0.016879327	0.003816772	4.42240875	2.03E-05	0.021506711	chr5	139062471	+	cg14876315	13743307	34679364	AAAAAAACAACTTTAAATTCCACCACCATCACTAAAACCACCAAAAAACA	AAAAAAACAACTTTAAATTCCGCCGCCGTCACTAAAACCACCGAAAAACG	I	A	Red	NA	NA	NA	NA	NA	NA	chr5:139060555-139060934	S_Shore	GAACTCTCTCCTTGTTTTTGTCTCCCGCCCCCGCCAGAAGGTGATGCTTCCGACGGGAGC[CG]CCTTCCGGTGGTTTCAGTGACGGCGGCGGAACCCAAAGCTGCCCTCTCCGTGCAATGTCA	GAGAGGGCAGCTTTGGGTTCCGCCGCCGTCACTGAAACCACCGGAAGGCG			CXXC5	NM_016463	Body				5:139042626-139042750	5:139062183-139062494	Unclassified_Cell_type_specific
cg09573809	0.015393632	0.003481698	4.421299931	2.04E-05	0.021506711	chr19	58874563	-	cg09573809	33709465	49648400	CACCAAACTAAAATCCACACAATTTTTAAAATAAAATCAAAAACCAAACA	CACCAAACTAAAATCCACGCGATTTTTAAAATAAAATCGAAAACCGAACG	I	C	Grn	NA	NA	NA	NA	NA	NA	chr19:58873264-58874535	S_Shore	CTGTGGAACACCCACCAAGCTGGAATCCACGCGGTTTTTAAAATAGAGTCGGGGGCCGGG[CG]CGGTGACTCACGCCTGTAATCCCAGCACTTTGGGAGGTCGAGGCGGGCGGATCACGAGGT	CGCCCGGCCCCCGACTCTATTTTAAAAACCGCGTGGATTCCAGCTTGGTG			ZNF497	NM_198458	TSS1500					19:58873244-58874650	Promoter_Associated
cg26744682	0.016638482	0.00376334	4.421201217	2.04E-05	0.021506711	chr19	50249584	+	cg26744682	25706443	32762320	ACAAAAATTCTCAAATAACTAAAATAAACAATAACATAAATAAAACCTCA	ACGAAAATTCTCAAATAACTAAAATAAACGATAACATAAATAAAACCTCG	I	A	Red	NA	NA	NA	NA	NA	NA	chr19:50249492-50249894	Island	TGTCTCTACCCACCTTCGTTCCTCGAGGCTCCTCCCATGTTCCCGCCCACCTCAGGTCCC[CG]AGGCTCCACCCATGTCACCGCCCACCTCAGCTACTTGAGAACCCCCGTCCCTTGGGTCCC	ACGGGGGTTCTCAAGTAGCTGAGGTGGGCGGTGACATGGGTGGAGCCTCG			TSKS	NM_021733	Body				19:54941352-54941917	19:50249569-50249937	Unclassified_Cell_type_specific	TRUE
cg08105352	0.013525342	0.00306001	4.420031936	2.05E-05	0.021530997	chr1	114695261	-	cg08105352	66715320	41622339	AACTACCAAACACTAATACAACAAATAAATACCCTAAACCAACCACCACA	AACTACCGAACACTAATACAACAAATAAATACCCTAAACCGACCGCCACG	I	T	Red	NA	NA	NA	NA	NA	NA	chr1:114695136-114696672	Island	GCCGGCGAGCGTGGCTGCCGGGCACTGGTGCAGCAGGTAAATACCCTGGGCCGGCCGCCA[CG]TCGCCGACCCTCCCGCAGCTCCCGCCGCCAGGGCGCGACACGCCATTCCCCCTGCCGCGA	CGTGGCGGCCGGCCCAGGGTATTTACCTGCTGCACCAGTGCCCGGCAGCC			SYT6	NM_205848	5'UTR		DMR		1:114496376-114498289	1:114695155-114696351	Unclassified_Cell_type_specific
cg14292280	0.013887166	0.003143921	4.41714826	2.07E-05	0.021704768	chr15	90455799	-	cg14292280	69742340	74670478	CAAACAAACAAAAAACTTTAAACCAATCTATATCATAAAATCACTAAACA	CGAACAAACGAAAAACTTTAAACCGATCTATATCATAAAATCGCTAAACG	I	A	Red	NA	NA	NA	NA	NA	NA	chr15:90455562-90456263	Island	CTCGAGGGCAGGCGGACAGGCGGGGAGCTTTAAGCCGATCTGTGTCATGGGGTCGCTGGG[CG]GGCGCGGCGGCAGGGGCGCCGGGAGCGGCGGACTGGAGGGGCGGACTGAAGGCGGAGAGG	CGGACAGGCGGGGAGCTTTAAGCCGATCTGTGTCATGGGGTCGCTGGGCG			C15orf38	NM_182616	Body				15:88256489-88257265	15:90455723-90456526	Unclassified_Cell_type_specific	TRUE
cg00851261	0.011497522	0.002604159	4.415061165	2.09E-05	0.021752918	chr19	1526651	+	cg00851261	38752429	54652466	AACAATAAAAAAAACATTACACATAAAAATAAATCCATACCCACCTCCCA	AACAATAAAAAAAACATTACGCATAAAAATAAATCCGTACCCACCTCCCG	I	A	Red	NA	NA	rs115552365	0.027368	NA	NA	chr19:1526462-1526681	Island	TCCTGCACCGCGACCTGAAGCTCAGTGAGTGCCAGGAAGGGGAACTGTGGGCGGGGGCGT[CG]GGAGGTGGGCACGGATCCACCCCCATGCGCAATGCCCCTCCCACTGCCAGGTAACTTCTT	CGGGAGGTGGGCACGGATCCACCCCCATGCGCAATGCCCCTCCCACTGCC			PLK5P	NR_026557	Body				19:1477263-1477681
cg25201363	0.008517057	0.001929659	4.413763477	2.10E-05	0.021752918	chr4	3534845	-	cg25201363	32806375		CCAACCCATAACACTCTAAAAAATTCACAAAACCAAAATTAACATAAACC		II			NA	NA	NA	NA	NA	NA	chr4:3533643-3534788	S_Shore	CGCGCTTTTCCCCAACCCATGACACTCTAGGAAATTCACAGAGCCAAAGTTAGCATAGAC[CG]CTCGTTGGGGGCTTGGCCAGTGAGTTGGGAAGTGCCCTGGAGGTAGCGCGGGAAACAAGG	CAACCCATGACACTCTAGGAAATTCACAGAGCCAAAGTTAGCATAGACCG		TRUE	LRPAP1	NM_002337	TSS1500					4:3533127-3535122	Promoter_Associated
cg07004925	0.006223341	0.001410173	4.413176674	2.11E-05	0.021752918	chr4	2072049	+	cg07004925	11678364		ACTTCAAAAACATTTTCACCRCCTCCCATATATATAAATCCTAAATAACC		II			NA	NA	NA	NA	NA	NA		OpenSea	GCAGTGGCTACGGGCAGCTCCCTGGATCACTGGGACGTCCCACCACAATGGGGGCAGGCC[CG]GCCACCCAGGACCCACACACATGGGAGGCGGTGAAAATGTTTTTGAAGCCAGGAGAAAAT	CTTCAAAAACATTTTCACCGCCTCCCATGTGTGTGGGTCCTGGGTGGCCG										4:2072020-2072250	Unclassified_Cell_type_specific
cg11864402	0.006604205	0.001496506	4.41308275	2.11E-05	0.021752918	chr20	1277001	+	cg11864402	15665396		AAAAATCCRTCTACTTCCTAACAAAAACATAACCATAAAACTATAAATCC		II			NA	NA	NA	NA	NA	NA	chr20:1276887-1277121	Island	GGCCCCCCAACCCGCCCTCTCTCCTCAGCCCCCGGGATACCGCCCATCCCACCCCTTACT[CG]GACCCACAGCCTCATGGCCATGTCCCTGCCAGGAAGTAGACGGACCTCTGCTGGATCACG	CGGACCCACAGCCTCATGGCCATGTCCCTGCCAGGAAGTAGACGGACCTC			SNPH	NM_014723	5'UTR
cg02481789	0.011699141	0.002652328	4.41089602	2.13E-05	0.021796949	chr17	40805506	-	cg02481789	19637455		TAAAAAACAATCCTAACAAAACCTCTAAAAACAACCAACCCCTAAAAAAC		II			NA	NA	NA	NA	NA	NA	chr17:40805674-40805957	N_Shore	CCTGGGCCGACTGGGAGACAGTCCTGGCAAAGCCTCTGAAAACAGCCAGCCCCTAAGGAG[CG]GTTCTGTTGGGGGAAGGGAGCCTCAAGGCTAACGAAGGAGCTCCCACCCTACCCTTCAAC	CGCTCCTTAGGGGCTGGCTGTTTTCAGAGGCTTTGCCAGGACTGTCTCCC								TRUE		17:40805467-40805543	Unclassified_Cell_type_specific
cg15029631	0.010630217	0.002410391	4.41016352	2.13E-05	0.021796949	chr12	52078762	+	cg15029631	57627304	37809436	AAAAAATACAATAATCTTCAAAACATAAAACTACATACTATTAAATATCA	AAAAAATACAATAATCTTCGAAACATAAAACTACATACTATTAAATATCG	I	A	Red	NA	NA	NA	NA	NA	NA		OpenSea	GAAAAATTATTTGATGGATTTAGTGATGTTGCATGGTGGCTTGAAACTTCCATGGCTGGT[CG]ATATTTAACAGCATGTAGTCCCATGCTTCGAAGATTACTGTATCCTCCAAGTAGGATGAG	GGAGGATACAGTAATCTTCGAAGCATGGGACTACATGCTGTTAAATATCG			SCN8A	NM_014191	Body
cg14532376	0.010772759	0.00244299	4.40966062	2.14E-05	0.021796949	chr9	133799686	+	cg14532376	52667329	63695430	AACAACATCCTAAATACCCTACAAAAAAACCAAAAACTAAACCAACCCCA	AACGACATCCTAAATACCCTACAAAAAAACCGAAAACTAAACCGACCCCG	I	C	Grn	NA	NA	NA	NA	NA	NA	chr9:133799052-133799262	S_Shore	GTGGCACAGCCCCGGGGCCGGGTTCCCCGGGCAGGCGCTCTCTGAAGGTCGGCCTTGTTG[CG]GGGCCGGCCCAGCCCCCGGTCCCTCTGCAGGGCATCCAGGATGTCGCTGACGGAGTTCAC	CGGGGCCGGCCCAGCCCCCGGTCCCTCTGCAGGGCATCCAGGATGTCGCT			FIBCD1;FIBCD1	NM_032843;NM_001145106	Body;Body					9:133799610-133799830	Unclassified_Cell_type_specific
cg25540816	0.01407859	0.003193067	4.40911204	2.14E-05	0.021796949	chr5	148928885	-	cg25540816	16791477		ACCTATACAAATTTAATCCCRACTAAAACRTACCAAATATAACCATTCAC		II			NA	NA	NA	NA	NA	NA	chr5:148930249-148931244	N_Shore	CCTTTGCCACTACCTATACAAATTTAGTCCCGACTGAAACGTGCCAAATATGACCATTCA[CG]AAAAGAAAGAGTAATTAACACTTTTAAAAGAACTACGAAGGATTTTACATAGTGTAATTC	CGTGAATGGTCATATTTGGCACGTTTCAGTCGGGACTAAATTTGTATAGG			CSNK1A1;CSNK1A1	NM_001025105;NM_001892	Body;Body		RDMR
cg16643473	0.01442016	0.003273534	4.405073877	2.18E-05	0.021893447	chr11	26593881	-	cg16643473	13734422		CTTTAACAACAACAACAAAAACCCAACCCTCCAATTTTCATAAATTAATC		II			NA	NA	NA	NA	NA	NA		OpenSea	CTCATTCAGGCCTTTAACAACAACAACAAAAGCCCAACCCTCCAGTTTTCATAGGTTGAT[CG]TTTTAGCTTTGGGACAAGGTATTACTCTCGTCAGTGGTAGCAAAACACGGGTCATCAATT	CGATCAACCTATGAAAACTGGAGGGTTGGGCTTTTGTTGTTGTTGTTAAA			MUC15;MUC15;MUC15;ANO3	NM_001135091;NM_001135092;NM_145650;NM_031418	TSS200;TSS200;TSS200;Body
cg19843353	0.010053205	0.002282726	4.404034503	2.19E-05	0.021893447	chr5	180651585	+	cg19843353	30686393		ATACATCTACCRAATCACCTAAACCATATTAACCAACTACAAATTAAAAC		II			NA	NA	NA	NA	NA	NA	chr5:180649487-180649768	S_Shore	GCCCCTCGGAGGTGCTTCACATGCCCTCAGTGCCGAAAGAGCTTTCCTCGGCGGAGCTTC[CG]CCCCAACCTGCAGCTGGCCAATATGGTCCAGGTGATTCGGCAGATGCACCCAACCCCTGG	CGCCCCAACCTGCAGCTGGCCAATATGGTCCAGGTGATTCGGCAGATGCA			TRIM41;TRIM41	NM_201627;NM_033549	1stExon;1stExon					5:180651431-180651692	Unclassified
cg24502342	0.009993812	0.002270022	4.40251801	2.20E-05	0.021893447	chr20	37359533	+	cg24502342	53803491		CCCTTCCACCATAAAAATCCRAAATTTTTCTAAAAACRACACACTAACTC		II			NA	NA	NA	NA	NA	NA	chr20:37359505-37359853	Island	TCTTCCCCCGCCCCAACTCCCAAGGTTTCTCAGCGGGTCCACGGACCCTGGGGTGCTCTC[CG]AGTCAGTGTGTCGCCTTCAGAAAAATCCCGGACTTCTATGGTGGAAGGGAAGGTGGGAGC	CCTTCCACCATAGAAGTCCGGGATTTTTCTGAAGGCGACACACTGACTCG							DMR	TRUE	20:36792372-36793743	20:37358891-37360912	Promoter_Associated
cg03045620	0.006913117	0.001570298	4.402422577	2.20E-05	0.021893447	chr6	31846970	-	cg03045620	48636328		AAACRAAAACTCAAAACTATTTCCTAAAAACACTACRAACCACAATAAAC		II			NA	NA	NA	NA	NA	NA		OpenSea	GCTGGAGCCTGGGACGGGGGCTCAGGGCTATTTCCTGGGGGCACTACGGACCACAGTGAA[CG]ACCTGGCATGCTCTGATAAGAAAACGCTTTATAATCTCGCCAACTACCTTAACTGCCGTA	GACGGGGGCTCAGGGCTATTTCCTGGGGGCACTACGGACCACAGTGAACG			SLC44A4	NM_025257	TSS200				6:31954720-31955023
cg25642917	0.012830859	0.002914539	4.402363466	2.20E-05	0.021893447	chr11	131779604	+	cg25642917	35611302		AACTACTACTAATCCTCCTATACCTATATTATTATTTCTCCCTTAACTTC		II			NA	NA	NA	NA	NA	NA	chr11:131780328-131781532	N_Shore	CCCCTTGCACAAGAACCAGGCCCAGCCAGGGAAAGGAAACGCAGGCCATTCCCTCAGAGC[CG]AAGTTAAGGGAGAAATAATAATACAGGCACAGGAGGACCAGCAGCAGCCAGAGAGGAGAA	GCTGCTGCTGGTCCTCCTGTGCCTGTATTATTATTTCTCCCTTAACTTCG			NTM;NTM;NTM;NTM	NM_016522;NM_001144059;NM_001144058;NM_001048209	TSS1500;TSS1500;TSS1500;Body		CDMR			11:131779511-131780260	Unclassified_Cell_type_specific
cg03553308	0.010358052	0.002353064	4.401942773	2.21E-05	0.021893447	chr6	30069250	+	cg03553308	25650334		TCTCRATTAAAACAAACACAAAAAAATAAACCACTAACCCCAACTTATCC		II			NA	NA	NA	NA	NA	NA	chr6:30069750-30070160	N_Shore	GGTCAAAGCCCTGTGCAGGTCCACGGGGGCTGCAGGAGGTAAAATGGAGGAGGAGACAGG[CG]GACAAGCTGGGGTCAGTGGTCCACTCCCCTGTGTCTGTCTTAACCGAGATGCAGCTGGAT	CTCGGTTAAGACAGACACAGGGGAGTGGACCACTGACCCCAGCTTGTCCG									6:30177192-30177299
cg00958927	0.008642669	0.00196372	4.401171601	2.21E-05	0.021893447	chr1	175162553	+	cg00958927	25627317		ACAAAAACAAAAACTCTTCTAAAATATCACCTACACCCCTTAAAACAACC		II			NA	NA	NA	NA	NA	NA	chr1:175161900-175162364	S_Shore	GGTGAAGGCTCCGATGTCTTATCGGGACAAATGAGCATGACAGTCCCCTCTAGCCAACGC[CG]GTTGCTCCAAGGGGTGCAGGTGACATCTCAGAAGAGTCTTTGTCTCTGCTGCCTGGAGGC	CAGAGACAAAGACTCTTCTGAGATGTCACCTGCACCCCTTGGAGCAACCG			KIAA0040;KIAA0040;KIAA0040;KIAA0040	NM_001162895;NM_001162893;NM_001162894;NM_014656	TSS1500;TSS1500;TSS1500;TSS1500							TRUE
cg01821684	0.008806702	0.002001142	4.400837401	2.22E-05	0.021893447	chr7	6415217	-	cg01821684	29703462		ATTTTTTAACTTACACTTCTACCACTATTAAAATTCTTAAAATTATTTTC		II			NA	NA	NA	NA	NA	NA	chr7:6413934-6414720	S_Shore	ATTTTCGACAGGTTTTTTGACTTACACTTCTGCCACTGTTAGGATTCTTAAAATTGTTTT[CG]CCCTTTCCGTGGAGAAAGTTTTGAAGATGCTGGCTGGGAGGAGCCGGCTGTAATGGGGGA	TTTTTTGACTTACACTTCTGCCACTGTTAGGATTCTTAAAATTGTTTTCG			RAC1;RAC1	NM_018890;NM_006908	Body;Body					7:6415105-6415748	Promoter_Associated
cg10631373	0.010070072	0.002288458	4.400374893	2.22E-05	0.021893447	chr1	89457642	-	cg10631373	25617387		TATTTTAACTACAAATATTAAATTCTACTAAACTTCATTTATAAAACAAC		II			NA	NA	NA	NA	NA	NA	chr1:89458034-89458604	N_Shore	GACTGCCTTTCTGTTTTAACTACAAATGTTGGATTCTGCTAAGCTTCATTTATAAGGCAA[CG]TAACAGCCTTGGTATTCTTTTGGTTTTTTTTTTTTTGAGACGGAGTCTTGCTCTGTCGCC	CGTTGCCTTATAAATGAAGCTTAGCAGAATCCAACATTTGTAGTTAAAAC			RBMXL1;RBMXL1;CCBL2;CCBL2	NM_001162536;NM_019610;NM_001008661;NM_001008662	5'UTR;5'UTR;5'UTR;5'UTR
cg01825295	0.012263249	0.002787902	4.398737292	2.23E-05	0.021953768	chr3	147131617	+	cg01825295	21605453	25624460	CCCAAAAAACCCATACCAATTCAACAAAAAACTAACCCTCAAAATTAACA	CCCAAAAAACCCGTACCAATTCGACAAAAAACTAACCCTCGAAATTAACG	I	A	Red	NA	NA	NA	NA	NA	NA	chr3:147130342-147130577	S_Shore	AGGCTTGGTACCCAAGGTGCGGTAGGGGGTCGAGGGGGAGGAGGCCACCTGACCAAATGC[CG]CCAACCCCGAGGGCCAGTTTCTTGTCGAATTGGTACGGGCTCTCTGGGGCTTCGGCTTCT	CGCCAACCCCGAGGGCCAGTTTCTTGTCGAATTGGTACGGGCTCTCTGGG			ZIC1	NM_003412	3'UTR				3:148614266-148614335
cg25600472	0.011774294	0.002677179	4.398021951	2.24E-05	0.021953768	chr5	140857647	-	cg25600472	53698433		TCACCCAAACAAACTCTCACRATCTTAATCAAAAACAATAAAAAACCTTC		II			NA	NA	NA	NA	NA	NA	chr5:140857864-140858065	N_Shore	AAGACACAGATTCACCCAGGCAGACTCTCACGGTCTTGATCAAAGACAATGGGGAGCCTT[CG]CTCTCCACCACTGCTACCCTCACTGTGTCAGTAACCGAGGACTCTCCTGAAGCCCGAGCC	CACCCAGGCAGACTCTCACGGTCTTGATCAAAGACAATGGGGAGCCTTCG			PCDHGA4;PCDHGA12;PCDHGA11;PCDHGA11;PCDHGA9;PCDHGA1;PCDHGB1;PCDHGB6;PCDHGC3;PCDHGB3;PCDHGB7;PCDHGA6;PCDHGA8;PCDHGA10;PCDHGA5;PCDHGB4;PCDHGA3;PCDHGA2;PCDHGA7;PCDHGB2;PCDHGB5;PCDHGC3;PCDHGC3	NM_018917;NM_003735;NM_032092;NM_018914;NM_018921;NM_018912;NM_018922;NM_018926;NM_032402;NM_018924;NM_018927;NM_018919;NM_032088;NM_018913;NM_018918;NM_003736;NM_018916;NM_018915;NM_018920;NM_018923;NM_018925;NM_002588;NM_032403	Body;Body;Body;Body;Body;Body;Body;Body;1stExon;Body;Body;Body;Body;Body;Body;Body;Body;Body;Body;Body;Body;1stExon;Body		RDMR	TRUE	5:140837283-140837918	5:140856528-140858377	Unclassified
cg01057196	0.013280323	0.003022359	4.394025286	2.28E-05	0.022158555	chr1	170254397	+	cg01057196	12756450		CCTCTTTTCATAATAAAAATAACCTCTAATAAACCAACAATTTTCCATCC		II			NA	NA	NA	NA	NA	NA		OpenSea	TAGCAACCGCGTAAGAGCATGATAGGACAGCACGGGAGCCCCACCGCTCAGGACTGCAAA[CG]GATGGAAAACTGCTGGTTCATTAGAGGCCATTCTTACTATGAAAAGAGGATGGGCACTGA	CGGATGGAAAACTGCTGGTTCATTAGAGGCCATTCTTACTATGAAAAGAG			LOC284688	NR_026957	TSS1500
cg02498063	0.011268105	0.002564624	4.393667661	2.28E-05	0.022158555	chr12	119772577	+	cg02498063	33642332		TATAAAAAAAATCCCATAAAAAAACTCCCAAATCRCCATCCTCCRAAAAC		II			NA	NA	NA	NA	NA	NA	chr12:119772353-119772594	Island	AGTTGCCTACTTTCCCCGCAGTGCGATAAACCCCTCGTTGGGGCCGCCTTAGTTCTCGGC[CG]CTCTCGGAGGATGGCGATCTGGGAGCCCCTCCATGGGACCCCTCTCACACTTTGTCACTG	GTGAGAGGGGTCCCATGGAGGGGCTCCCAGATCGCCATCCTCCGAGAGCG		TRUE	CCDC60;CCDC60	NM_178499;NM_178499	5'UTR;1stExon				12:118256789-118256977
cg27178191	0.005318652	0.001210649	4.393225181	2.28E-05	0.022158555	chr12	51819149	+	cg27178191	46717360		CCAAAACAAAATCCCTACTACCCTTTCTACCCACRTTCTAACAAAACAAC		II			NA	NA	NA	NA	NA	NA	chr12:51818460-51819166	Island	GGCGGCGACCTCTTGTTCTCCTCGCGTCTTTCTGTTGGAAGGGGCCGGCGTCTGGCCTCG[CG]TTGTCCTGCCAGAACGTGGGCAGAAAGGGTAGCAGGGACCTTGCTCTGGTGGGGCACGTC	CAGAGCAAGGTCCCTGCTACCCTTTCTGCCCACGTTCTGGCAGGACAACG			SLC4A8;SLC4A8	NM_001039960;NM_004858	Body;Body					12:51818072-51819734	Unclassified
cg09255154	0.012764641	0.002907654	4.390014511	2.31E-05	0.02237168	chr20	21000809	-	cg09255154	63632376	11712436	CAAAACAACTACATCAAATTTTCATCCTATCCACCTTATTAAACTACACA	CAAAACGACTACATCGAATTTTCATCCTATCCGCCTTATTAAACTACACG	I	C	Grn	NA	NA	NA	NA	rs6047206	0.283182	chr20:21000765-21001280	Island	AGCCAGCTTCCACAGGGCGACTGCATCGAGTTTTCATCCTGTCCGCCTTGTTAGACTACA[CG]CGCGGTGGGGGCATCGGATGATGCAGCGTGGCTGCTGTCGTTTTGGCAATGCTGTTGCCG	CAGGGCGACTGCATCGAGTTTTCATCCTGTCCGCCTTGTTAGACTACACG								TRUE	20:20948766-20949238
cg26379707	0.0058951	0.001343985	4.386282744	2.35E-05	0.022630298	chr14	105835418	-	cg26379707	19753479	50627374	CCTAACACCTAAACACCCCAAAAACAAACACAATTCCAAAAAAACCAACA	CCTAACGCCTAAACACCCCAAAAACAAACACGATTCCAAAAAAACCAACG	I	C	Grn	NA	NA	NA	NA	NA	NA	chr14:105836031-105836386	N_Shore	GAGGGTCCACCGCCTGGCGCCTGGACACCCCAAGGACAGGCACGGTTCCAGGGAGGCCAG[CG]CAGGTGGGCGGGGAGCTCTGTGCCTGGTGCTGACAAGGGACATGGGCACAGCCCAGCCCG	CGCTGGCCTCCCTGGAACCGTGCCTGTCCTTGGGGTGTCCAGGCGCCAGG			PACS2;PACS2	NM_015197;NM_001100913	Body;Body				14:104906420-104906561
cg00806490	0.007417735	0.00169142	4.385507691	2.36E-05	0.022630298	chr16	82660873	+	cg00806490	47788340		TATATATAAAAAATACCTAAAATCTCTAAACTCRAAATAACCTCCCTACC		II			NA	NA	NA	NA	NA	NA	chr16:82660651-82661813	Island	GTGAGGGGGCTTTCGGGGGGTCGGGGCCTCCGGTCGCGGCGGCGAAGACAGATCGGGGCT[CG]GTAGGGAGGTCATTCCGAGCCCAGAGATCCTAGGCACCCCCCACACACAGGCTCCCACTC	CGGTAGGGAGGTCATTCCGAGCCCAGAGATCCTAGGCACCCCCCACACAC		TRUE	CDH13	NM_001257	Body		DMR		16:81217935-81219232	16:82660655-82661043	Unclassified_Cell_type_specific	TRUE
cg10894566	0.015960725	0.003641489	4.383021182	2.38E-05	0.022782232	chr15	89905901	-	cg10894566	17608321	73726473	AAAACTAAACCTAAACCCAAAAACACACCTAATCAAAAATAACAAAACCA	AAAACTAAACCTAAACCCGAAAACGCGCCTAATCAAAAATAACGAAACCG	I	C	Grn	NA	NA	NA	NA	NA	NA	chr15:89904822-89906050	Island	CGGAGGGCGGCTAGAGCTGGGCCTGAGCCCGGGAACGCGCCTGATCAGGGGTGGCGGAGC[CG]CGGTCCCCACAGCCGCCCCACCCGCGCCGCTGCCTCGCTGGGGCCCGGGCCCCCTTCCCG	AGAGCTGGGCCTGAGCCCGGGAACGCGCCTGATCAGGGGTGGCGGAGCCG									15:87705827-87707042	15:89905662-89905911	Unclassified_Cell_type_specific
cg07531663	0.017934381	0.004093278	4.381422538	2.39E-05	0.022854009	chr8	47751494	-	cg07531663	27652457		TCATACCTAAATCCAAAAAATAAAAATAATTAACACTCATAACCAATCTC		II			NA	NA	NA	NA	NA	NA		OpenSea	AATAATAACTCTCATACCTAGATCCAGAAAGTAGAAATAATTGACACTCATAGCCAGTCT[CG]TGGCCATGGGTAAAGTCCTCAGTTTTTCACTTGTATAAAGTTCATGAAGGGTTAAGAGTG	CATACCTAGATCCAGAAAGTAGAAATAATTGACACTCATAGCCAGTCTCG			BEYLA;BEYLA	NR_027012;NR_027013	TSS1500;TSS1500
cg06708237	0.016439316	0.003752888	4.380443605	2.40E-05	0.022863616	chr2	240878541	-	cg06708237	39807341	61661360	ACAAACATAAACTAATAACCCTAAACACCCAAACATAAAAAAAATCCTCA	ACAAACGTAAACTAATAACCCTAAACGCCCAAACGTAAAAAAAATCCTCG	I	A	Red	NA	NA	NA	NA	NA	NA	chr2:240878212-240878587	Island	CGCAGGGCTTAGGCAGACGTAAGCTGGTGGCCCTGAGCGCCCAGGCGTGGGGAGGATCCT[CG]GACCCGCGGACAGTCAGGATCCAGCTGCCCGCGTTTCATGCCCCGGGCACTGTCATGATC	GCAGACGTAAGCTGGTGGCCCTGAGCGCCCAGGCGTGGGGAGGATCCTCG									2:240526886-240527223
cg18546477	0.013315143	0.00304117	4.378295795	2.42E-05	0.022863616	chr11	368573	-	cg18546477	42672338		CTAACTTAAAACAAAAATCTCTAAATAACTCCAACCTATCCCRCRAAACC		II			NA	NA	NA	NA	NA	NA		OpenSea	CCGAGGGTGCACTGGCTTGGGGCAGAAGTCTCTGGATGGCTCCAGCCTGTCCCGCGGAGC[CG]GCCCCACCACTCACGTCTTCCCACCGGAGGCCAGCACCTCGAGGAGCAGAGAGGAGCTGT	TGGCTTGGGGCAGAAGTCTCTGGATGGCTCCAGCCTGTCCCGCGGAGCCG			B4GALNT4	NM_178537	TSS1500
cg26709579	0.012625075	0.002883799	4.377931444	2.43E-05	0.022863616	chr16	1074308	+	cg26709579	33728458	27808479	TCAAACATCCAAACCTAAAAACCACTATCAACTAAACCCCACCTATAACA	TCAAACGTCCAAACCTAAAAACCACTATCAACTAAACCCCACCTATAACG	I	A	Red	NA	NA	NA	NA	NA	NA	chr16:1077527-1077772	N_Shelf	TTTGCTCCCTGGCAGGGCCCCGGGAGAGGAGCGGGCACCACCCGATAGGTGACATTGTCC[CG]TCACAGGTGGGGCTCAGCTGACAGTGGCTCCCAGGCCTGGACGCCTGATATCCCTGAGAA	TCAGGCGTCCAGGCCTGGGAGCCACTGTCAGCTGAGCCCCACCTGTGACG									16:1014098-1014518
cg01349903	0.011876794	0.002712988	4.377754839	2.43E-05	0.022863616	chr7	71148142	+	cg01349903	69777434		ACTTTTTAAAAAACAACTAACRAAAAACAACCRAAACCCACTTAACAAAC		II			NA	NA	NA	NA	NA	NA		OpenSea	GTTGATTTAGAACGGCAAACCGGATTAGGCTGCTCATGGCTCCCCCGGCTCTGGGATGGA[CG]CTTGTTAAGTGGGCCCCGGCTGCTTTCCGTCAGCTGCTTTTTAAAAAGTCAATCTCATGT	CGCTTGTTAAGTGGGCCCCGGCTGCTTTCCGTCAGCTGCTTTTTAAAAAG			WBSCR17	NM_022479	Body			TRUE
cg23717725	0.009533421	0.002177927	4.37729185	2.43E-05	0.022863616	chr18	20509932	-	cg23717725	74689364		TACCCTACATAAAATTTAAAACCATATAACTTTAATAATATCAATCTAAC		II			NA	NA	NA	NA	NA	NA	chr18:20513119-20513857	N_Shelf	GGATTAACTGATGCCCTGCATGAAGTTTGAAACCATATGACTTTAGTGATATCAGTCTAA[CG]TGATACGTCATTTTCCCTTCACAACACTCAACTACCCAGCTGCAGGAGTTAAGCATAGAT	GCCCTGCATGAAGTTTGAAACCATATGACTTTAGTGATATCAGTCTAACG										18:20509643-20510559	Unclassified
cg17137457	0.019970143	0.004564737	4.374872521	2.46E-05	0.023012328	chr22	51017166	-	cg17137457	52775312	29707375	CACCAATATATCAACTACTACCTATTCTAAAATCACTAATACTCCAAACA	CACCGATATATCAACTACTACCTATTCTAAAATCGCTAATACTCCGAACG	I	A	Red	NA	NA	rs3810647	0.058554	NA	NA	chr22:51016253-51017020	S_Shore	TAGGGAAAAGGTCACCGATGTGTCAGCTGCTGCCTGTTCTGGGATCGCTGGTGCTCCGGG[CG]GCATCCCCACCTCAGGGTCGTCTTCATACCCCCATCACTCTCCTCCTCCCCAAGTCCTAG	CGCCCGGAGCACCAGCGATCCCAGAACAGGCAGCAGCTGACACATCGGTG			CPT1B;CPT1B;CPT1B;CPT1B;CHKB-CPT1B;CPT1B;CPT1B;CPT1B	NM_001145134;NM_001145136;NM_152246;NM_001145137;NR_027928;NM_001145135;NM_152245;NM_004377	TSS200;TSS200;TSS1500;TSS1500;Body;TSS200;TSS200;TSS1500			TRUE				TRUE
cg13595308	0.007441731	0.001701726	4.373049945	2.48E-05	0.023106991	chr9	128819105	-	cg13595308	31749448		CAAACCAAAACCCAATCTAAAATCATAAACCTCAACCAACTTAAAAAACC		II			NA	NA	NA	NA	NA	NA		OpenSea	TTGCTGGTGTCCAGGCCAGGACCCAATCTGGGGTCATAGACCTCAGCCAGCTTAGAGAAC[CG]AGACCTCTCTCCCTCAGCCAGGGCCACCCCCTCCTGGCACATAACACCATCGCTGTGATA	CGGTTCTCTAAGCTGGCTGAGGTCTATGACCCCAGATTGGGTCCTGGCCT								TRUE
cg15131156	0.014034145	0.003210542	4.371269726	2.49E-05	0.023178875	chr19	52228400	-	cg15131156	47629315		CTCTTACTATAAACTATTAATATCTCACTTTCRACCTTAATAACTACCTC		II			NA	NA	rs3829646	0.208242	rs3829646	0.208242		OpenSea	TCTCTCTGCTCCTCTTACTGTGAACTATTGATGTCTCACTTTCGGCCTTGGTAGCTGCCT[CG]GTAGCTGCCTCGTTCTTTTCTCCCTGCCTGTGACTCCAACGACCTTTGGTGTCTGGCACG	TCTTACTGTGAACTATTGATGTCTCACTTTCGGCCTTGGTAGCTGCCTCG			HAS1	NM_001523	TSS1500
cg03530687	0.010937806	0.002502536	4.370688599	2.50E-05	0.023178875	chr7	107708470	-	cg03530687	36643386		CTATAAACAAATATTTCCCCTTATATATTTTACTACRTACRATAACAACC		II			NA	NA	NA	NA	NA	NA		OpenSea	AAATGTCAAGACTGTGAGCAAGTGTTTCCCCTTGTGTGTTTTGCTACGTACGGTGACAGC[CG]TGATGCCCCAAATCATAGCTTCCAGTTGAGCACCTGTCACAGCAGCGCCCGACCACAAGA	CGGCTGTCACCGTACGTAGCAAAACACACAAGGGGAAACACTTGCTCACA	TRUE		LAMB4	NM_007356	Body
cg06473363	0.011002668	0.00251813	4.369380259	2.51E-05	0.023227059	chr6	31631797	+	cg06473363	18641340	16804499	ACACCCAAAATACCTTCTAATAAACCCCACTAATATATACTACTCAAACA	ACGCCCGAAATACCTTCTAATAAACCCCACTAATATATACTACTCGAACG	I	A	Red	NA	NA	NA	NA	NA	NA	chr6:31632815-31634093	N_Shore	ACAGACCCCCACCCAGGCAGCCCCACGGCCCAGGAGATAGCTCACAGCTGCCCCCTGGCC[CG]CTCGAGCAGCACACATCAGTGGGGTCCACCAGAAGGCATCCCGGGCGTTGATATTCCCCC	ACGCCCGGGATGCCTTCTGGTGGACCCCACTGATGTGTGCTGCTCGAGCG			BAT4	NM_033177	Body		RDMR					TRUE
cg07687354	0.017232459	0.003946716	4.366278419	2.54E-05	0.02327291	chr16	1217857	-	cg07687354	26737426	10785347	ACTTAAAAAATACACCTACAAAATTAAAACATAACCTAACCATCCATCCA	ACTTAAAAAATACACCTACGAAATTAAAACGTAACCTAACCGTCCGTCCG	I	C	Grn	NA	NA	NA	NA	NA	NA	chr16:1219429-1219641	N_Shore	GCGCTGGTGTGTGCTTAGAAAGTGCACCTGCGAGGTTGGGGCGTGGCCTGGCCGTCCGTC[CG]CGGGGCCCGGGCTGCCCATGGCAGCAGGTGCTCAGTAAGCACTCGCCCCACCAGTGCGTG	GCTTAGAAAGTGCACCTGCGAGGTTGGGGCGTGGCCTGGCCGTCCGTCCG			CACNA1H;CACNA1H	NM_021098;NM_001005407	Body;Body				16:1157551-1158000	16:1217734-1217862	Unclassified_Cell_type_specific	TRUE
cg01209566	0.008865617	0.002030518	4.366185779	2.54E-05	0.02327291	chr8	125954151	+	cg01209566	50614455		AACAAAACAACCTTAAACAATTAACAATTAACAATTAACAATTAACAATC		II			NA	NA	NA	NA	NA	NA		OpenSea	TCTGTGTGTAATGCCGGCTCCTTCACTCTTTTATGGCACCATGATTGTGTTTTACCCTCC[CG]ACTGTTAACTGCCAACTGTTAACTGTTAACTGCCCAAGGTTGCCCTGCTGATGTCATGCC	GCAGGGCAACCTTGGGCAGTTAACAGTTAACAGTTGGCAGTTAACAGTCG			LOC157381	NR_027321	TSS200
cg21830711	0.010129752	0.00232021	4.365877649	2.55E-05	0.02327291	chr5	92956550	-	cg21830711	29748330		TAAACCCATATTACTTTAACAATTACACTCATCTAAAAATAATACAAAAC		II			NA	NA	NA	NA	NA	NA	chr5:92956320-92957340	Island	AGCACGACCAGTGAACCCATATTGCTTTGACAGTTGCACTCATCTAGAAATAATGCAAAA[CG]CTATTTAGATGTATATATCACGACCCTGGGCTCTGGGAAGAAAACAATCTAATGAGGGGC	GAACCCATATTGCTTTGACAGTTGCACTCATCTAGAAATAATGCAAAACG			FAM172A;FAM172A;FAM172A;FAM172A;MIR2277	NR_028080;NM_032042;NM_001163418;NM_001163417;NR_031754	Body;3'UTR;3'UTR;3'UTR;TSS200					5:92956153-92957218	Promoter_Associated
cg01844642	0.006573124	0.001505938	4.364804788	2.56E-05	0.02327291	chr3	51989764	-	cg01844642	45683340		TAAAATTAATCCTAACAACTATCRTAAAAATAAAAACACTACTAAACAAC		II			NA	NA	NA	NA	NA	NA	chr3:51989763-51990639	Island	CGCAGGCTCGTTGGGGTTGATCCTGGCAGCTGTCGTGGAGGTGGGGGCACTGCTGGGCAA[CG]GCGCGCTGCTGGTCGTGGTGCTGCGCACGCCGGGACTGCGCGACGCGCTCTACCTGGCGC	GGGGTTGATCCTGGCAGCTGTCGTGGAGGTGGGGGCACTGCTGGGCAACG			GPR62	NM_080865	1stExon			TRUE	3:51964804-51965628			TRUE
cg03654623	0.008133793	0.001863679	4.364374453	2.56E-05	0.02327291	chr19	15488783	+	cg03654623	61783460		TATTCCTACCTCATCAAAATAAAATCATTTAACAAACATAATAACCACCC		II			NA	NA	NA	NA	NA	NA	chr19:15489856-15491258	N_Shore	AGAATGGGAACTGTGTTCTCTTTATTTCTGTGTCCCTGGGGCCCAGCACTGAGCTGCGCG[CG]GGTGGCCACCATGCCTGTTAAATGACTTCACTTTGATGAGGCAGGAACATATCCATGTCT	GTTCCTGCCTCATCAAAGTGAAGTCATTTAACAGGCATGGTGGCCACCCG			AKAP8	NM_005858	Body		CDMR			19:15488773-15489081	Unclassified_Cell_type_specific
cg09452728	0.006882163	0.001577001	4.364082942	2.57E-05	0.02327291	chr11	133902108	+	cg09452728	13614327		CTCTCATACATATTCAACAACTCCTTAAAAACCCACCTAACTTATTCTAC		II			NA	NA	NA	NA	NA	NA		OpenSea	GGCGTCCTAGAGCTAGAGGCTAAGAAGTCTCATGCCTGAAGCAGATCTAGGCATTTAACA[CG]CAGAATAAGCTAGGTGGGTTTTCAAGGAGCTGCTGAATATGCATGAGAGGCAGCAAGAGA	CGCAGAATAAGCTAGGTGGGTTTTCAAGGAGCTGCTGAATATGCATGAGA			LOC100128239	NR_027276	TSS200		CDMR
cg03312716	0.013099627	0.003002138	4.363432477	2.57E-05	0.02327291	chr12	110271581	-	cg03312716	51803305		CTAAAACTATATCCTAATCTCTAAATAAACRTCCCRACCCAATCCTCCAC		II			NA	NA	NA	NA	NA	NA	chr12:110271000-110271582	Island	TTCGGGCCGCCCTGGGACTGTGTCCTAGTCTCTAAATGGGCGTCCCGGCCCAGTCCTCCA[CG]TGTTTGCTCATTCATTCATTCAGCAGACAATTTCCTCCGAGGCGTTGAAGGAGGTCCCTA	CGTGGAGGACTGGGCCGGGACGCCCATTTAGAGACTAGGACACAGTCCCA			TRPV4;TRPV4	NM_021625;NM_147204	TSS1500;TSS1500				12:108755347-108755965			TRUE
cg19675142	0.009916863	0.002274256	4.360487252	2.60E-05	0.023441083	chr1	116107015	-	cg19675142	52706386	15780397	TACTCATCTTTCCCCCTTCCTAAACAAAAAATACCTATAACACCTAATCA	TACTCGTCTTTCCCCCTTCCTAAACGAAAAATACCTATAACGCCTAATCG	I	C	Grn	NA	NA	NA	NA	NA	NA		OpenSea	CGGCGCAGCTCCTGCTCGTCTTTCCCCCTTCCTGGGCGAGAGGTGCCTATGGCGCCTGAT[CG]CCGCCGCCGCCGCTGCCGCCGCCGCTACCGCCACAGCCATCGCCGCTGGGCTGGGTGCAG	TGCTCGTCTTTCCCCCTTCCTGGGCGAGAGGTGCCTATGGCGCCTGATCG									1:115908463-115908610
cg01215328	0.007859869	0.001802685	4.360089983	2.61E-05	0.023441083	chr16	34208792	+	cg01215328	28785474	19742380	AAAAAAACTCAAAAACAACAAAAAACAACTTCCATCAACAAAAACAACCA	AAAAAAACTCGAAAACGACAAAAAACGACTTCCGTCGACAAAAACAACCG	I	A	Red	NA	NA	rs141051385	0.0142	NA	NA	chr16:34208200-34209248	Island	TCGGCCCTCAGCGCCTCTGTTCTTTAAACCCTGCCACATCCTGAGACCCTGTCCCTGCTC[CG]GCTGCTTTTGCCGACGGAAGCCGTCTCCTGCCGCCTCCGAGCTCCTTCCCGGGAGGCTTC	CGGCTGCTTTTGCCGACGGAAGCCGTCTCCTGCCGCCTCCGAGCTCCTTC									16:34065710-34066838
cg15273822	0.011484451	0.002635295	4.357937891	2.63E-05	0.023485258	chr11	66193931	-	cg15273822	19754464		AAAATTCTCTACACACCAATAACRAAATTTCAATTCCRATAAACTCTACC		II			NA	NA	NA	NA	NA	NA		OpenSea	GACACCCACGTAGAATTCTCTACACACCAGTAACGGGATTTCAATTCCGATGGACTCTGC[CG]CCCTGGCGGCCCTTCCTGTGACTTTTGCGCCCCGCGCCTGGGGTGGGGGGTGCGAAGAGA	GAATTCTCTACACACCAGTAACGGGATTTCAATTCCGATGGACTCTGCCG			NPAS4	NM_178864	3'UTR				11:65950455-65950656
cg01687862	0.010943526	0.002512951	4.354850848	2.66E-05	0.023485258	chr7	75814979	-	cg01687862	34623385		CCRAAATCCTTCTAATTTATATTCTCCCAACTAACTATAAACTATAAACC		II			NA	NA	NA	NA	NA	NA		OpenSea	CCCTCCCTGCCCCGGGATCCTTCTGGTTTGTATTCTCCCAGCTGGCTGTGAGCTGTGAGC[CG]GCGCCAGTGTGCCAGGCCGACCGCAGGCCCGGAATTAGGTTAACTCCGCTGCAGCCCTGG	CGGGATCCTTCTGGTTTGTATTCTCCCAGCTGGCTGTGAGCTGTGAGCCG								TRUE
cg20812722	0.005118549	0.00117546	4.35450605	2.67E-05	0.023485258	chr1	25525951	+	cg20812722	73675377		RAACTCAAAACCACAAACCCCAAAAACCTACAAAACAATATAAATCTCAC		II			NA	NA	NA	NA	NA	NA		OpenSea	AGAAGGTGGGAGGAGCCGAGAGGAAGGGAAGACCCCCCTGAGCAACGTGAGACCAAGGCT[CG]TGAGACCTACACTGCCTTGTAGGTCTCTGGGGTCTGTGGCTTTGAGTTCGGCAGCATTTC	AACTCAAAGCCACAGACCCCAGAGACCTACAAGGCAGTGTAGGTCTCACG								TRUE
cg16648355	0.010359984	0.002379772	4.353352077	2.68E-05	0.023485258	chr8	95654179	-	cg16648355	66626423	30772494	AAAAAAAACTCCAAAATTAAAAAAAACTAACCCATACTTCTCTACCTTCA	AAAAAAAACTCCGAAATTAAAAAAAACTAACCCGTACTTCTCTACCTTCG	I	A	Red	NA	NA	NA	NA	NA	NA	chr8:95653898-95654733	Island	GAGGAGGGTGCAGAAAGAGGCTCCGAAATTGGGGGAAACTGACCCGTGCTTCTCTACCTT[CG]GAGGTGGGACAGTTGCACGAAGTGCTAGTTAGACCGGATCAGTTGGAACTGACGGAGGAC	GAAAGAGGCTCCGAAATTGGGGGAAACTGACCCGTGCTTCTCTACCTTCG			ESRP1;ESRP1;ESRP1;ESRP1;ESRP1	NM_001034915;NM_001122825;NM_001122827;NM_017697;NM_001122826	Body;Body;Body;Body;Body				8:95721526-95724240			TRUE
cg24962545	0.018459601	0.00424073	4.352930152	2.68E-05	0.023485258	chr3	50606606	+	cg24962545	22650435	46689408	AAATTACTCCAAACTAACATTTAAAAACCAAACCAAAAAATATATAAACA	AAATTACTCCGAACTAACGTTTAAAAACCAAACCGAAAAATATATAAACG	I	A	Red	NA	NA	NA	NA	NA	NA	chr3:50606345-50606972	Island	CCCGCCGGAACACCCGGGCCCTCTGGTGACACGCCCCCTTTCCGGCAGGCTACTGGGCTC[CG]CCCACACACCTCCCGGCCTGGTTCCTAAACGCCAGCTCGGAGCAATCCCCTTGGGCTGGA	CGCCCACACACCTCCCGGCCTGGTTCCTAAACGCCAGCTCGGAGCAATCC			HEMK1;C3orf18	NM_016173;NM_016210	TSS1500;TSS1500				3:50581264-50582223	3:50606115-50607299	Promoter_Associated
cg22799396	0.013771635	0.0031639	4.352740182	2.68E-05	0.023485258	chr4	186393429	+	cg22799396	33801383		ACACCAAATACRTAAAAATTAACATACTTAAACAAAAAAAACCCACCRTC		II			NA	NA	NA	NA	NA	NA	chr4:186392574-186393184	S_Shore	TTTTCAATAATGAATTAACCTAAACATGTATTAAAATATGCTCATGAAAGCTGTGGGAAG[CG]ACGGTGGGCTTCCTTTGTCTAAGCATGTTAATTTTTACGCACCTGGTGTATCACGTGCAG	CACCAGGTGCGTAAAAATTAACATGCTTAGACAAAGGAAGCCCACCGTCG			CCDC110;CCDC110	NM_152775;NM_001145411	TSS1500;TSS1500
cg15852963	0.011435313	0.002627297	4.352500683	2.69E-05	0.023485258	chr3	181440178	-	cg15852963	44636344		TCAATCAAAAAACACCATTCTCCACAATAAACCACACACTAACAACCAAC		II			NA	NA	NA	NA	NA	NA	chr3:181437184-181437478	S_Shelf	GCTCCCTCTGTTCAGTCAAAAAGCACCATTCTCCACAATAGACCACACACTGACAGCCAG[CG]TGACATCAACTCACACTTTCATACTTTTCCCCCCATCCATAGTTCTGAGTTCACAAAGTG	CGCTGGCTGTCAGTGTGTGGTCTATTGTGGAGAATGGTGCTTTTTGACTG			SOX2OT	NR_004053	Body			TRUE
cg13422817	0.007085258	0.00162787	4.352471251	2.69E-05	0.023485258	chr12	4550927	+	cg13422817	35783454		AACTCCTACTAAATAATAATTTCATTCACACTATTTCCTTTTAAACCCCC		II			NA	NA	NA	NA	NA	NA	chr12:4554405-4554624	N_Shelf	CACCCATGAGAAATCCCATGAACTGGCAGTAGCAGCTGAGCCTGGGAGATGAGGCAGCTC[CG]GGGGCTTAAAAGGAAATAGTGTGAATGAAATCATCACCCAGCAGGAGTCTTCCTGGCTCC	CGGGGGCTTAAAAGGAAATAGTGTGAATGAAATCATCACCCAGCAGGAGT			FGF6	NM_020996	Body
cg03463778	0.008403302	0.001931065	4.35164218	2.70E-05	0.023485258	chr10	48185200	-	cg03463778	46757426	12651499	ATAACTAAAACCACAAAAACCACAAAAACCACAAACACCCTACCACAACA	ATAACTAAAACCACAAAAACCACAAAAACCACAAACGCCCTACCACGACG	I	C	Grn	NA	NA	NA	NA	NA	NA	chr10:48185469-48186162	N_Shore	TCAGCCTCCAGAGTAGCTGGGACCACAGGGACCACAGGGACCACAGGCGCCCTGCCACGA[CG]CTGGCTTTATTTTTATTTATTTATTTATTTATTTATTTATTTATTTATTTTTTGAGAGAT	GTAGCTGGGACCACAGGGACCACAGGGACCACAGGCGCCCTGCCACGACG			LOC642826	NR_024495	TSS1500
cg08243619	0.01239065	0.002847513	4.351394545	2.70E-05	0.023485258	chr1	11561662	+	cg08243619	49646401		CRAATCTTCACTCTAATTAACTACCAAATCCTCCAAAAACRAAATCTCAC		II			NA	NA	NA	NA	NA	NA	chr1:11561366-11562156	Island	CCTTACCGGGACACTTCCGCGGCTCAAAAGCCCACAGCCAATCGGAGCGGGCGACTTCGG[CG]TGAGACCCCGCCCCTGGAGGATCTGGCAGCCAACCAGAGTGAAGACCCGCGAAACCAGCG	GGGTCTTCACTCTGGTTGGCTGCCAGATCCTCCAGGGGCGGGGTCTCACG			PTCHD2	NM_020780	Body				1:11483988-11484702
cg18770579	0.011151966	0.002563295	4.350637064	2.71E-05	0.023485258	chr19	50191342	+	cg18770579	70612450	55703449	AAAACCCACCAAAAAATAATAACAAAAAACAAATACAAACAAACTATACA	GAAACCCACCAAAAAATAATAACGAAAAACGAATACAAACAAACTATACG	I	A	Red	NA	NA	NA	NA	NA	NA	chr19:50191330-50191559	Island	GACCAGCAGTTGGGGTCTGCAGCGTGGAGATGGGCAGGAAGCTGGAGCCCGGCTCATCGT[CG]CATAGCCTGCCTGCACCCGCCCCCCGCCACCACCTCCTGGTGGGTTCCGCCCTCATGCCC	CGCATAGCCTGCCTGCACCCGCCCCCCGCCACCACCTCCTGGTGGGTTCC			C19orf76;PRMT1;PRMT1;PRMT1	NM_001101340;NM_198318;NM_198319;NM_001536	TSS1500;Body;Body;Body
cg12705735	0.009206426	0.002116289	4.350268618	2.71E-05	0.023485258	chr6	166491929	+	cg12705735	15670331		TATTAAAATAACTATCATTACTAACAACTAACCAAATATTTTTTCTCCAC		II			NA	NA	NA	NA	NA	NA		OpenSea	AAGAAGCAACTGAAGTCTGACACCATGTAAAGAGGAGTGTCTAGGCTGCTGGAGAGACCA[CG]TGGAGAAAAAATATTTGGCCAGCTGTCAGCAATGACAGCCATTCCAACAGAAGCACCAAA	GTTGGAATGGCTGTCATTGCTGACAGCTGGCCAAATATTTTTTCTCCACG								TRUE				TRUE
cg03000593	0.0075661	0.001739399	4.349835642	2.72E-05	0.023485258	chr6	33283162	-	cg03000593	15738443		ATAATACTTCATCTTAAACTTTTTATTACACACRAAACAATCAAACRACC		II			NA	NA	NA	NA	NA	NA	chr6:33282855-33283196	Island	TGCTCAGTCAGATGGTGCTTCATCTTGAACTTTTTGTTGCACACGGGGCAGTCAAACGGC[CG]CAGATTGAGGTGCATGTTCACGTGCCGGTCCCGCATGCTCTTGTGGGAGAAGGCCTTCCC	CGGCCGTTTGACTGCCCCGTGTGCAACAAAAAGTTCAAGATGAAGCACCA			ZBTB22;TAPBP;TAPBP;TAPBP;ZBTB22	NM_005453;NM_003190;NM_172208;NM_172209;NM_001145338	Body;TSS1500;TSS1500;TSS1500;Body				6:33390834-33391265
cg23532927	0.00616204	0.00141698	4.348712446	2.73E-05	0.023485857	chr7	45977067	-	cg23532927	17635474		TATACTATTTTCTTAATCCCAAACRTACATCTACTAAACAACAACAAAAC		II			NA	NA	NA	NA	NA	NA		OpenSea	CTGAATGGGGCTGTGCTGTTTTCTTAGTCCCAGGCGTGCATCTGCTAAACAGCAGCAGGG[CG]TTTGCCTCCGGCTATTGTGCAACATGATCTTGATTCCTCTTTTAAGGGGAGCTTTTAAGA	CGCCCTGCTGCTGTTTAGCAGATGCACGCCTGGGACTAAGAAAACAGCAC
cg05976575	0.009781152	0.002249391	4.348356286	2.73E-05	0.023485857	chr16	66613582	+	cg05976575	17645401	36716321	CCTTTTAAAATTTATCCAATAACTCCTTACCATCCTTCTTATCTTCCTCA	CCTTTTAAAATTTATCCGATAACTCCTTACCGTCCTTCTTATCTTCCTCG	I	A	Red	NA	NA	NA	NA	NA	NA	chr16:66612749-66613412	S_Shore	GGCGGCAAAGGGGGCCAAGCCAGAGCCAGCACCAGCTCCACCTCCACCCGGGGCCAAACC[CG]AGGAAGACAAGAAGGACGGTAAGGAGCCATCGGACAAACCTCAAAAGGCGGTGCAGGACC	CCTTTTGAGGTTTGTCCGATGGCTCCTTACCGTCCTTCTTGTCTTCCTCG			CMTM2	NM_144673	1stExon			TRUE	16:65170251-65171217
cg03560973	0.010803773	0.002485694	4.346380351	2.75E-05	0.02360231	chr2	25390400	+	cg03560973	26796336		TAAAATTAAAAACAAATAACCRAAACRAAAACTATCCTAAATCCTAAAAC		II			NA	NA	NA	NA	NA	NA	chr2:25391072-25391875	N_Shore	GGATCTGCGCCATAAACCGTCCACCCCGGTTCTGTTGAGGGCATCCGAAACTAGACAGTG[CG]TTTCAGGATCTAGGACAGCTCCCGCCCCGGCCACCTGTTTTTAACCCCAGCTAGGTCTTG	GGGGTTAAAAACAGGTGGCCGGGGCGGGAGCTGTCCTAGATCCTGAAACG			POMC;POMC	NM_000939;NM_001035256	5'UTR;5'UTR				2:25243870-25243934
cg09808774	0.007682576	0.001768178	4.344910195	2.77E-05	0.023671797	chr17	72933718	+	cg09808774	38655390		TTTTCAACACCAAAACTATAAACAAAAACCCTTCCCATTAAACTCTTTCC		II			NA	NA	NA	NA	NA	NA	chr17:72931729-72932601	S_Shore	GGGTGGGGGAGCTTAGGAGGGAAAGATAAAGATCATCGGGAGTCTCCTCCCCAGCCAGCC[CG]GAAAGAGTTTAATGGGAAGGGTCTCTGTCCACAGCTCTGGTGCTGAAAATTTCCCAAAAG	TTTCAGCACCAGAGCTGTGGACAGAGACCCTTCCCATTAAACTCTTTCCG			OTOP3	NM_178233	Body		RDMR
cg00762160	0.010475643	0.002413092	4.341170728	2.81E-05	0.023897552	chr14	37125768	-	cg00762160	17659358	25631464	TCAACAATTCAAACCCAACCAAAACTTAAAACCTAAAAAACAAACATCCA	TCAACAATTCGAACCCAACCGAAACTTAAAACCTAAAAAACAAACGTCCG	I	A	Red	NA	NA	NA	NA	NA	NA	chr14:37126786-37128274	N_Shore	TTGGTCCCTCCGTCAGCAGTTCGGGCCCAGCCGAAGCTTGGGGCCTAGAGGGCAGACGTC[CG]GCTCTGATCAGAGTACAGCGGGCTGGGCCTGGCAGCCTGCAGGCAACCTGGACCTTGCAA	TCAGCAGTTCGGGCCCAGCCGAAGCTTGGGGCCTAGAGGGCAGACGTCCG			PAX9	NM_006194	TSS1500		RDMR		14:36194937-36196060
cg02605306	0.005942796	0.001368971	4.341067031	2.81E-05	0.023897552	chr16	1243447	+	cg02605306	48619503		AATATATAAACRCCTTCACRACAAACCTCAAAACACAATCCTTACTAAAC		II			NA	NA	NA	NA	NA	NA	chr16:1244669-1245067	N_Shore	CAGGGCCTCGGCTCCTGCCCCCACCACCTTGACCAAGGCACGCAAACCCCACCCCCACCT[CG]TCCAGCAAGGACTGTGCTCTGAGGCTTGCCGTGAAGGCGCTCACACACTCTGGCCGCTGG	GTGTGTGAGCGCCTTCACGGCAAGCCTCAGAGCACAGTCCTTGCTGGACG			CACNA1H;CACNA1H	NM_021098;NM_001005407	Body;Body				16:1183428-1183624			TRUE
cg07232945	0.013411373	0.003090437	4.339635966	2.83E-05	0.02390327	chr1	203096570	-	cg07232945	46691418		AAAAATCCCAAAAAAAACATTCTAAAATCCTACAAAAAAAATACTATACC		II			NA	NA	NA	NA	NA	NA	chr1:203097233-203097496	N_Shore	CGACTGCTTTGGGAGATCCCAGAGGGGGCATTCTGAAGTCCTGCAGAAGAGATGCTGTGC[CG]TGAGGGGTGAGGGGTCGCTGGAGGCCAGACCAGGGCTCCCAGGAGTCCTGCATTGAGAAG	CGGCACAGCATCTCTTCTGCAGGACTTCAGAATGCCCCCTCTGGGATCTC			ADORA1;ADORA1	NM_000674;NM_001048230	TSS1500;TSS1500			TRUE				TRUE
cg04362858	0.014610151	0.003367763	4.33823643	2.84E-05	0.02390327	chr3	54154926	-	cg04362858	66809378	31717468	CACTCCTAAAAAAAAACCTATTCCTTACATTACCCCCCAAAATAAAAACA	CGCTCCTAAAAAAAAACCTATTCCTTACGTTACCCCCCAAAATAAAAACG	I	C	Grn	NA	NA	NA	NA	NA	NA	chr3:54154731-54154970	Island	GGGCGCACCTGGCGCTCCTGGAGAGGGGCCTGTTCCTTGCGTTGCCCCCCAAGGTGGGAG[CG]CGACCTGCCAGAGCCCAGGGGAGCTCGGGTCTGCCCGCACTCGGGAAAAGCACTAAGAGC	CGCTCCTGGAGAGGGGCCTGTTCCTTGCGTTGCCCCCCAAGGTGGGAGCG							DMR		3:54129772-54132401			TRUE
cg25988034	0.014143321	0.003260169	4.338217275	2.84E-05	0.02390327	chr10	8093239	+	cg25988034	66732441	71673502	ATCCAAAACCCCAAACCTAAAAACAACTACTTTAAACATCAAATTAAACA	ATCCGAAACCCCAAACCTAAAAACGACTACTTTAAACGTCAAATTAAACG	I	A	Red	NA	NA	NA	NA	NA	NA	chr10:8091374-8098329	Island	ACCGAGTGGAGAAAGTCCGGCTCCATTTCTCACCTTTTTCCCAAGAGGACACACATACCC[CG]CTCAACTTGACGCCTAAAGCAGCCGCTTCCAGGCCTGGGGTTTCGGATAGGCCAAGCCGG	ATCCGAAACCCCAGGCCTGGAAGCGGCTGCTTTAGGCGTCAAGTTGAGCG			FLJ45983;FLJ45983	NR_024256;NR_024255	Body;Body		DMR		10:8131167-8134354
cg13674486	0.010061236	0.002319616	4.337457922	2.85E-05	0.02390327	chr7	132882182	+	cg13674486	47623436		ATCTTCCAACTATTTACTAATAACCATAATTAACAATTCAAAACAACTCC		II			NA	NA	NA	NA	NA	NA		OpenSea	TAGAACACACCCACTTTGCCTGGTAACTGGGAACCGGGGCAGAACTTGACAATTGAGATC[CG]GAGCTGCTTTGAATTGTTAATCATGGCTATCAGCAAACAGTTGGAAGACATTTTAGAAGC	CGGAGCTGCTTTGAATTGTTAATCATGGCTATCAGCAAACAGTTGGAAGA								TRUE
cg23525360	0.011216817	0.00258607	4.337398254	2.85E-05	0.02390327	chr13	102182112	-	cg23525360	30710425		ATCTAATAATTTAAAAATAACACTTCTACCTTTACTCRTTTTCTCCTACC		II			NA	NA	NA	NA	NA	NA		OpenSea	GCTCTCATGATATCTGATGGTTTAAAAGTGGCACTTCTGCCTTTGCTCGTTTTCTCCTGC[CG]CCATAAAAGACTTGCTTTGCTTCCCCTTCTGCCATGATTTAAGTTTCCTGAAGTCCCTGC	CGGCAGGAGAAAACGAGCAAAGGCAGAAGTGCCACTTTTAAACCATCAGA			ITGBL1	NM_004791	Body			TRUE
cg23684855	0.00708361	0.001633625	4.336129946	2.87E-05	0.023955814	chr2	1772075	+	cg23684855	57794313	63777443	TTTACATCATATACCAAACACAAATCATTAAACACACACAAAAATCATCA	TTTACGTCGTATACCAAACACAAATCATTAAACACGCACAAAAATCATCG	I	A	Red	NA	NA	NA	NA	NA	NA		OpenSea	CTGTCCCCGTGTGAGCAGCTGGTGTGAGTAGAGCGTAGGGAGCTTATTTGGCAATCTCTT[CG]ATGATCCTTGTGCGTGTCTAATGACCTGTGTTTGGCACACGACGTAAATGGAAACCCAGA	TTTACGTCGTGTGCCAAACACAGGTCATTAGACACGCACAAGGATCATCG									2:1750848-1751127
cg04272086	0.007155659	0.001650621	4.335132775	2.88E-05	0.023982794	chr18	49867359	+	cg04272086	44745304		AAAACTCTTCTATCTTTTATCATCRATACRCAAATAAAAACAACRCAAAC		II			NA	NA	NA	NA	NA	NA	chr18:49868377-49868759	N_Shore	TCCCTTCTCATTTCATTTGGCGAGTAGTAGAATTGGGGTGGGGGATAGCAAGAGATTTGG[CG]CTTGCGCTGCCCCCATTTGCGCACCGATGATAAAAGATAGAAGAGTTTTTTTCTTCCCTG	AAACTCTTCTATCTTTTATCATCGGTGCGCAAATGGGGGCAGCGCAAGCG		TRUE	DCC	NM_005215	Body				18:48120199-48121532
cg07629776	0.013849749	0.003196608	4.332639575	2.91E-05	0.024153091	chr10	13972210	-	cg07629776	20627435		ACTATATATTTATAAAAAACTTCCAACTTACAATCCCCATAAACTCAACC		II			NA	NA	NA	NA	NA	NA		OpenSea	TCATGCAGAGAACTATGTATTTGTGGAGGACTTCCAGCTTGCAATCCCCATAGGCTCAGC[CG]GGTCTGCACAGGACTGAATGAGGCTCTACCTCCTTCACTCACTACGCCCTGCTTTCATCA	CGGCTGAGCCTATGGGGATTGCAAGCTGGAAGTCCTCCACAAATACATAG			FRMD4A	NM_018027	Body			TRUE		10:13972099-13972422	Unclassified_Cell_type_specific
cg20088245	0.018683129	0.004317617	4.327184886	2.97E-05	0.024277005	chr8	1321375	-	cg20088245	69751485		CTTTAACCRTTAAAACRTTTACATTTACTACCRTTTACTTAAATAACTAC		II			NA	NA	NA	NA	NA	NA	chr8:1321232-1321638	Island	GGTCTCATTTGCTTTGGCCGTTGGAGCGTTTGCATTTGCTGCCGTTTGCTTGAGTGACTG[CG]CAGCAAGACTCTGTGCTGGAGAAAGCCACGCCCCTCGGGGGGAGGCGCCGCCGCCACGCG	TTTGGCCGTTGGAGCGTTTGCATTTGCTGCCGTTTGCTTGAGTGACTGCG									8:1308550-1309431	8:1321062-1321916	Unclassified_Cell_type_specific
cg06915202	0.014250603	0.003293472	4.326924265	2.98E-05	0.024277005	chr7	98029285	+	cg06915202	56672334	38640506	AAAAATATAAAAATAAAACTCCCCTATAATTAAAATCACCAAATAAACCA	AAAAATATAAAAATAAAACTCCCCTATAATTAAAATCGCCAAATAAACCG	I	A	Red	NA	NA	NA	NA	NA	NA	chr7:98030097-98030422	N_Shore	GAAAGGTGGGAGAGGAAGGGTCTAAGGAGGAGGGCGTTTCCCGGGAGAACGCCCAGAGCT[CG]GCTCACCTGGCGATCCTAATTACAGGGGAGTTTCACCCCCACATTCTTGGGCGCTTTCTT	CGGCTCACCTGGCGATCCTAATTACAGGGGAGTTTCACCCCCACATTCTT			BAIAP2L1	NM_018842	Body				7:97867195-97867275
cg16154810	0.006489057	0.001499866	4.326426173	2.98E-05	0.024277005	chr22	47135258	-	cg16154810	20737344		TATACAAATCTTACCCTACCAACTCCTTATAACTATCTTATCTATAAAAC		II			NA	NA	NA	NA	NA	NA		OpenSea	AGGTGGCAGCATATACAGGTCTTACCCTGCCAGCTCCTTGTGACTGTCTTGTCTATAGGG[CG]GGAACCAGCCATGAATCATTCCTCCCTGGGAGCCCAGCCCCTGTTCAGGCCATGCAGTGA	CGCCCTATAGACAAGACAGTCACAAGGAGCTGGCAGGGTAAGACCTGTAT			CERK	NM_022766	TSS1500					22:47135007-47135384	Promoter_Associated
cg07883117	0.007358735	0.001700915	4.326338833	2.98E-05	0.024277005	chr7	101005846	+	cg07883117	69666407		CRCCCATTCTATATCTACCAATTTCACCTAAACRATATTAATAAATCCTC		II			NA	NA	NA	NA	NA	NA	chr7:101005899-101007443	N_Shore	GGCTTAACTTTCTCCAGCCTCAGTTTCCACTTCTGAATGGGACCATCGAGGGCAGTGTGG[CG]AGGATTCACCAACATCGTCCAGGTGAAATTGGCAGACACAGAATGGGCGCTCCGAAAGCA	GCCCATTCTGTGTCTGCCAATTTCACCTGGACGATGTTGGTGAATCCTCG			EMID2	NM_133457	TSS1500				7:100792495-100794163	7:101005785-101007765	Unclassified
cg16087940	0.014529667	0.003358738	4.325930947	2.99E-05	0.024277005	chr10	129947807	+	cg16087940	45777327	18702508	CCTAACTATACAAAAAACCAACAACAAATAACACTACAATACTAAAACCA	CCTAACTATACGAAAAACCGACGACGAATAACACTACAATACTAAAACCG	I	C	Grn	NA	NA	NA	NA	NA	NA	chr10:129947728-129949099	Island	TGGGGACCCCGTCCTGGGGAGTTCCTGGGTCCCGACAGCTTCAAGGCCTCTGGCTCTGGG[CG]GCCTCAGCATTGTAGTGTCACCCGCCGCCGGCTTCCCGCACAGTCAGGACGACCCCGCGT	CCTGACTGTGCGGGAAGCCGGCGGCGGGTGACACTACAATGCTGAGGCCG									10:129837719-129837871
cg19291926	0.011481806	0.002655811	4.323277194	3.02E-05	0.024277005	chr17	38443698	+	cg19291926	15708509		ACTAAATTTTCAAAACTACTACATAATACCTACCRTTTTAAATTCTATAC		II			NA	NA	NA	NA	NA	NA	chr17:38443815-38444152	N_Shore	TTTGTACTTTGCGAGGTTGAGCATTAGAGAGGTAAGGAAAGTGCCTAGCATCATACCTGG[CG]CACAGAACCCAAAACGGTAGGTATCATGTAGCAGTTCTGAAAATCTAGCCCATCAGGATG	CTAGATTTTCAGAACTGCTACATGATACCTACCGTTTTGGGTTCTGTGCG			CDC6	NM_001254	TSS1500					17:38443617-38444454	Promoter_Associated
cg10880902	0.00477447	0.001104495	4.322763888	3.02E-05	0.024277005	chr1	59278781	+	cg10880902	19756379		CTAATTAAAACTAAACTATCTAAAAAACTTCCTCTAACCTAAATCCTATC		II			NA	NA	NA	NA	NA	NA	chr1:59280240-59280490	N_Shore	TGGGGCAAAAACGGTGAGGGTGTGGCTGTTTGTATCTTCTGGCTGGTGTTTGGGTATAGC[CG]ACAGGATTTAGGTCAGAGGAAGTTCCCCAGACAGTTCAGCCTCAACCAGTCATCTGGGGT	TGGTTGAGGCTGAACTGTCTGGGGAACTTCCTCTGACCTAAATCCTGTCG										1:59278544-59279125	Unclassified_Cell_type_specific
cg13924105	0.009321746	0.002156474	4.322679695	3.03E-05	0.024277005	chr3	128765899	-	cg13924105	50641496		CRTAAACTACAACCCCCACCTCTCCAATAAAACCAAAACATCTAAACAAC		II			NA	NA	NA	NA	NA	NA	chr3:128764540-128766055	Island	CCTCCAACCCCCGTGGACTGCAGCCCCCACCTCTCCAGTGAGGCCAGGACATCTGAGCAA[CG]GGTGTCTGGGTTGCCTGCTCTGGAGGCCCCTCTGTGCGGCCAGCTTCGTCCCTTTGTCCC	GTGGACTGCAGCCCCCACCTCTCCAGTGAGGCCAGGACATCTGAGCAACG									3:130247231-130248745
cg03468072	0.007664528	0.001773176	4.322486613	3.03E-05	0.024277005	chr12	39539422	+	cg03468072	25635307		AAAATCCTATCAACRCRCTTCCCAAAACCTTACACCAAATTAAATAAACC		II			NA	NA	NA	NA	NA	NA	chr12:39538383-39539500	Island	ACAGTGGCGGACGCCGGCACCAGGGGCGATGGAGAGCAGGCGACACCGAGGGTGTCCATC[CG]GTCCACCCAACCTGGTGCAAGGCTCTGGGAAGCGCGCTGACAGGATTTCAAGGCCAGAGT	CGGTCCACCCAACCTGGTGCAAGGCTCTGGGAAGCGCGCTGACAGGATTT								TRUE	12:37824674-37825767
cg20213508	0.009423043	0.00218006	4.322376755	3.03E-05	0.024277005	chr20	57463325	-	cg20213508	21687509		CCTATATCCCATCCAAAACACTACTCACRTCTTAACCTAATTACCTAACC		II			NA	NA	NA	NA	NA	NA	chr20:57463652-57467739	N_Shore	CGGGACGTAGGCCTGTGTCCCATCCAAGACACTGCTCACGTCTTAGCCTGATTACCTGGC[CG]CCTCGGCTCACCTGGGCACATGGTGAGCCGCGGAACTGGCAGGCACCAAACATTTATTGA	CGGCCAGGTAATCAGGCTAAGACGTGAGCAGTGTCTTGGATGGGACACAG			GNAS;GNAS;GNAS;GNAS	NM_001077490;NM_016592;NR_003259;NM_080425	3'UTR;3'UTR;TSS1500;Body
cg23327859	0.010511995	0.002432029	4.322314509	3.03E-05	0.024277005	chr12	49111433	-	cg23327859	54667301		TTTAAAAAAATCRCTTTAATATATAACCAAAAACATAAAAACATTCTCAC		II			NA	NA	NA	NA	NA	NA	chr12:49110055-49110881	S_Shore	GCGACAACCCATTTGGAGAGGTCGCTTTAATGTGTAGCCAAAGGCATGAAAACATTCTCA[CG]TTGTTCGCCAGTGATCCAACTTAAAGGAATAAAATGAAATTAATAACATTAATTAAGAGC	CGTGAGAATGTTTTCATGCCTTTGGCTACACATTAAAGCGACCTCTCCAA			CCNT1	NM_001240	TSS1500					12:49109644-49111439	Promoter_Associated
cg14223001	0.013886719	0.003212819	4.322285097	3.03E-05	0.024277005	chr11	44978881	+	cg14223001	19743404	24757307	AAATAAAAAACTAATAACTCTCCAACAAATATTCCCTCCATCCACCACCA	AAATAAAAAACTAATAACTCTCCAACAAATATTCCCTCCATCCGCCGCCG	I	A	Red	NA	NA	NA	NA	NA	NA	chr11:44978615-44979030	Island	GCGGGTGCTGGGGGCTCGGCCAGCAGGGAAGCTGCGATCCGGGTCTCTGGGGATCCGAGC[CG]GCGGCGGATGGAGGGAACACTTGCTGGAGAGTCATCAGCCCTTCACCTGGTGCTCTCCTC	CGGCGGCGGATGGAGGGAACACTTGCTGGAGAGTCATCAGCCCTTCACCT									11:44935272-44935560
cg14861570	0.008339629	0.001929459	4.322262897	3.03E-05	0.024277005	chr17	53499954	+	cg14861570	53668341		AAACCCTCTAAATTTAAATTTAACRACAAAACCCTAATTCAAATCAACTC		II			NA	NA	NA	NA	NA	NA	chr17:53498243-53499546	S_Shore	GTTATCCTCCAGTTTATTTTTTATTTTATTTTATTTTTATCCAGGCAGCTTTCAAATAAA[CG]AGTTGACTTGAATCAGGGTCCTGTCGCTAAACCTAAACTCAGAGGGCTTCCTGGAAGAGA	CGAGTTGACTTGAATCAGGGTCCTGTCGCTAAACCTAAACTCAGAGGGCT		TRUE	MMD	NM_012329	TSS1500
cg26668675	0.015918971	0.003683772	4.321377952	3.04E-05	0.024296142	chr6	31148463	+	cg26668675	30664430	36689312	ACCTAATTACCAAAAATCTAAACCTAAACAAAAAACACAATCCCCAACCA	ACCTAATTACCGAAAATCTAAACCTAAACGAAAAACACGATCCCCGACCG	I	C	Grn	NA	NA	NA	NA	NA	NA	chr6:31148369-31148577	Island	CCGGAACGAACCGTCGCCAGCAAGCACAGCAGTAGGACCAGGGGGATGCAAGAGCGGGGG[CG]GCCGGGGATCGTGCTTCTCGCTCAGGTCCAGATTCCCGGCAACCAGGCCGGCGGAATCAC	GCCTGGTTGCCGGGAATCTGGACCTGAGCGAGAAGCACGATCCCCGGCCG									6:31256349-31256556	6:31148178-31148781	Unclassified	TRUE
cg06645033	0.011901796	0.002755871	4.318706546	3.07E-05	0.024488261	chr1	50890678	+	cg06645033	39625337	55774490	CTCAAAAACTAATAAACTAACAAAACACAACCCAATAATCATACCAAACA	CTCAAAAACTAATAAACTAACAAAACGCGACCCAATAATCGTACCAAACG	I	A	Red	NA	NA	NA	NA	NA	NA	chr1:50884228-50891471	Island	CGGGAATCTGGGCGCGCAGACTCGGCCCGGGTCGTCGCGGCCTCAGGACGCAGCCCATTC[CG]CCTGGCACGACTACTGGGCCGCGTCTTGTCAGTCTATCAGCTTCTGAGCCCAGGAATGGG	CGCCTGGCACGACTACTGGGCCGCGTCTTGTCAGTCTATCAGCTTCTGAG									1:50663167-50663833	1:50890625-50890817	Unclassified_Cell_type_specific
cg22942532	0.008257219	0.001912767	4.316896659	3.10E-05	0.024552344	chr1	2089924	+	cg22942532	49793463	44615444	CCTAAAAAAACACAATAAAAATACACAAAAAAAAACATTAACTCACTCCA	CCTAAAAAAACGCAATAAAAATACACAAAAAAAAACATTAACTCACTCCG	I	A	Red	NA	NA	NA	NA	NA	NA		OpenSea	CTCGCCCGCACCGCCTGCGCCTGACGGCTCTGTCCCCTTTCCTTCTGCTCCCCTGCTTCC[CG]GAGTGAGTCAATGCCTCCCTTTGTGCATTCCCATTGCGCTTTTCCAGGCCTCTTTCCGCC	CCTGGAAAAGCGCAATGGGAATGCACAAAGGGAGGCATTGACTCACTCCG			PRKCZ;PRKCZ;PRKCZ	NM_001033581;NM_001033582;NM_002744	Body;Body;Body				1:2079703-2079823
cg22920700	0.010767172	0.002494449	4.316453294	3.10E-05	0.024552344	chr8	99955610	+	cg22920700	23804494		AAACAACTTCTTTTCAAATATAATTTACRTAATCAACACTAAACAAAAAC		II			NA	NA	NA	NA	NA	NA	chr8:99956558-99957023	N_Shore	AGTGCGGGCTTGCCGTGGAGTAACACAGATCCCCTCTGGCAACTCGTCTGGGACGAAGGG[CG]TTTTTGCTTAGTGTTGATCACGCAAATCACATCTGAAAAGAAGCTGCTTAAAATGGGTGT	AGCAGCTTCTTTTCAGATGTGATTTGCGTGATCAACACTAAGCAAAAACG			OSR2;OSR2	NM_053001;NM_001142462	TSS1500;TSS1500				8:100024730-100024787
cg11020853	0.006608065	0.001531061	4.316003578	3.11E-05	0.024552344	chr3	43020564	-	cg11020853	45695463		AAAAAAAATAACAATTTAAACAACACTCAACCATATTACTAAATTACAAC		II			NA	NA	NA	NA	NA	NA	chr3:43020702-43021354	N_Shore	CCTGCTTGGCAGGAGAGGGTGGCAGTTTGGGCAACACTCAGCCATATTGCTGAGTTGCAG[CG]AACTCACCAAGCACCCTCACACCTTAGAGGCGTCCCTCACCGTCCAGCCTTGGTGCATCA	CGCTGCAACTCAGCAATATGGCTGAGTGTTGCCCAAACTGCCACCCTCTC			FAM198A	NM_001129908	TSS200
cg20732198	0.009061512	0.002100897	4.313163269	3.14E-05	0.024736183	chr10	35894310	-	cg20732198	69735320		ACTCTACTAATCACTACAATTATCAAAAATATTTCRCCTCAAAAACAAAC		II			NA	NA	NA	NA	NA	NA	chr10:35896518-35897461	N_Shelf	GACTGCTGCTTGCTCTGCTGGTCACTGCAGTTGTCAGGAATGTTTCGCCTCAGAGGCAAA[CG]GCTTAGGGCCGTCTCAACTTGGAGACAGAAAAACCCACCTCCTACTCCTGGCTCAGACCT	CTCTGCTGGTCACTGCAGTTGTCAGGAATGTTTCGCCTCAGAGGCAAACG			GJD4	NM_153368	TSS200
cg10624665	0.00661082	0.001533267	4.311590196	3.16E-05	0.024736183	chr17	42636570	-	cg10624665	58682422		CACTAAAAACRCTCRTAAATAAACCAACACTACAAAAACCTAACCATCCC		II			NA	NA	NA	NA	NA	NA	chr17:42634829-42636851	Island	CCTTCCGCGAGCACTGGGAGCGCTCGTGGGTGAGCCAGCACTGCAAGAGCCTGGCCATCC[CG]TGCCCGGCGCACTACACGCCGCGCATGTCGCCCGACTTCACGGTCTACATGATCAAATAC	CGGGATGGCCAGGCTCTTGCAGTGCTGGCTCACCCACGAGCGCTCCCAGT			FZD2	NM_001466	1stExon				17:39990069-39992324
cg24912415	0.020211183	0.004687929	4.311324509	3.16E-05	0.024736183	chr20	33585435	-	cg24912415	40698341	15691496	CTACACATAAAAATAAACAACCTAACTACCAACATAAAAACTCTAACCCA	CTACGCATAAAAATAAACGACCTAACTACCAACGTAAAAACTCTAACCCG	I	C	Grn	NA	NA	NA	NA	rs55734215	0.078246	chr20:33585039-33585450	Island	GAGAAGAGTGAGCTGCGCATGGAGGTGGACGACCTGGCTGCCAACGTGGAGACTCTGACC[CG]CGCCAAGGTGTCCGTGCCTTCCTCACCCCATACCCACCCTGACTTTAAACCAATCCCGAT	CTGCGCATGGAGGTGGACGACCTGGCTGCCAACGTGGAGACTCTGACCCG			MYH7B	NM_020884	Body		CDMR
cg20053465	0.009567461	0.002219411	4.310811512	3.17E-05	0.024736183	chr10	130339927	+	cg20053465	30793424		AAAAACCRACCACAAAAAATCTTCCTCTCCAAAAAATATCTATAAAATAC		II			NA	NA	NA	NA	NA	NA	chr10:130338695-130338994	S_Shore	AATATCAGCCCCTTAAGCGCTAAATAGCGAGAGGGCTGGGCTGGGGCCAGAGTGCCCAGG[CG]CATTCCATAGACATTTCCTGGAGAGGAAGATTCCCTGTGGCCGGCTCCTACAGTAGTCAC	GGAGCCGGCCACAGGGAATCTTCCTCTCCAGGAAATGTCTATGGAATGCG								TRUE
cg06569117	0.012909717	0.002996382	4.308434337	3.20E-05	0.024736183	chr2	217657537	-	cg06569117	12681489		AAACCAACAACCTACATCAATTAACTTTTACATAATAAACTACCCCTAAC		II			NA	NA	NA	NA	NA	NA		OpenSea	CCTTTTAGAGGGGGCCAGCAACCTGCATCAGTTAGCTTTTGCATGATGAGCTACCCCTAG[CG]TTAGCGATGTCTGACAACATTCCTTCATCACTGCTGCGGAGTCTGCAAACCAGCAGGGCA	CGCTAGGGGTAGCTCATCATGCAAAAGCTAACTGATGCAGGTTGCTGGCC								TRUE
cg12834774	0.009630853	0.002236449	4.306314355	3.23E-05	0.024736183	chr5	1154848	+	cg12834774	47627477	35629462	CAAATCCCAAACAAAAAAACTCCAACAAACCCTAAAAAACCCAACTCACA	CAAATCCCAAACAAAAAAACTCCGACGAACCCTAAAAAACCCAACTCACG	I	T	Red	NA	NA	NA	NA	NA	NA	chr5:1155223-1156466	N_Shore	GGACTCTCACATGTGTGACATACATGAACAGGCGAAACGGACACGCACGGCCCCCACACA[CG]TGAGCTGGGTCCCCCAGGGCCCGTCGGAGCCCTTCTGCCTGGGACCTGCCTCATCCCCGG	CGTGAGCTGGGTCCCCCAGGGCCCGTCGGAGCCCTTCTGCCTGGGACCTG									5:1207763-1208058
cg00662956	0.009625518	0.002235217	4.306301582	3.23E-05	0.024736183	chr3	185829300	+	cg00662956	29629375		AATAAACTTCAAATACTAAAATTACACAACAAACTATAAACTCCTCCAAC		II			NA	NA	NA	NA	NA	NA	chr3:185825462-185827003	S_Shelf	ATTCAGCCAGACTTCGTGCTAGGCAAAAAAGTTGCAGAGATGAATAAGACCCAGTCTTTG[CG]TTGGAGGAGCCCACAGTCTGCTGTGTAACTTCAGTATCTGAAGTTTACTCAGCACTTTAT	GTAAACTTCAGATACTGAAGTTACACAGCAGACTGTGGGCTCCTCCAACG
cg01484296	0.011834663	0.002748634	4.305652371	3.24E-05	0.024736183	chr17	6796941	-	cg01484296	38693331		CTTTCCAAAACCRCCRAAAAAAACTCTAAATACAAAAACCCTAACCTAAC		II			NA	NA	NA	NA	NA	NA	chr17:6797429-6797724	N_Shore	GTGAGGCTGCCCTTTCCAGAGCCGCCGGGAGAAACTCTGGATACAGAGACCCTAGCCTGG[CG]CCAGTCCCAGCGTTCCTCCTAGTCGGGGAGGAATCTGTGGGTGGGAGGTGGGGAGCCTGA	CGCCAGGCTAGGGTCTCTGTATCCAGAGTTTCTCCCGGCGGCTCTGGAAA			ALOX12P2	NR_002710	Body			TRUE
cg01091356	0.009438929	0.00219249	4.305118422	3.24E-05	0.024736183	chr7	1233637	-	cg01091356	40727336		AATATTCATTCACCCTACCTCTCTCAAAACACCCTAACTTTACAAAACCC		II			NA	NA	rs73262967	0.029735	NA	NA		OpenSea	AGCTGCTCCGGGATGTTCATTCACCCTACCTCTCTCAGGACACCCTGGCTTTGCAGAGCC[CG]TGCGTGAGTGTCTCTGAGCCGGGTGCCAGGGGGTGGCACTGTTTGCTCACCGTTGGCCTC	CGGGCTCTGCAAAGCCAGGGTGTCCTGAGAGAGGTAGGGTGAATGAACAT									7:1199718-1200307	7:1233170-1234089	Unclassified	TRUE
cg08142172	0.011468867	0.00266482	4.303805135	3.26E-05	0.024736183	chr19	39695011	+	cg08142172	45770497		ACCTTATACTCAAAATTATAAACTTCCRACCTAAATTAAACAAATCTCCC		II			NA	NA	NA	NA	NA	NA	chr19:39694476-39694994	S_Shore	GGACAAGCTGCGAGATAAGGACTCATCGAGGGAAGGGGAGGGCGCCCCTCCCTCAGGAGC[CG]GGAGACCTGCCTAACCTAGGTCGGAAGCCCACAACCCTGAGTACAAGGTGGACGCTGTGT	CCTTGTACTCAGGGTTGTGGGCTTCCGACCTAGGTTAGGCAGGTCTCCCG			SYCN	NM_001080468	TSS200
cg13399816	0.008748381	0.002032757	4.303701348	3.26E-05	0.024736183	chr1	68299468	+	cg13399816	62660475		AACTTTCRTATAAAAATTTAACAACRCTCATCCTCACAACCCTAAAAACC		II			NA	NA	NA	NA	NA	NA	chr1:68298371-68299315	S_Shore	CCGCCCTGACTCCTCGCAAGTTTCCTTCGCGTGCGAACGCCTCGCTTGCCCCTGTGCCAG[CG]GTCCCCAGGGCTGTGAGGATGAGCGCTGCCAAACCCCTACACGAAAGTTTGGTTCTGTTC	CGGTCCCCAGGGCTGTGAGGATGAGCGCTGCCAAACCCCTACACGAAAGT			GNG12	NM_018841	TSS1500				1:68070960-68072208			TRUE
cg19824783	0.010609581	0.002465654	4.302947264	3.27E-05	0.024736183	chr22	19118762	+	cg19824783	36807346		TACCCTAAACTAAACTTCRACTCAAAAATAAAACACTCAACATTATCTCC		II			NA	NA	NA	NA	NA	NA	chr22:19119160-19119702	N_Shore	CCCTCAGCCCAGTCCCCGCCCCCACTCCTTGGCTTTATGAGTTCATTGGCTGAAGTCACC[CG]GAGACAATGCTGAGTGTTCCACCCCTGAGTCGAAGCCCAGCCCAGGGCAGCCCAGCCAGA	GCCCTGGGCTGGGCTTCGACTCAGGGGTGGAACACTCAGCATTGTCTCCG			TSSK2;DGCR14;TSSK2	NM_053006;NM_022719;NM_053006	1stExon;3'UTR;5'UTR					22:19118699-19118828	Unclassified_Cell_type_specific
cg04885037	0.005803513	0.001348784	4.302775063	3.27E-05	0.024736183	chr17	77151243	-	cg04885037	72785310		AACAACAACTCCCRCCTAAATACTATATTAAAATAACCAACTAATACCRC		II			NA	NA	NA	NA	NA	NA		OpenSea	GTTCCCGGGGCAGCAGCAGCTCCCGCCTAAGTACTATGTTGAAGTGGCCAGCTAGTGCCG[CG]TCCCTCCCCGCCCGGGGCTCTGTGCCTTGGTGAGGTTTTATTGTGAACACAGAGCCCACA	CGCGGCACTAGCTGGCCACTTCAACATAGTACTTAGGCGGGAGCTGCTGC			HRNBP3	NM_001082575	5'UTR				17:74662732-74662853
cg27238470	0.010506979	0.002441948	4.30270458	3.27E-05	0.024736183	chr1	41950325	+	cg27238470	27650341		CAACCAAAACACCRAAACAATAAACTATCTACTCAACTTAATAACAAAAC		II			NA	NA	NA	NA	NA	NA		OpenSea	GAGACCATAGCGGCGGTGGAGCGCGCAGGCTGGACTGGAGCAGGGAGTGCCTGTTGCCAG[CG]TCCTGCTATTAAGCTGAGCAGATAGCTCATTGCCTCGGTGCCCTGGCTGCCTCTTATACC	AGCCAGGGCACCGAGGCAATGAGCTATCTGCTCAGCTTAATAGCAGGACG		TRUE	EDN2;EDN2	NM_001956;NM_001956	1stExon;5'UTR
cg17101703	0.006923173	0.00160915	4.302378059	3.28E-05	0.024736183	chr2	69793701	+	cg17101703	36656440		AAAACCAATAACCAAACCAATATACCATATTCAACCTAAACTATAACCTC		II			NA	NA	NA	NA	NA	NA		OpenSea	CAGAGACTGGCAAACGGTGGTGGTTGTGGAGGTGGTACAGAAACATCAACAGAACCCAAT[CG]AGGCCACAGCCCAGGCTGAACATGGCACACTGGCCTGGCTATTGGTTCTTTCTCTCCAGG	CGAGGCCACAGCCCAGGCTGAACATGGCACACTGGCCTGGCTATTGGTTC			AAK1	NM_014911	Body			TRUE
cg19538614	0.010094214	0.002346454	4.301902204	3.29E-05	0.024736183	chr19	50194205	-	cg19538614	18800356	29697349	AAAACTAAAAAACAATAAACTAAATAAAAAACCCAAAAACCCAAATTCCA	AAAACTAAAAAACAATAAACTAAATAAAAAACCCAAAAACCCGAATTCCG	I	A	Red	NA	NA	NA	NA	NA	NA	chr19:50193020-50194798	Island	TCGAAGAGACAGGAGACTAAGAGACAATGAGCTGAGTGAGGAGCCCAGGAACCCGGGTTC[CG]AACAGCTGCGTAGAATGCGAGCGGCCAAATGGTGGAGAATCTGGCCGGGTAAAAGGAGAC	CGGAACCCGGGTTCCTGGGCTCCTCACTCAGCTCATTGTCTCTTAGTCTC			CPT1C;C19orf76;CPT1C	NM_152359;NM_001101340;NM_001136052	TSS1500;3'UTR;TSS200				19:54884382-54886673	19:50192245-50194371	Promoter_Associated
cg02772663	0.006801152	0.001581143	4.301415522	3.29E-05	0.024736183	chr10	121172898	-	cg02772663	46624403		TCTAATAAACAAACCTACTATTCTCTATCTCCTTCTTTCCTACTATAAAC		II			NA	NA	NA	NA	NA	NA		OpenSea	ATAAAGGACCTTCTGGTGGACAGACCTGCTATTCTCTATCTCCTTCTTTCCTGCTGTGAA[CG]TTCACACTCATGCACACAGGCGCGTGCACACACACACACACTTATCCAACAAGCATATTG	CGTTCACAGCAGGAAAGAAGGAGATAGAGAATAGCAGGTCTGTCCACCAG			GRK5	NM_005308	Body			TRUE		10:121172761-121172899	Unclassified_Cell_type_specific	TRUE
cg07488327	0.009726288	0.002261916	4.300021564	3.31E-05	0.024736183	chr10	134853084	-	cg07488327	29692409		CTAAAAAATAAACTAAAAATCCCATCTATAAAACAACTATAAAACCCCTC		II			NA	NA	NA	NA	NA	NA	chr10:134853083-134853304	Island	CAGGCCTGGGACTGGGGAATGGGCTAAGGGTCCCATCTGTGGAGCAGCTGTGAGGCCCCT[CG]CCAGCCCGTGTGGACGCTGGAACACCGTGTGCAGAGGCTGCTGAGCAGAGGGGCTTCCTG	TGGGGAATGGGCTAAGGGTCCCATCTGTGGAGCAGCTGTGAGGCCCCTCG												TRUE
cg19498112	0.00830554	0.001932042	4.298840074	3.33E-05	0.024736183	chr10	2951187	+	cg19498112	74648330		CTAAAACTCRTCTACAAAACAACTACAAATTAAAACTTAATACCTACTAC		II			NA	NA	NA	NA	NA	NA		OpenSea	CCTACGTCTCTATGATCGTCCCTGGTATCACACCAAATCATCCCACACACCATAAGCACC[CG]CAGCAGGCACCAAGCCCCAACCTGCAGCTGCTCTGCAGACGAGCTTCAGACAGGAGTTCA	TGAAGCTCGTCTGCAGAGCAGCTGCAGGTTGGGGCTTGGTGCCTGCTGCG									10:2941187-2941327
cg12527684	0.014775144	0.003439125	4.296193242	3.36E-05	0.024736183	chr4	99851156	-	cg12527684	71613315		CCRAACCCCRCTAACTAAACCCTAAACTAATAATCTAAAATCTTTAAACC		II			NA	NA	NA	NA	NA	NA	chr4:99849305-99850552	S_Shore	GGGAAGCCACTCCGGGCCCCGCTGACTAAGCCCTGGACTGATGGTCTGGAGTCTTTAGGC[CG]GGTCAACTATGACTCTTGACGTTGACTCATTCTCCTTAGGCGAGTGACTTAATCGCTCGG	CGGCCTAAAGACTCCAGACCATCAGTCCAGGGCTTAGTCAGCGGGGCCCG			EIF4E;EIF4E;EIF4E;EIF4E;EIF4E	NM_001130679;NM_001968;NM_001968;NM_001130678;NM_001130679	5'UTR;1stExon;5'UTR;TSS1500;1stExon		RDMR		4:100070083-100070201	4:99850755-99851354	Promoter_Associated
cg17916960	0.010507782	0.00244596	4.29597479	3.36E-05	0.024736183	chr15	79447300	+	cg17916960	16633384		AAAACAAAAAAACTAATCRCRAAACTCTAACAATAAAAAACAATCAAAAC		II			NA	NA	NA	NA	NA	NA		OpenSea	TCAGGAGTTAACAACTAAATAGCTTTGCTATGCTGTTGCTATAGCAACAGGGTTCAGTAG[CG]CTTTGACTGTTTCCTATTGCCAGAGCCTCGCGACTAGTCTCTCTGCCTCCAACCGAGCCT	AGGCAGAGAGACTAGTCGCGAGGCTCTGGCAATAGGAAACAGTCAAAGCG								TRUE
cg03522256	0.013078352	0.003044866	4.295214888	3.37E-05	0.024736183	chr12	114049895	+	cg03522256	74747483		AAAAAAAAACCAACCCTTCTACCRTTCAAACTCCCAATTAAACTATTACC		II			NA	NA	NA	NA	NA	NA		OpenSea	TCTCTTCTTCAAAATGTCGACAAATCGACGAAGGGCCATTTAAGGGAAAGTGGGCCGGGG[CG]GTAATAGCCCAATTGGGAGTTTGAACGGCAGAAGGGCTGGCTCCCTCTCCATGCCAGAGG	AGAGGGAGCCAGCCCTTCTGCCGTTCAAACTCCCAATTGGGCTATTACCG								TRUE	12:112534243-112534368
cg19813226	0.010734422	0.00249943	4.294748098	3.38E-05	0.024736183	chr1	235257141	+	cg19813226	24641492		ATTTAACRAAAATTTATTTATACACAAAACATTACCACAAATACAAAACC		II			NA	NA	NA	NA	NA	NA		OpenSea	TTTATTCCCTGTCTCCAGCTGATCTGTGAGTTCCACAAAGGGGAGAAGCCACCTGCTGGG[CG]GTCTTGCATCTGTGGCAATGCCTTGTGCATAAACAAACCTTCGCTAAATGTTTGTTGAGC	TTTAGCGAAGGTTTGTTTATGCACAAGGCATTGCCACAGATGCAAGACCG									1:233323361-233323765	1:235256340-235257699	Unclassified	TRUE
cg05290274	0.009288439	0.002163049	4.294141968	3.39E-05	0.024736183	chr17	39534096	+	cg05290274	13697318		CACACATCATCAACTTCCAATATCTAAACAACTCCTTCCTATTAAAAATC		II			NA	NA	NA	NA	NA	NA		OpenSea	TTAAGTAGTAACTGGAGCTCAGATTACAGGGAGCTGAACATCTTTAGAAACAAACAGGCT[CG]ACCCTCAACAGGAAGGAGTTGTCCAGACATTGGAAGTTGATGATGTGTGTCTTTGCTTGG	CGACCCTCAACAGGAAGGAGTTGTCCAGACATTGGAAGTTGATGATGTGT			KRT34	NM_021013	3'UTR
cg15407162	0.00566412	0.001319038	4.294129908	3.39E-05	0.024736183	chr6	28192457	+	cg15407162	72689443		AATTTATTTATCCAAACCCCTATATATTCTTTATTTAAACATCTACCTAC		II			NA	NA	NA	NA	NA	NA	chr6:28192961-28193284	N_Shore	GGCAGGAAGGGAGGGAGGAAGGTAGGAAAAGAGGAAGGGAGGGAGGAAAGAAGGCAAGCA[CG]CAGGCAGATGCCTAAATAAAGAATACATAGGGGCCTGGACAAATAAATTGCTTTATGGAC	CGCAGGCAGATGCCTAAATAAAGAATACATAGGGGCCTGGACAAATAAAT			ZNF193	NM_006299	TSS1500
cg03354707	0.00768183	0.001789605	4.29247189	3.41E-05	0.024736183	chr19	41115390	+	cg03354707	20637379		AAAACCTAAAAAATCCAATCAACCAAAATTCCCCCATCTCTAAATCCTCC		II			NA	NA	NA	NA	NA	NA	chr19:41115445-41115767	N_Shore	ATCCATGAAGGTGTTTTATGGATGTCTCCGGGGGTGGGGGTTTTACTGGGATGAAAGGAA[CG]GAGGATTCAGAGATGGGGGAACCCTGGCTGACTGGACCCCCCAGGTCCCTCCTCCGGCAT	CGGAGGATTCAGAGATGGGGGAACCCTGGCTGACTGGACCCCCCAGGTCC			LTBP4;LTBP4;LTBP4	NM_001042545;NM_001042544;NM_003573	Body;Body;Body					19:41114969-41116918	Unclassified
cg04662532	0.011109354	0.002588178	4.292344839	3.41E-05	0.024736183	chr12	54330125	+	cg04662532	53694435		ACTTTACAATTCCATTTATTAAAAACACTATACRACCAAAATTTAATAAC		II			NA	NA	NA	NA	NA	NA	chr12:54332805-54333731	N_Shelf	GGCCTACAACTTCGGCTGGTCTTCTTGAGGAAGAGGACTATGGTTCCCTTTCTTTCTTCT[CG]CCACTAAATTTTGGCCGCATAGTGCTCCTAATAAATGGAATTGTAAAGTTGCCGGATTAA	CGCCACTAAATTTTGGCCGCATAGTGCTCCTAATAAATGGAATTGTAAAG							CDMR			12:54329981-54330442	Unclassified_Cell_type_specific
cg15416442	0.008339564	0.001942937	4.292245153	3.41E-05	0.024736183	chr14	59244557	-	cg15416442	50721450		RCAAATCCATTTATTTATTTTCACAATAACATTACCTATCTATACTACAC		II			NA	NA	NA	NA	NA	NA		OpenSea	CCAGCAGCCCCGCAGATCCATTTGTTTATTTTCACAGTGGCATTGCCTGTCTGTACTACA[CG]AAGGAGGGAGACTCCCTTGCCCCTCTGCTCTGCATGTGTAGGCCACTTGCTGCTCACCAC	CGTGTAGTACAGACAGGCAATGCCACTGTGAAAATAAACAAATGGATCTG								TRUE
cg19341656	0.005668103	0.001321077	4.290517627	3.44E-05	0.024736183	chr11	72350651	-	cg19341656	50734333		CCTCTACRAAACACRAAATAATATAATAAACACAATAACCTTACTACCAC		II			NA	NA	NA	NA	NA	NA	chr11:72353222-72354358	N_Shelf	CGTATGCCTCCCCTCTGCGGAGCACGAAGTGGTGTAGTAAACACAGTGACCTTGCTGCCA[CG]TGCATCCTCTCCACACCCTCCTCCAAACCAAGGCCCCAAACACCAGTCAAACTAAGAGAA	CGTGGCAGCAAGGTCACTGTGTTTACTACACCACTTCGTGCTCCGCAGAG	TRUE		PDE2A;PDE2A;PDE2A;PDE2A	NM_001143839;NR_026572;NM_001146209;NM_002599	Body;Body;Body;Body
cg22234529	0.00837814	0.001952759	4.290412275	3.44E-05	0.024736183	chr1	3616498	+	cg22234529	22740466	44706445	CTAAAACCCTAAACTTAACAAAAATCAAAAAACTAAAACCCAAACCCACA	CTAAAACCCTAAACTTAACGAAAATCAAAAAACTAAAACCCGAACCCACG	I	A	Red	NA	NA	NA	NA	NA	NA		OpenSea	TAAGTGATTAGGATCAGAGGAATCTCTGTTTCCAAGAGAAGGGGGACTGCATGGCCAGAC[CG]TGGGCTCGGGCCCCAGTCTCCTGATCTCCGCCAAGCCCAGGGCCCCAGGAAGCGGCCCCA	CTGGGGCCCTGGGCTTGGCGGAGATCAGGAGACTGGGGCCCGAGCCCACG			TP73;TP73;TP73;TP73	NM_001126240;NM_005427;NM_001126242;NM_001126241	Body;Body;Body;Body				1:3606126-3606561
cg20416280	0.014345932	0.003344205	4.289788409	3.45E-05	0.024736183	chr17	11103904	+	cg20416280	31740497		TTCCTAAATCATCRCAAAATACTACCCTTTATAAAATTAATTAAAACTTC		II			NA	NA	NA	NA	NA	NA		OpenSea	CTCGCAGAGCCATAAGTAATTTCGAAAGTAGTCATGATTACAATCATTATCATAAACAAC[CG]AAGTCCTAATTAACTTCATAAAGGGCAGCATCCTGCGATGATTCAGGAATGCTCTCTCTT	TCCTGAATCATCGCAGGATGCTGCCCTTTATGAAGTTAATTAGGACTTCG								TRUE
cg26738614	0.012095951	0.002819898	4.289499682	3.45E-05	0.024736183	chr12	1929588	+	cg26738614	28716352		ATAACAACTAAAATACATCTATAATAACAACRACAACAACACACACAAAC		II			NA	NA	NA	NA	NA	NA		OpenSea	AATGTGAGCGTGGCCAGGGTGAGCGCTGCCCTCGCGGCCGGCCGTGGTGCCTCTGGTGTG[CG]CCTGTGTGTGCTGCTGCCGCTGTCATCACAGATGCACCCCAGCTGTCACTCCCCGCTCCA	CGCCTGTGTGTGCTGCTGCCGCTGTCATCACAGATGCACCCCAGCTGTCA			LRTM2;LRTM2;LRTM2;LRTM2;CACNA2D4;LRTM2;LRTM2	NM_001163925;NM_001039029;NM_001163926;NM_001163925;NM_172364;NM_001163926;NM_001039029	1stExon;5'UTR;1stExon;5'UTR;Body;5'UTR;1stExon				12:1799752-1799954
cg14790115	0.007342642	0.001711792	4.28944808	3.45E-05	0.024736183	chr13	77511917	-	cg14790115	48639329		ATCTATACATCAAACTCTCACCAATTTATTAATAAAACTATCATTTCCCC		II			NA	NA	NA	NA	NA	NA		OpenSea	TTGGCATTCTGATCTATGCATCAGACTCTCACCAGTTTGTTAGTGAGACTGTCATTTCCC[CG]GTGGCAGATTGCCTGTAAATCCTCAGTACTAAAGCTGGATCCAGCCATGGACATGCAGCT	CGGGGAAATGACAGTCTCACTAACAAACTGGTGAGAGTCTGATGCATAGA								TRUE				TRUE
cg18771327	0.007018119	0.001636505	4.28847987	3.46E-05	0.024736183	chr17	2680752	+	cg18771327	48754425		CACACCCATCCAAACCTCTAAAAATAAAAATCAAACTAAAATCRAACCCC		II			NA	NA	NA	NA	NA	NA	chr17:2679747-2680512	S_Shore	CAGGAAGAGGAGCTAGGGAGGTGGGCTGCCGGCTGAGAGGCCTTGAGGGATCTTTGGGAG[CG]GGGCCCGATTTCAGCCTGATCCTCATTTCCAGAGGCCTGGATGGGTGTGGGGGTGCCGGC	CGGGGCCCGATTTCAGCCTGATCCTCATTTCCAGAGGCCTGGATGGGTGT												TRUE
cg00239915	0.013684995	0.003191176	4.288386423	3.47E-05	0.024736183	chr7	157809596	-	cg00239915	33732440		ATTTTCAAAAACATAACTACAAAATAAAACTAATCATACACATAATAACC		II			NA	NA	NA	NA	NA	NA		OpenSea	CTGTTAATTGCATTTTCAGAGACATAGCTACAAGGTGAAACTAATCATACACATGATAAC[CG]GGCTTCACCACCTACAGTGCCCTGCTGCTGCACTCTCACTAATCTGTATTAAAACAGCCC	TTTTCAGAGACATAGCTACAAGGTGAAACTAATCATACACATGATAACCG			PTPRN2;PTPRN2;PTPRN2	NM_002847;NM_130842;NM_130843	Body;Body;Body		RDMR	TRUE
cg17680092	0.007001608	0.001632987	4.287608991	3.48E-05	0.024736183	chr5	148523798	+	cg17680092	23793505		ATATCCCCCAAATATCTATTTAAAAAAACACTTCCTCCTAAAAAAAACCC		II			NA	NA	NA	NA	NA	NA	chr5:148520992-148521467	S_Shelf	GAATTTTGCAGTAATGGAAAATGAACAGAGGAGAATGGCTCAGCAGCCTTGGAAGCCCTC[CG]GGTTCCCCCCAGGAGGAAGTGCTTCTCTAAACAGACACCTGGGGGACACAGCAAGCACAG	CGGGTTCCCCCCAGGAGGAAGTGCTTCTCTAAACAGACACCTGGGGGACA			ABLIM3	NM_014945	Body
cg25416605	0.006670998	0.001555997	4.287281708	3.48E-05	0.024736183	chr18	47089077	+	cg25416605	63600382	40751408	CCAAATTCAAACATAAAAACAAAATTTCAAAACTACTACCAAACCACTCA	CCAAATTCAAACATAAAAACAAAATTTCAAAACTACTACCAAACCGCTCG	I	A	Red	NA	NA	rs76823226	0.201023	NA	NA	chr18:47087075-47087446	S_Shore	CACCCCCACCTCCTTCCCTTATACGGCTCCCTAAGCCAGTGCTGGTGCTGTCCAGCCAGC[CG]AGCGGCCTGGCAGCAGCTCTGAAACCTTGTCCTCATGCCTGAACCTGGAGGTTTGAGAGG	CCAGGTTCAGGCATGAGGACAAGGTTTCAGAGCTGCTGCCAGGCCGCTCG			LIPG	NM_006033	Body		RDMR			18:47089065-47089260	Unclassified_Cell_type_specific
cg06907047	0.010004228	0.002333515	4.287193087	3.48E-05	0.024736183	chr11	126138951	-	cg06907047	57778422	70652319	CAAATAAAAACAAACCTAAATAAAACTCCAAAAAAAATCACAAAAAAACA	CGAATAAAAACGAACCTAAATAAAACTCCAAAAAAAATCACGAAAAAACG	I	A	Red	NA	NA	NA	NA	NA	NA	chr11:126138359-126139166	Island	GCCAGCCAATGGCGGGTGGGAGCGGGCCTGGGTGGGGCTCCAGGAGAGGTCACGGGGAGA[CG]GCCACCTAGAGCATTGGGCGGGGCAGAGCCCTGAGGGCCGCTGGCCAATTGGCGCGCTCG	CGGGTGGGAGCGGGCCTGGGTGGGGCTCCAGGAGAGGTCACGGGGAGACG			FOXRED1;SRPR	NM_017547;NM_003139	TSS200;TSS1500	high-CpG:125644153-125644313			11:125643570-125644376	11:126137994-126139591	Unclassified
cg10791035	0.009129898	0.002129646	4.287049052	3.48E-05	0.024736183	chr13	28527650	+	cg10791035	44731359		CRAAAAACTAATTTCRCCTCTAAACTTCCATAATTAATAACAACTAAAAC		II			NA	NA	NA	NA	NA	NA	chr13:28527755-28528996	N_Shore	AGTGACCCCACCCTCCTCCCTGCCCCACACACCATAAAGTGGGCCCAGGTTGGGGAGCAG[CG]CTCCAGCTGCCACTAATCATGGAAGCCCAGAGGCGAAATCAGCTTCCCGGGGACCCAGAA	GGGAAGCTGATTTCGCCTCTGGGCTTCCATGATTAGTGGCAGCTGGAGCG								TRUE	13:27425650-27426982	13:28527320-28528903	Unclassified
cg10852861	0.010311416	0.002405301	4.286955321	3.48E-05	0.024736183	chr4	174446201	-	cg10852861	72796304		TCCACRTCTAAAACCTAATAACTTTCTCCTAAACAAATTAAAATAAAAAC		II			NA	NA	NA	NA	NA	NA	chr4:174448333-174448845	N_Shelf	GGCTCCTTTCTTCCACGTCTAGGACCTGATGGCTTTCTCCTGAGCAGATTAAAATAAAGA[CG]CGGAAGACAACTGGAATCAGGAGAGGGAGGGAACCACTGGATCAAACGCAGGAGGATTGG	CCACGTCTAGGACCTGATGGCTTTCTCCTGAGCAGATTAAAATAAAGACG							RDMR		4:174682128-174683638	4:174446184-174446367	Unclassified_Cell_type_specific
cg25819879	0.013923545	0.003247995	4.286812335	3.49E-05	0.024736183	chr2	3622620	-	cg25819879	40706461		ACCTTTTTTAAACRTCCTATCTCCRAAAATTACCRAAATTAATTTTCTTC		II			NA	NA	NA	NA	NA	NA	chr2:3622654-3623704	N_Shore	CAGCCAAGTTAGCCTTTTTTAAACGTCCTGTCTCCGGAGGTTGCCGAAGTTGGTTTTCTT[CG]GCCTCCTTCTCTCTCCCAGGCCCAGGGCTGGGACGAGGCCGGTTCCCGCCTGCAACCTGC	CCTTTTTTAAACGTCCTGTCTCCGGAGGTTGCCGAAGTTGGTTTTCTTCG			RPS7	NM_001011	TSS1500		DMR		2:3600469-3601700	2:3622472-3623993	Promoter_Associated
cg03868770	0.006305843	0.001471458	4.28543909	3.51E-05	0.024736183	chr22	30783737	+	cg03868770	45755499		AAAAAAAATATAACTTAACCCTAACCACCCCRTAAATCCACRAAACTACC		II			NA	NA	NA	NA	NA	NA	chr22:30783010-30783620	S_Shore	AGCCTGAGAAGGGCAGGAGCAAGGGATGTCTAAGGGGCCTGGTGGCAGGCCCTTGTTCTG[CG]GCAGCCCCGTGGACCCACGGGGTGGCCAGGGCCAAGTCACATCCCTCTCTTCCCCGGTCC	CGGCAGCCCCGTGGACCCACGGGGTGGCCAGGGCCAAGTCACATCCCTCT			RNF215	NM_001017981	TSS1500					22:30782565-30783970	Promoter_Associated
cg01755505	0.009989549	0.002331253	4.285055611	3.51E-05	0.024736183	chr8	21179380	-	cg01755505	40643337		TACTTACRAAAAACAAAATCCACTATTAAAAACTTTTACTTTCAAAAACC		II			NA	NA	NA	NA	NA	NA		OpenSea	TCCAATTAATTTACTTACGGAAAACAAAATCCACTGTTGGGAGCTTTTGCTTTCAAAGGC[CG]ATTCCCTGCTGCCTTACAACTGCTTCTAACAGCAACGAGTCCAGAGAAAGTCATTAGGAG	CGGCCTTTGAAAGCAAAAGCTCCCAACAGTGGATTTTGTTTTCCGTAAGT								TRUE
cg07327144	0.012961513	0.003025111	4.284641069	3.52E-05	0.024736183	chr17	48450912	-	cg07327144	31750467		TTCAACTTACTCTACTTAACCAACTATATACCAAATACTATACTAAACRC		II			NA	NA	NA	NA	NA	NA	chr17:48450456-48450665	S_Shore	CTCCCTAGTCATTCAACTTACTCTACTTAGCCAGCTGTGTGCCAGATGCTGTACTAAGCG[CG]GTGGATGCATTATTTTATTTAATTCTCACTACCTTATAAAATGGGTGCTGTTACCATCCC	CGCGCTTAGTACAGCATCTGGCACACAGCTGGCTAAGTAGAGTAAGTTGA			EME1;EME1;MRPL27	NM_152463;NM_001166131;NM_016504	5'UTR;5'UTR;TSS1500
cg14036856	0.01078314	0.002516782	4.284494114	3.52E-05	0.024736183	chr1	43751563	-	cg14036856	72638339		AAAAACAAACACCTCAACAAACAAATACTCAAATTAATAAACAACTAAAC		II			NA	NA	NA	NA	NA	NA		OpenSea	GCGGGCCCTAGAGGGGCAGACACCTCAGCAGGCAGGTGCTCAGGTTGATAAACAACTGAA[CG]TCCGGTGACTGGTACAAAGTCCAGAGTTGAAGAGGGAGCTTTGCAGGCCTGTAAGGGTGG	GGGGCAGACACCTCAGCAGGCAGGTGCTCAGGTTGATAAACAACTGAACG		TRUE	C1orf210;C1orf210	NM_001164829;NM_182517	TSS1500;TSS1500							TRUE
cg06298120	0.004224013	0.000985957	4.284174182	3.52E-05	0.024736183	chr6	84569264	-	cg06298120	66638469		AAACAACTTCACTCTCTAATCTTTCCACRAAATAACTATCACCTTACTCC		II			NA	NA	NA	NA	NA	NA	chr6:84569263-84569619	Island	CCAAGGCTAAGGAACAGCTTCACTCTCTAATCTTTCCACGAAATAGCTGTCACCTTGCTC[CG]GTGCTGAAGTTCGGGATGCGGAACTAGCTGAGCATGCGTACTTCCTCCCTGCCGGCCCTC	AACAGCTTCACTCTCTAATCTTTCCACGAAATAGCTGTCACCTTGCTCCG			CYB5R4	NM_016230	TSS200				6:84625983-84626751	6:84568690-84569998	Promoter_Associated
cg05991184	0.005782073	0.00134981	4.283618363	3.53E-05	0.024736183	chr2	219186017	-	cg05991184	18726432		TTTAATAATACCTCCATAATCCTTCACTTTACATATACAAACACAAACAC		II			NA	NA	NA	NA	NA	NA	chr2:219187653-219188251	N_Shore	GCACAATGACTTTTGATGATGCCTCCATGATCCTTCACTTTGCATGTACAGACACAGACA[CG]GAGATGCAAACTCCTGCATCCTACAAGGGTCATCTGCAAATTGGCTTATCAGTTTTCTCA	TTGATGATGCCTCCATGATCCTTCACTTTGCATGTACAGACACAGACACG			PNKD	NM_015488	Body					2:219185944-219186246	Unclassified_Cell_type_specific
cg10815152	0.011738506	0.002740461	4.283405289	3.53E-05	0.024736183	chr6	102098727	-	cg10815152	22610495		TTAAAATAAAACTTACAAACCAATTTCTTCTTTCCTTCAATACATCCCAC		II			NA	NA	NA	NA	NA	NA		OpenSea	AAATATCTGATTTGAAATGGGGCTTACAGACCAATTTCTTCTTTCCTTCAGTACATCCCA[CG]ACCCATTCCCCACCCCCTAGCACCTAGTAACAGCCATCGCATATGCATTAAACAAAAGAC	CGTGGGATGTACTGAAGGAAAGAAGAAATTGGTCTGTAAGCCCCATTTCA			GRIK2;GRIK2;GRIK2	NM_001166247;NM_175768;NM_021956	Body;Body;Body			TRUE
cg27520689	0.009428959	0.002202055	4.281890863	3.56E-05	0.024792864	chr19	21646006	+	cg27520689	67686301	45728365	ATACAAAAAAAATTAACCAAACATAACATACCTATAATCTCAACTCCTCA	ATACAAAAAAAATTAACCAAACGTAACATACCTATAATCTCAACTCCTCG	I	A	Red	NA	NA	NA	NA	NA	NA	chr19:21646328-21646536	N_Shore	ATCTTGGCTCATTGCAGCCTCCGCCTCCCGTATTCAAGCGATTCTCCTGCCTCAGCCTCC[CG]AGGAGCTGAGATTACAGGCATGCCACGCCTGGCTAATTTTTTTTGTACTTTTAGTAGAGA	GTACAAAAAAAATTAGCCAGGCGTGGCATGCCTGTAATCTCAGCTCCTCG
cg27301488	0.007972445	0.001862016	4.28161919	3.56E-05	0.024792864	chr12	132670344	-	cg27301488	71656447		TAAATAACACAACAAAACCTAATATCAAAAACTAAAAACCATCTCRAATC		II			NA	NA	NA	NA	NA	NA	chr12:132673993-132675241	N_Shelf	ACATTCCAGCCTGGGTGACACAGCAAGACCTGGTGTCAAAAACTAAAAACCATCTCGAAT[CG]GCGCCCCCGCCACAAGCATTTTTTCTCGTCGGCAGCTCAGTTTTCAGCTGTGCTTAGTCT	GGGTGACACAGCAAGACCTGGTGTCAAAAACTAAAAACCATCTCGAATCG									12:131236292-131236366	12:132670187-132671695	Unclassified_Cell_type_specific
cg08230215	0.011816865	0.002761113	4.279746466	3.59E-05	0.024837504	chr19	18208303	+	cg08230215	31691312	56683395	AAAAAACTAAAACTAAAATAAATTAATCAATATACCCAACACATTAACCA	AAAAAACTAAAACTAAAATAAATTAATCAATATACCCAACGCATTAACCG	I	A	Red	NA	NA	NA	NA	NA	NA	chr19:18209911-18210268	N_Shore	AAGTGATCTGCCCACCTCGGCCTCCCAAAGTGCTGGGATACAGGCGTGAGCCACTGCGCC[CG]GCCAATGCGCTGGGCATATTGATTAACCTATCTTAGCCTCAGTTTCTTCATCTGCAAAAT	AAGAAACTGAGGCTAAGATAGGTTAATCAATATGCCCAGCGCATTGGCCG			MAST3	NM_015016	TSS1500					19:18208217-18209144	Promoter_Associated
cg16585132	0.005503421	0.001286059	4.279290168	3.59E-05	0.024837504	chr1	38464943	+	cg16585132	71646437		ACTATAACAATACCTTTACCAACACCTATACTAAATACCAACAACTTATC		II			NA	NA	NA	NA	NA	NA	chr1:38461584-38461988	S_Shelf	CCACTGGTCACCACCCACCTCCTGCCTGGCCTGGCCCTCTCCTTACCCTCGAGTCATGCC[CG]ATAAGCTGCTGGCACTCAGCACAGGTGTTGGCAAAGGTATTGTCATAGCAGGGCACACAG	CTATGACAATACCTTTGCCAACACCTGTGCTGAGTGCCAGCAGCTTATCG			FHL3	NM_004468	Body
cg02938807	0.012785559	0.002987843	4.279193929	3.59E-05	0.024837504	chr14	63785523	-	cg02938807	51660329		TATAACAAATTCTCTAAACTTCCCCTCCTCTAAAATAAAATTACAAATAC		II			NA	NA	NA	NA	NA	NA		OpenSea	TCTGACCTTACTGTAGCAAGTTCTCTGGGCTTCCCCTCCTCTGGAATGAGGTTACAAATA[CG]GAGAAGCACTTACCTAATCTTGCAGGAGCCCACTCTTCTTTTAGAGCTGAAACTTGCACT	GTAGCAAGTTCTCTGGGCTTCCCCTCCTCTGGAATGAGGTTACAAATACG			GPHB5	NM_145171	TSS1500
cg05657800	0.010109715	0.002363043	4.278262065	3.61E-05	0.024837504	chr19	36350479	+	cg05657800	27779331		CAAACTCAATATAATAACTATATCTCTTCCTATAAACAAAACCTAACTCC		II			NA	NA	NA	NA	NA	NA	chr19:36351440-36352167	N_Shore	AGCACCTTAACCCTGACCCCTTTCAGCCATGATGATGGAGCCACCTTTGTCTGCCGGGCC[CG]GAGCCAGGCCCTGCCCACAGGAAGAGACACAGCTATCACACTGAGCCTGCAGTGTGAGTG	AGGCTCAGTGTGATAGCTGTGTCTCTTCCTGTGGGCAGGGCCTGGCTCCG			KIRREL2;KIRREL2;KIRREL2	NM_032123;NM_199180;NM_199179	Body;Body;Body
cg13813366	0.008349123	0.001951741	4.277782194	3.61E-05	0.024837504	chr4	42398518	+	cg13813366	41749305		CRACTTATTTATCAAACAAACTACATACCCRTATCCCTAAATTAAATATC		II			NA	NA	NA	NA	NA	NA	chr4:42399152-42400802	N_Shore	CGCGCACCTTGTGTCGCTGGAGCTGAGAACACTTTGTTCCTTTTGTTTCACTCAACTTGC[CG]ACATCTAACTCAGGGACACGGGTATGCAGCTTGTTTGACAAATAAGCCGAGATACACCGA	GGCTTATTTGTCAAACAAGCTGCATACCCGTGTCCCTGAGTTAGATGTCG			SHISA3	NM_001080505	TSS1500		RDMR		4:42093207-42093276
cg19464804	0.006651599	0.001554992	4.277578805	3.62E-05	0.024837504	chr15	96884509	+	cg19464804	35713339	34603349	AATAACCAATATATTTTCTATTACCCAACCCTACCAAACCTAACAACCCA	AATAACCAATATATTTTCTATTACCCGACCCTACCGAACCTAACAACCCG	I	A	Red	NA	NA	NA	NA	NA	NA	chr15:96883941-96884533	Island	GCTTTTGACTTGGTCCTATGAGCTGAGCCAACATGGCGTCTCCCACTGCACCGCGAGCGC[CG]GGCTGCCAGGCTCGGCAGGGCCGGGTAATAGAAAACACATTGGTTACCAAAAAGAAAAAA	GGTAACCAATGTGTTTTCTATTACCCGGCCCTGCCGAGCCTGGCAGCCCG									15:94684946-94685605			TRUE
cg24901474	0.00984178	0.002301526	4.2761974	3.64E-05	0.024914767	chr1	163173040	+	cg24901474	63659389		TAAACRATCTCCAAAAACCCTTACAATCCTAAAAATCTATAACTTTAACC		II			NA	NA	NA	NA	NA	NA		OpenSea	GCCAATCACAAGGAAGATGTGAGCTTCCTGTGAAGCAAAGTGTCTTGGACCACTTCAGAT[CG]GTCAAAGTCATAGATTCTTAGGACTGTAAGGGCTCCTGGAGATCGTTTAGCCCACTTTGT	CGGTCAAAGTCATAGATTCTTAGGACTGTAAGGGCTCCTGGAGATCGTTT		TRUE	RGS5	NM_003617	TSS200			TRUE
cg04744409	0.013638097	0.003190169	4.275039353	3.65E-05	0.024951098	chr6	105388191	-	cg04744409	40737371		TACAATTTTACCRCACCAAAATATCAAATTAAAAAACAAAAAATAACATC		II			NA	NA	NA	NA	NA	NA	chr6:105388190-105389545	Island	TGTTACCTTCTTACAGTTTTACCGCACCAAGGTGTCAGGTTGGGGAGCAAGGAGTAGCAT[CG]TCCCGCCTCCCTCCAGTCGCACCCTAGGGACCGCCATGTGAGCTTCCCTCCCAGACTGAC	ACAGTTTTACCGCACCAAGGTGTCAGGTTGGGGAGCAAGGAGTAGCATCG												TRUE
cg22335826	0.00825755	0.001931843	4.274442272	3.66E-05	0.024951098	chr6	7242625	+	cg22335826	20708324		TTTTCTTTTTCTAAAAACTTTATCCCTTCAAAAAACCCTATATAACTTCC		II			NA	NA	NA	NA	NA	NA		OpenSea	GCAGTCATAGGTTTTGTTGTCCAAATCCCAACAAAGCCCTTTCCCACCTCCACCCCACCC[CG]GAAGTTATATAGGGTTCCTTGAAGGGACAAAGCCTCTAGAAAAAGAAAAGTCACTGAAAG	TTTCTTTTTCTAGAGGCTTTGTCCCTTCAAGGAACCCTATATAACTTCCG			RREB1;RREB1;RREB1;RREB1	NM_001003698;NM_001003700;NM_001168344;NM_001003699	Body;Body;Body;Body			TRUE
cg20609302	0.010986857	0.002570592	4.274057057	3.67E-05	0.024951098	chr15	96905576	-	cg20609302	67644309		AAAAACATTCAACCRCTACTTTTAATACRCTATCTATATTAAACCRATAC		II			NA	NA	NA	NA	NA	NA	chr15:96903311-96903711	S_Shore	CTGAAAAGGGGAGAGGCATTCAGCCGCTGCTTTTGATGCGCTATCTATATTAGACCGATG[CG]CCGTTCTTAATCAGGCCTAGTCCGATTTCCTTTCCTCTCTCGGTCGGTCCTCTGAACTTT	GAGGCATTCAGCCGCTGCTTTTGATGCGCTATCTATATTAGACCGATGCG							CDMR	TRUE	15:94706544-94706605
cg02809611	0.010224901	0.002393633	4.271707789	3.70E-05	0.025124683	chr16	3253368	-	cg02809611	71759325		ACAACCCAACTCCTAATTCATAAAATACTCAACCTCAAAACTCCAATAAC		II			NA	NA	NA	NA	NA	NA		OpenSea	GCTGAGTCTGTGCAGCCCAGCTCCTGATTCATGAGATACTCAGCCTCAAAGCTCCAGTGA[CG]AGTCACCCTCCCTCAGACCAATAACCTCTGGCCAGGTCTGAAAAAGGGAAGCCAACCCAG	CAGCCCAGCTCCTGATTCATGAGATACTCAGCCTCAAAGCTCCAGTGACG			OR1F1	NM_012360	TSS1500
cg08580014	0.015472908	0.003623225	4.270480043	3.72E-05	0.025159731	chr10	118368634	+	cg08580014	58736467	10628331	AATACACCAATAAATTTTATTAATATAAACACAACAACCTCATCACCCCA	AATACACCAATAAATTTTATTAATATAAACGCAACAACCTCGTCGCCCCG	I	A	Red	NA	NA	NA	NA	NA	NA	chr10:118368579-118369424	Island	CTGTAGCGAAGACACAGTGCGGGAAGACACGCTGCTCACCCTCACGCCCTGCTAAGCTCC[CG]GGGCGACGAGGCTGCTGCGTTCACACTAATAAAATCCACTGGTGCATCTGTATGCTCTGG	CGGGGCGACGAGGCTGCTGCGTTCACACTAATAAAATCCACTGGTGCATC			PNLIPRP1	NM_006229	3'UTR		CDMR		10:118358593-118359414
cg23127998	0.012578482	0.002945655	4.270182079	3.72E-05	0.025159731	chr20	14318152	+	cg23127998	39685467		AACAAAACAAACTCAACCTACAACTACCRTAAACTTTATATAAACTAAAC		II			NA	NA	NA	NA	NA	NA		OpenSea	AGCTGTAATTCCATTGACAGTGAATTGGAGTAATAGCCCTCCCCCGTCTCCCAAGCTCTG[CG]TCCAGTCCACACAAAGCCCACGGCAGCTGCAGGCTGAGCTTGTCCTGCTTCAGATCACTC	GCAGGACAAGCTCAGCCTGCAGCTGCCGTGGGCTTTGTGTGGACTGGACG		TRUE	FLRT3;MACROD2;FLRT3;FLRT3;FLRT3	NM_013281;NM_080676;NM_198391;NM_013281;NM_198391	5'UTR;Body;5'UTR;1stExon;1stExon					20:14317816-14319161	Unclassified	TRUE
cg19022476	0.006282817	0.001471959	4.268338054	3.75E-05	0.025209018	chr8	145745884	+	cg19022476	38774362	12794418	AACAAAACCACAATATTACACATAAACAAATCCTCAACTCACAAATCCCA	AACAAAACCACAATATTACGCATAAACAAATCCTCAACTCGCAAATCCCG	I	A	Red	NA	NA	NA	NA	NA	NA	chr8:145745783-145746029	Island	TATGCGTTCCTGCGGGAGGCACTCCGAAGCAGCGTGGGCAGCCCGCTGCGGCTCTGCTGC[CG]GGACCTGCGAGCTGAGGACCTGCCCATGCGCAACACTGTGGCCCTGCTGCAGCTTCTGGA	CGGGACCTGCGAGCTGAGGACCTGCCCATGCGCAACACTGTGGCCCTGCT			LRRC14	NM_014665	Body				8:145716592-145716830
cg08057985	0.00508733	0.001192351	4.266639919	3.77E-05	0.025209018	chr22	42470123	+	cg08057985	70687508		RAAATCTACCAAAACRAAAAACTAAAACCCRAAAAAACRATAAACTACCC		II			NA	NA	NA	NA	NA	NA	chr22:42470035-42470669	Island	CGGACCGTCCGAGGGGGGCCTCTGGGTTCGAGGCCGCCCGCACCGACCAGTGCTGTGGCT[CG]GGCAGTTCACCGCCCTCTCGGGCCTCAGTTTCCCGCCCTGGCAGACCTCGAGGCGGCCTC	CGGGCAGTTCACCGCCCTCTCGGGCCTCAGTTTCCCGCCCTGGCAGACCT			FAM109B	NM_001002034	TSS200				22:40799982-40800502	22:42469997-42471373	Unclassified_Cell_type_specific	TRUE
cg25251478	0.007780619	0.001823686	4.26642387	3.78E-05	0.025209018	chr6	30853959	-	cg25251478	47729397		TCTAAACCTACTCTATTTACCTCTTACATTATAACTCTCRCTCTATCTCC		II			NA	NA	NA	NA	NA	NA	chr6:30852102-30852676	S_Shore	TGCCCCGTGTTTCTGAGCCTGCTCTATTTACCTCTTGCATTGTGGCTCTCGCTCTGTCTC[CG]CCTGCCTCGTATCCTCTGCCTGCCTTTGTATCTCTGCCCCGGGCTCCTCTCGGCTCTGTG	CTGAGCCTGCTCTATTTACCTCTTGCATTGTGGCTCTCGCTCTGTCTCCG			DDR1;DDR1	NM_013993;NM_001954	5'UTR;5'UTR			TRUE
cg17071045	0.012669852	0.002969853	4.266155117	3.78E-05	0.025209018	chr4	54969609	-	cg17071045	67744350		ACCCCACTAATCCTCAACCRATATAATTTCTAATTAAATTCTATAAAAAC		II			NA	NA	NA	NA	NA	NA	chr4:54966163-54968063	S_Shore	CTGCAAGCTGAGCCCCACTAATCCTCAACCGGTGTGATTTCTGATTAGGTTCTATAAAGA[CG]CCACCCAATAGGTTCAAGCCACAGGAGTTAATGACAACACACATACACAAGGGCTTTAGG	CCCCACTAATCCTCAACCGGTGTGATTTCTGATTAGGTTCTATAAAGACG							CDMR			4:54969132-54969707	Unclassified_Cell_type_specific
cg17142470	0.008678095	0.002034231	4.26603235	3.78E-05	0.025209018	chr8	22409684	+	cg17142470	35753400		ATTTCTCAACRACAAAACCACRTAAACAAAAACAACTTTTCTTAAATTTC		II			NA	NA	NA	NA	NA	NA	chr8:22408672-22409635	S_Shore	CCGGGGTCCGCGTCCCAAACTCTGGGAAGTACCTCCCACCAGCCCTCATACCAGAAAAAG[CG]AAATTCAAGAAAAGCTGTCCTTGTCCACGTGGCCTTGTCGCTGAGAAATACCTGGGAAAG	TTTCTCAGCGACAAGGCCACGTGGACAAGGACAGCTTTTCTTGAATTTCG		TRUE	SORBS3	NM_005775	5'UTR							TRUE
cg18094907	0.007160257	0.001678677	4.265416961	3.79E-05	0.025209018	chr9	126778017	+	cg18094907	45650361		AAAAAACCATCTCCAAAAAAACAATTTATCAAAAACAAAACCCTACACCC		II			NA	NA	NA	NA	NA	NA	chr9:126773246-126780953	Island	TCCAGACTGTGCGTCCTCGGCTGGAGCGGGAGGAGAGGGTGCAGTGGTCCCTTGCTGCTC[CG]GGTGCAGGGCCTTGTCTCTGATAAATTGTTTTTTTGGAGATGGCTTTTTGGTTTGGGCCT	CGGGTGCAGGGCCTTGTCTCTGATAAATTGTTTTTTTGGAGATGGCTTTT			LHX2	NM_004789	Body		RDMR	TRUE	9:125817238-125818506	9:126777749-126778224	Unclassified_Cell_type_specific
cg11789681	0.007623246	0.001787316	4.265192869	3.80E-05	0.025209018	chr15	74046708	+	cg11789681	27612411		AACCTCTCTCATAAACATAAATTCATAAACTCCACTATCTTCTAACCAAC		II			NA	NA	NA	NA	NA	NA	chr15:74044561-74045885	S_Shore	GCATTGTGAGTGGGTGTGAGGAGGTGCCACCGAGATAGAGCAGTTAGGAGGCTATTTCAC[CG]TTGGCCAGAAGACAGTGGAGTCTATGAATCTATGCTCATGAGAGAGGCTGGGGCTTGAGA	GCCTCTCTCATGAGCATAGATTCATAGACTCCACTGTCTTCTGGCCAACG
cg26053066	0.011368672	0.002665543	4.265049699	3.80E-05	0.025209018	chr9	96080065	+	cg26053066	60717373		CRAAAACCAAACATACTAACCACAAATAACTACAAAAAAACTAACAACAC		II			NA	NA	NA	NA	NA	NA	chr9:96080113-96080330	N_Shore	CTGGGCAGGCCAGGTGGGCCAGCTGGGGGCACAGGGCAGCTGGAACACCCCCCAGGTGCC[CG]TGCTGCCAGTCTTCTTGCAGCCACCTGTGGTCAGCATGCCTGGCCCCCGGCTGCGGATCA	GGGGGCCAGGCATGCTGACCACAGGTGGCTGCAAGAAGACTGGCAGCACG			WNK2	NM_006648	Body
cg13875003	0.008039658	0.001886253	4.262238129	3.84E-05	0.02538657	chr9	98782979	-	cg13875003	70608405		ACTACAAATAATAAAATACCCTCCCAATAACRAAAACAAACAAAACTTCC		II			NA	NA	NA	NA	NA	NA	chr9:98783216-98784364	N_Shore	CGAGGAAGGCAGCTGCAGATGATGGAATGCCCTCCCAATGGCGGGAACAAGCAAGGCTTC[CG]CAGCTCAAAAGGAGAAACATGCTTTGCGCTGGAGTCCTCAGAAAAGGCCACTTCCAAACT	CTGCAGATGATGGAATGCCCTCCCAATGGCGGGAACAAGCAAGGCTTCCG			NCRNA00092	NR_024129	Body			TRUE				TRUE
cg11811828	0.015253567	0.003579444	4.261434948	3.85E-05	0.02538657	chr6	31148666	-	cg11811828	28774408		CTTTCCCTTTTTCTTAAACCCCATTAAATTAAATCCAATCCRAAACAAAC		II			NA	NA	NA	NA	NA	NA	chr6:31148369-31148577	S_Shore	CGGAGGCGGGACTTTCCCTTTTTCTTGAACCCCATTGGGTTAAGTCCAGTCCGAGACAAG[CG]TCTCTCCTCAGCAGTGGGAGGGGTGATTTGGCTCATCCATACTTAGGAATTTGGGGTTTG	CGCTTGTCTCGGACTGGACTTAACCCAATGGGGTTCAAGAAAAAGGGAAA										6:31148178-31148781	Unclassified	TRUE
cg17161617	0.013342655	0.003132078	4.260000391	3.87E-05	0.02538657	chr1	38101652	+	cg17161617	73608452		TACAAACTTAACAATACTCTAACTAAATAAACCCAAACACTAAACATTTC		II			NA	NA	NA	NA	NA	NA	chr1:38099677-38100864	S_Shore	TGTCCCAATGGCCAGGGAACAGGGATGGTGGATAGCCAGAGAAAGTGGAGCAGTTGGGTC[CG]AAATGCCCAGTGTCTGGGTTCATTCAGCCAGAGCATTGCCAAGTTTGCAGGAGGCAAACA	GCAAACTTGGCAATGCTCTGGCTGAATGAACCCAGACACTGGGCATTTCG			RSPO1	NM_001038633	TSS1500		RDMR					TRUE
cg07668501	0.018765695	0.004405112	4.259981404	3.88E-05	0.02538657	chr16	86766712	-	cg07668501	31739350	11609411	CATTTCCCCACAAACATACACATTTATTCAACTACTTAATAAACTCAACA	CATTTCCCCGCAAACGTACGCATTTATTCAACTACTTAATAAACTCAACG	I	C	Grn	NA	NA	NA	NA	NA	NA		OpenSea	GATGTGAGGAAGCATTTCCCCGCAGACGTGCGCATTTATTCAGCTGCTTGGTGAGCTCAG[CG]CCGGCCTCCTCCTGCATCCCGACAGCGCAGGAAGCCGGGCCTCCGCGTCAGTGCCTGGGA	CATTTCCCCGCAGACGTGCGCATTTATTCAGCTGCTTGGTGAGCTCAGCG								TRUE	16:85324173-85324415
cg22716633	0.010139056	0.00238012	4.259892254	3.88E-05	0.02538657	chr4	6449781	+	cg22716633	65629473		TAAAAACTCCTCTATACRAAATTTTCTCATTTACCAACTATACATCCCCC		II			NA	NA	NA	NA	NA	NA		OpenSea	TCAGGAAGCATAGGAGGAGCAGAGGCTCCTGGTACACCCCCGTGGGAGCCGCACTACGAC[CG]GGGGATGCACAGCTGGCAAATGAGAAAACCCCGCACAGAGGAGCTTCCAGAGACCACCTG	CGGGGGATGCACAGCTGGCAAATGAGAAAACCCCGCACAGAGGAGCTTCC			PPP2R2C	NM_020416	Body				4:6500662-6500787
cg27560796	0.006552141	0.001538163	4.25971749	3.88E-05	0.02538657	chr6	33864689	-	cg27560796	29623482		CCAAACTACACTAAAAAATAAAACCTTTACCTATTCRAATTTACTACCTC		II			NA	NA	NA	NA	NA	NA		OpenSea	GATCAGTCCTCCCAGACTGCACTGGAGAGTGAGGCCTTTGCCTGTTCGGATTTGCTGCCT[CG]TGTGTTTCAAGCTGCCCACACTTCACAGGCTGCTTCGAAGCCCTCCCTACCCACCCCGTG	CGAGGCAGCAAATCCGAACAGGCAAAGGCCTCACTCTCCAGTGCAGTCTG								TRUE		6:33864624-33864771	Unclassified_Cell_type_specific	TRUE
cg02693210	0.006943251	0.001630149	4.25927261	3.89E-05	0.02538657	chr5	173008882	+	cg02693210	34637382		TAAACTAAAACCCCTAAAAAAATCAACAAAACTTTTCRCCTTCCCCACAC		II			NA	NA	NA	NA	NA	NA		OpenSea	CCGCCTACTCAGAGTGCGCCCTCTGGTGGTGATAACTTGCAGTACTGCGCGCCCACAGCA[CG]TGTGGGGAAGGCGAAAAGCTTTGCTGATTCTCCCAGGGGCCTCAGCCCAGGAGCCCTGGG	GGGCTGAGGCCCCTGGGAGAATCAGCAAAGCTTTTCGCCTTCCCCACACG			LOC285593	NR_027108	Body					5:173007889-173009789	Unclassified	TRUE
cg24748631	0.010224522	0.002401327	4.25786359	3.91E-05	0.025448752	chr5	598724	-	cg24748631	71810322		AACTCATTCACCAAAAACATTTAAATAACAAATAAAAACACRAAATACTC		II			NA	NA	NA	NA	NA	NA	chr5:602124-602553	N_Shelf	AAAGAGGGAAGAACTCATTCACCAAGGACATTTGGATGGCAGATAAGAACACGAGATGCT[CG]ACATCGTCAGCCACGAGGGAATAAAAATGTACACCACTGATGTGTGGAACCACCACACAC	CGAGCATCTCGTGTTCTTATCTGCCATCCAAATGTCCTTGGTGAATGAGT									5:651715-651907
cg10311173	0.007536993	0.001770278	4.257520096	3.91E-05	0.025448752	chr16	89682931	+	cg10311173	36736369		AACATCTATACCATCTAAAAACATTCTAATAAAACAATCRCCCTATCCTC		II			NA	NA	NA	NA	NA	NA		OpenSea	GGTCGCCAGGAGGCATCTGCATCCCCGGGGTGGTGAAGACCCAGCGTGTATGGCCGACCT[CG]AGGACAGGGCGATTGCTCCACCAGAATGTTCCCAGATGGCACAGATGCTTCTGGTTCTGG	GCATCTGTGCCATCTGGGAACATTCTGGTGGAGCAATCGCCCTGTCCTCG			DPEP1	NM_001128141	5'UTR				16:88210305-88210833
cg20345446	0.010304831	0.002421761	4.255097953	3.95E-05	0.025513168	chr11	3186804	-	cg20345446	32658351		ATCRAAACACTCCRCTAAAAATAACCAAAAAACTTAACRAAATAAACAAC		II			NA	NA	NA	NA	NA	NA	chr11:3186131-3186768	S_Shore	GGCGGCCAGAGGTCGGGACACTCCGCTGAAAATGGCCAGGAGGCTTGGCGGGGTGGGCAG[CG]GTGAGTGGGGTCAGCTTCGTGGGGTTCTCCAACTTAGGGGTGCAGGCCCCCAGCCCACCC	CGCTGCCCACCCCGCCAAGCCTCCTGGCCATTTTCAGCGGAGTGTCCCGA		TRUE	OSBPL5;OSBPL5;OSBPL5	NM_001144063;NM_020896;NM_145638	TSS1500;TSS1500;TSS1500
cg04929703	0.009099749	0.00213901	4.254186837	3.96E-05	0.025513168	chr1	91300390	-	cg04929703	41768482		ACATATTTCCTCCACCACATTAAAAAACATCATATTATTATCAATTCRCC		II			NA	NA	NA	NA	NA	NA	chr1:91300979-91301891	N_Shore	TATACATGCGTACATATTTCCTCCACCACATTAGGAGGCATCATATTGTTATCAATTCGC[CG]CAGCGCTCAGCAATAGATCAATGTGCCTGCCTTCGCAGGGAGGGATTGATGGGCCGGATT	CGGCGAATTGATAACAATATGATGCCTCCTAATGTGGTGGAGGAAATATG								TRUE	1:91072975-91073035
cg12670305	0.010123171	0.002379999	4.25343491	3.98E-05	0.025513168	chr6	31762630	+	cg12670305	29802377	45617327	AAATTAATACCAACTACCTATAAAACAACACTACCAACCCTAAAACTCCA	AAATTAATACCAACTACCTATAAAACAACGCTACCGACCCTAAAACTCCG	I	A	Red	NA	NA	NA	NA	NA	NA	chr6:31763240-31763905	N_Shore	AATTTCTCCCCTCCCCCTCTTCTGTACAACCCCCTCACCTGGGGGTCCTGGGCCGAGCTT[CG]GAGTCCCAGGGCCGGCAGCGTTGCTCCACAGGCAGCTGGTATTAACTCCGTGTCGGCGTA	CGGAGTCCCAGGGCCGGCAGCGTTGCTCCACAGGCAGCTGGTATTAACTC			VARS	NM_006295	Body
cg19132360	0.009546744	0.002244623	4.253161928	3.98E-05	0.025513168	chr20	16728233	+	cg19132360	43607413		AAAAAAACACTCCTAAAAACACCAAAATAAAACCRCCAATCCCTAACTCC		II			NA	NA	NA	NA	NA	NA		OpenSea	CTTTAGTGCCCAGAACTATACCTGGCACAGTAAGTGCTCAGTAAATATTTGCTGAATAGA[CG]GAGCTAGGGACTGGCGGTTCCACTTTGGTGCCTCTAGGAGTGCTCCTCTCCCCATGGGAA	CGGAGCTAGGGACTGGCGGTTCCACTTTGGTGCCTCTAGGAGTGCTCCTC			OTOR	NM_020157	TSS1500
cg21155316	0.011566725	0.002719667	4.252993547	3.98E-05	0.025513168	chr1	206786170	-	cg21155316	67753455		TTCRATTCAATTCCRCAAAAATAATTAAACTAATAAACAATTCAAACTTC		II			NA	NA	NA	NA	NA	NA	chr1:206785804-206786030	S_Shore	ATTCCATTCGGTTCGGTTCAATTCCGCAAAAATAATTGAACTGATAAACAGTTCAGGCTT[CG]GCCGGGCGCGGTGGCCCAAGCCTGTTATCCCAGACTTTGGGAGGCCGAGGCGGGCGGACC	TCGGTTCAATTCCGCAAAAATAATTGAACTGATAAACAGTTCAGGCTTCG			LGTN	NM_006893	TSS1500					1:206785264-206786315	Promoter_Associated
cg16848154	0.00700139	0.001646229	4.25298767	3.98E-05	0.025513168	chr20	2785183	-	cg16848154	40734474		ACCTATACTATTATTAATAAATTCTTTTACCACCCRAAAACCAACCATTC		II			NA	NA	NA	NA	NA	NA	chr20:2780978-2781497	S_Shelf	AAACTTTTCAAACCTATACTGTTGTTGATAAATTCTTTTACCACCCGGGAGCCAACCATT[CG]TGGCTGCGGCTCCCGGGGCTCTGACACCCAGCCTGGCACACAACATTTCACTTAGCCCCT	CCTATACTGTTGTTGATAAATTCTTTTACCACCCGGGAGCCAACCATTCG
cg14615266	0.023749205	0.005584159	4.252959912	3.98E-05	0.025513168	chr1	35586649	-	cg14615266	69601336	40624490	TCTCTCAAAATAAACCCTTAAAACCAAACTCCAAATCTTTCTCAACCTCA	TCTCTCAAAATAAACCCTTAAAACCGAACTCCGAATCTTTCTCAACCTCG	I	A	Red	NA	NA	NA	NA	NA	NA	chr1:35586331-35586591	S_Shore	GCGGGACTGGCTTCTCTCAGGATGAGCCCTTAGAGCCGGGCTCCGGATCTTTCTCAGCCT[CG]GGCCCCTTTCACTTTCAGGACAGAGGCCAGAGAACGGTGATCATCACACACCCCAGCCGG	TCTCTCAGGATGAGCCCTTAGAGCCGGGCTCCGGATCTTTCTCAGCCTCG									1:35358919-35359324	1:35586503-35586739	Unclassified
cg24576945	0.012111877	0.002850646	4.248819157	4.05E-05	0.025850532	chr3	42743203	-	cg24576945	35731443	74751485	CACTCCCTCCAACAAAAACCTAACTTATCCCCTAAAAAACTACTAAACCA	CACTCCCTCCAACGAAAACCTAACTTATCCCCTAAAAAACTACTAAACCG	I	T	Red	NA	NA	NA	NA	NA	NA		OpenSea	GCTGAGTCTCACCACTCCCTCCAGCGGGGGCCTAGCTTGTCCCCTGGAGAACTGCTGGGC[CG]TACTACGGCTCAGCTAGCACCTTTACCCTTCCTATCCCGCTTCAGCCTGGCTCAGGGGCT	CGGCCCAGCAGTTCTCCAGGGGACAAGCTAGGCCCCCGCTGGAGGGAGTG			HHATL;HHATL	NM_020707;NR_027753	5'UTR;TSS200					3:42742837-42743486	Unclassified
cg03188948	0.019622758	0.004618748	4.248501481	4.05E-05	0.025850532	chr7	1209495	+	cg03188948	69648420	36709479	CACATTATTAATACTACATACAAAACTAAACTTTCTACCCCACATTCTCA	CGCATTATTAATACTACGTACAAAACTAAACTTTCTACCCCGCGTTCTCG	I	A	Red	NA	NA	NA	NA	NA	NA		OpenSea	TTTTACAACGCTACTCTGATCTGAGCCCCTGTGGCCTCGGGATCCCCAGGCGTCTGTTCC[CG]AGAACGCGGGGCAGAAAGCCTAGTCCTGCACGCAGTACCAACAATGCGGAGTCAGCGGGT	CGCATTGTTGGTACTGCGTGCAGGACTAGGCTTTCTGCCCCGCGTTCTCG									7:1175998-1176269	7:1209160-1210038	Promoter_Associated	TRUE
cg03317517	0.007937817	0.001868845	4.247446568	4.07E-05	0.025860551	chr19	20188803	+	cg03317517	30670338		AACTAAAACCAAATTTAAAACACCAACTACAACAAAAAACAAATAACCRC		II			NA	NA	NA	NA	NA	NA		OpenSea	GGTTGGAAACCGTCCAATCATGCAGGCAGCTGGAGCGAAGAGGAAGGCTTTCGGGTTTGG[CG]CGGCCATTTGTCTCTTGCTGCAGCTGGTGCTCCAAATCTGGTCTTAGCTGCTTCGTGTCT	CGCGGCCATTTGTCTCTTGCTGCAGCTGGTGCTCCAAATCTGGTCTTAGC			ZNF90;ZNF90	NM_007138;NM_007138	1stExon;5'UTR	low-CpG:20049773-20049820	DMR			19:20188419-20189259	Unclassified_Cell_type_specific	TRUE
cg16342193	0.006029256	0.001419642	4.247024124	4.08E-05	0.025860551	chr10	102329863	+	cg16342193	50643371		AAAAACATTAAAAAATACTAACAAAACCAAAAAAAACCACCTACCTACCC		II			NA	NA	NA	NA	NA	NA		OpenSea	GGGAAGGCCAGGGCGGGCGGCTGCGGCGGGAGGCGGCCGAGATGAAAGTGTCCCGGCTGG[CG]GGCAGGCAGGTGGCCTCTCCTGGCCCTGTCAGCACTTTTTAATGTCCCCTTGGTTAGAAT	CGGGCAGGCAGGTGGCCTCTCCTGGCCCTGTCAGCACTTTTTAATGTCCC									10:102319806-102319854
cg07429146	0.016806084	0.003958297	4.245786542	4.10E-05	0.025860551	chr7	150822655	-	cg07429146	73686396		AAATATCAAAAACCTATACCTAATACAATAACACCCTTTAAAAAATACCC		II			NA	NA	NA	NA	NA	NA	chr7:150822654-150823387	Island	CAGCTGGGGGCAGGTGTCAGAGGCCTGTGCCTGATGCAGTGACACCCTTTAGGGGGTGCC[CG]CTGCTTCCCGTTCTGTAACGATCGCTCGCTAGGGGCGGGGCGCGTCCGTTCTCTTCTTCC	CGGGCACCCCCTAAAGGGTGTCACTGCATCAGGCACAGGCCTCTGACACC			AGAP3	NM_031946	Body					7:150822381-150823186	Gene_Associated
cg05313153	0.006898654	0.001625737	4.243400846	4.14E-05	0.025860551	chr8	119122430	+	cg05313153	59786360		AAAAATACCTAACAAAAATAAAATCAAACACCAAAAATACCTTATATCAC		II			NA	NA	NA	NA	NA	NA	chr8:119123974-119124432	N_Shore	TTTGCCAGTCTTTGCCATGCTTGCAGGTGGTGAGGAGCACAACGTCCTCCCCGTTATGGA[CG]TGATATAAGGCATTCCTGGTGTCTGATCCTATCCCTGTCAGGTACCTCTTCCCCTTGAAT	GAGGTACCTGACAGGGATAGGATCAGACACCAGGAATGCCTTATATCACG			EXT1	NM_000127	1stExon					8:119122405-119123665	Promoter_Associated_Cell_type_specific
cg26690103	0.004783848	0.001127583	4.242569268	4.15E-05	0.025860551	chr6	32974924	-	cg26690103	54719343		TATATACCCATAATAATAAAAACRATACCCACRAAAAAACCCACCAAACC		II			NA	NA	NA	NA	NA	NA	chr6:32975684-32975926	N_Shore	CACTGGACACATATGTGCCCATGATGATGAGGACGGTGCCCACGAGGAAGCCCACCAGGC[CG]ATGGCCAGGCCCAGGGCACAGACCAGGGTCTCCATGGCATCTGGTGGTGGAATAGGCACC	CGGCCTGGTGGGCTTCCTCGTGGGCACCGTCCTCATCATCATGGGCACAT			HLA-DOA	NM_002119	Body
cg23651889	0.010425482	0.00245742	4.242449609	4.15E-05	0.025860551	chr3	188115336	-	cg23651889	12767301		TAATCTTTCAATACTATTATTTCCCTATCAAAATTAATTATTTCCTTTTC		II			NA	NA	NA	NA	NA	NA		OpenSea	CCTGAGAGTCCTGATCTTTCAGTGCTGTTGTTTCCCTGTCAGGGTTGATTGTTTCCTTTT[CG]AGTGCCGTTCTGAATCTGAAGTGAAAGTGCAGCGTGGAGGCATGTCACTGTTGTGTCTCA	GATCTTTCAGTGCTGTTGTTTCCCTGTCAGGGTTGATTGTTTCCTTTTCG			LPP;LPP;LPP	NM_001167672;NM_001167671;NM_005578	5'UTR;5'UTR;5'UTR			TRUE
cg10173186	0.013378415	0.003153922	4.241834537	4.16E-05	0.025860551	chr3	12200427	+	cg10173186	35616340	28773488	CCCATCAAAACAAAATTAACCCTTAAAACCACCTCATAAAACCTAAAACA	CCCGTCGAAACGAAATTAACCCTTAAAACCACCTCATAAAACCTAAAACG	I	A	Red	NA	NA	NA	NA	NA	NA	chr3:12200183-12200532	Island	GTGAGGTCTGGGGGACTGGACGGCCCCAGCAGGGCTCCTTCCCAAGGCCGTTGTGCCCCT[CG]CCCCAGGCTTTATGAGGTGGCCCTAAGGGCCAATCCCGCCCCGACGGGCTCCGCCTTCCT	CGCCCCAGGCTTTATGAGGTGGCCCTAAGGGCCAATCCCGCCCCGACGGG			TIMP4;SYN2;TIMP4;SYN2	NM_003256;NM_133625;NM_003256;NM_003178	1stExon;Body;5'UTR;Body			TRUE	3:12175236-12175481			TRUE
cg04012535	0.014010806	0.003303231	4.241546221	4.17E-05	0.025860551	chr1	37176647	-	cg04012535	32781507		AAAAACAACCCACAAAAACTCRTTAAAATTTAACACTCATTTAACTCTCC		II			NA	NA	NA	NA	NA	NA		OpenSea	AAAACAACAACAAAAACAACCCACAGAGACTCGTTGGAGTTTAACACTCATTTAACTCTC[CG]TGAGATCACAGCCATCCTTTCTTCCCTGGGGAGAATTTTCTTCCCCATTCCTTTAGAAGA	CGGAGAGTTAAATGAGTGTTAAACTCCAACGAGTCTCTGTGGGTTGTTTT								TRUE
cg10209886	0.008079668	0.001904976	4.241347772	4.17E-05	0.025860551	chr18	34833563	-	cg10209886	16802426		TAATAACCCTACCACAAAAAAATAACCAAACCCATTTCTACCRAAATAAC		II			NA	NA	NA	NA	NA	NA	chr18:34833554-34834606	Island	ACTCCTGCCCCTGGTGGCCCTGCCACAGGGAAATGGCCAGGCCCATTTCTGCCGGGGTGA[CG]GCAGCTCTGCGCCTGGCCCGAGGAGCAGGGCGAGGAGCAGGTTGAGCCGGGCGCAGCGGG	GGTGGCCCTGCCACAGGGAAATGGCCAGGCCCATTTCTGCCGGGGTGACG			BRUNOL4;BRUNOL4;BRUNOL4;BRUNOL4	NM_001025089;NM_001025088;NM_020180;NM_001025087	3'UTR;3'UTR;3'UTR;3'UTR
cg20758593	0.012120814	0.002858083	4.240889457	4.18E-05	0.025860551	chr5	169659863	+	cg20758593	54670418		TAAAAATTATAATCCCAAACAAAACCCCTACRAAAAAAATTCTAAATACC		II			NA	NA	NA	NA	NA	NA	chr5:169659830-169660229	Island	TGGGGGTAAGGAATGTCAGTGCTTTTTCCGCCAACGTGGCCGCGCGAGTCAGTTGTAACC[CG]GCATCCAGAACCTTCTCCGTAGGGGCCTTGCCTGGGACTACAACTCCCAGGATGCCGCAG	CGGCATCCAGAACCTTCTCCGTAGGGGCCTTGCCTGGGACTACAACTCCC			C5orf58	NM_001102609	TSS200				5:169592409-169592785
cg26724450	0.007168587	0.001690647	4.240143479	4.19E-05	0.025860551	chr8	145064008	+	cg26724450	43680442		CRCTAAAAACCCCTAAAAACAAAAATCTAATCTAACCAATTTAACTAACC		II			NA	NA	NA	NA	NA	NA	chr8:145063919-145065386	Island	GTCAGTCCCGGGCAGCTTCAGCAAATCCCGCATTTAGGAATAAATTTCTTAACTACCGAA[CG]GCCAGTCAAATTGGCCAGACCAGACTTCTGCCTCCAGGGGTCTTCAGCGCCCACCGCCCG	CGGCCAGTCAAATTGGCCAGACCAGACTTCTGCCTCCAGGGGTCTTCAGC			GRINA;GRINA	NM_000837;NM_001009184	TSS1500;TSS1500				8:145135908-145137314	8:145063974-145064540	Promoter_Associated
cg04731038	0.012588561	0.002970066	4.238479021	4.22E-05	0.025860551	chr17	48858636	-	cg04731038	47628339		CTAAAAATCTCCTAACTTCTAAATATCCAAAATAACTATCCCAAACAAAC		II			NA	NA	NA	NA	NA	NA	chr17:48858635-48858938	Island	GAAGGGCCTCACTGGAAATCTCCTGGCTTCTGGGTGTCCAGGGTGGCTGTCCCAGGCAGG[CG]ACGGTCTTCTTGGCGGCCAGGCTGCGTATGCGTCACGAGGAAGCCTCCAGATGGAGCGCG	CGCCTGCCTGGGACAGCCACCCTGGACACCCAGAAGCCAGGAGATTTCCA									17:46213488-46213876
cg04861271	0.008474514	0.001999472	4.238375988	4.22E-05	0.025860551	chr14	23789531	+	cg04861271	40601385		TCTCCACRACRCRCTTAATTATTTTACTATTTCCTAACTAAATTATAAAC		II			NA	NA	NA	NA	NA	NA	chr14:23790212-23790659	N_Shore	GGCATATTGCCAGGCCGTGGAGATGCGAATATAAATAGGAACCGGCCCCTCATCTGCAGG[CG]CTCACAACCTAGTTAGGAAACAGTAAAACAATTAAGCGCGCCGTGGAGATAGGCCCACTT	CTCCACGGCGCGCTTAATTGTTTTACTGTTTCCTAACTAGGTTGTGAGCG		TRUE	PABPN1;PABPN1	NM_004643;NM_004643	1stExon;5'UTR
cg09935767	0.006468475	0.001526169	4.238374659	4.22E-05	0.025860551	chr11	10329365	-	cg09935767	17785348		ATTAAAATAATCTCTAAAACCTTCTAAAAAAAACRTTCCCCCTACCTACC		II			NA	NA	NA	NA	NA	NA	chr11:10327013-10329831	Island	AGCTTCGAAGAGTTGGGGTGGTCTCTGAGGCCTTCTAAGAGAGGCGTTCCCCCTGCCTGC[CG]CGGTTGTTAAAGTTCCAAGCCGCCCTAGCAATGCGTGGGGACACCTCCGGAAAACCCAGT	TTGGGGTGGTCTCTGAGGCCTTCTAAGAGAGGCGTTCCCCCTGCCTGCCG									11:10285536-10286125	11:10329262-10329877	Promoter_Associated	TRUE
cg04483701	0.008783964	0.002072498	4.238346939	4.22E-05	0.025860551	chr16	86253703	-	cg04483701	39614341		TATCATTACCCTATTAAAAATATTACTAAATATACTCTCCTACTCCATCC		II			NA	NA	NA	NA	NA	NA		OpenSea	ATCATGATTGCTGTCATTACCCTATTGGAAATGTTGCTAAATGTGCTCTCCTGCTCCATC[CG]ACCCCTCCTTCCGAAGGGCCCGAGGAAGACCACCCACGACGGGCAGAGCTTTCCTCCATT	CGGATGGAGCAGGAGAGCACATTTAGCAACATTTCCAATAGGGTAATGAC									16:84810914-84811246
cg10191799	0.010534947	0.002485736	4.238160032	4.22E-05	0.025860551	chr22	39436141	-	cg10191799	60772470		AAAACAAACAAAAAAACCAAATACATCCCTTATATAATTTTTAAATCACC		II			NA	NA	NA	NA	NA	NA		OpenSea	ACAAAAAAACAAAAGCAAACAAAAAAACCAAATGCATCCCTTGTGTAATTTTTAGGTCAC[CG]CGCCATGGGAACACGCTACCAGGGGAAGGGAGCTGTGAGACGCGCAGGGAGGCTCCAGAC	AAGCAAACAAAAAAACCAAATGCATCCCTTGTGTAATTTTTAGGTCACCG			APOBEC3F;APOBEC3F	NM_145298;NM_001006666	TSS1500;TSS1500							TRUE
cg08940490	0.00628067	0.001482049	4.237828633	4.23E-05	0.025860551	chr2	237514003	-	cg08940490	50753369		TTCCTCTATAAAAACAACCCTTACTTTTTACTCATAAATAACCACATCAC		II			NA	NA	NA	NA	NA	NA		OpenSea	CTTTGTCCCTGTTCCTCTGTGGAAACAGCCCTTGCTTTTTGCTCATGAGTGGCCACATCA[CG]TACTCTTCACCATAAGTGTCTATTCCTGGTGCTCCATGGACGTGGCTACCTCTCTCCTGG	CGTGATGTGGCCACTCATGAGCAAAAAGCAAGGGCTGTTTCCACAGAGGA									2:237178468-237178928
cg03441250	0.0118137	0.002787857	4.237556268	4.23E-05	0.025860551	chr17	2649784	+	cg03441250	18739329		AATCCCAACTATACCAAAATCAAAAAATTCCTAAATCTAACACTCTACCC		II			NA	NA	NA	NA	NA	NA	chr17:2652454-2653372	N_Shelf	AAATACTTTTCCCTTTGGGGAAGTTGGTGGAGAAGGCTTCTGTGCTCAGGTCCCCAAACA[CG]GGTAGAGTGTCAGACTCAGGAACCTTCTGACCCTGGCACAGTTGGGACTCTCTGAGGTCC	CGGGTAGAGTGTCAGACTCAGGAACCTTCTGACCCTGGCACAGTTGGGAC							RDMR
cg10071059	0.009212771	0.002174284	4.237152074	4.24E-05	0.025860551	chr12	249286	+	cg10071059	11690387		ACCTCTATAATCACAATACCTAACACCCAATAAATAACAACCRAATAAAC		II			NA	NA	rs57408987	0.054288	NA	NA	chr12:247455-248501	S_Shore	CTCGCCCCTTCATAACCCTGCGCCAAGAGCACATCTCCCCGGCCCTAATGCGTGTTCATT[CG]TTCATTCGGCTGTTATTTATTGGGTGCCAGGCACTGTGACCACAGAGGTGAGAAGGACAC	CGTTCATTCGGCTGTTATTTATTGGGTGCCAGGCACTGTGACCACAGAGG			IQSEC3;IQSEC3	NM_001170738;NM_015232	Body;Body			TRUE
cg07058377	0.004649438	0.001097354	4.236954484	4.24E-05	0.025860551	chr17	2041773	-	cg07058377	26793431		TACAATATAAACAAACTATACCCAACCAAACTAAATAAAAACATATAACC		II			NA	NA	NA	NA	NA	NA		OpenSea	TGGCTGTGGCCTACAGTGTAGACAGACTGTGCCCAGCCAGACTAAATGAAGACATATAAC[CG]GAAGTCAGCCACCAGCCTGACCCCTCCCAGTTTCAGGAGGAGACTGAGCAAAACACTATC	ACAGTGTAGACAGACTGTGCCCAGCCAGACTAAATGAAGACATATAACCG			SMG6;SMG6	NM_017575;NM_001170957	Body;Body			TRUE		17:2041657-2041994	Unclassified
cg20786524	0.010316908	0.00243499	4.236940096	4.24E-05	0.025860551	chr1	18954525	+	cg20786524	18602504		TTTAATCTCTCTTTCTCTTTTCCTCCTTACCTTTCTAACTTCACCCCAAC		II			NA	NA	NA	NA	NA	NA	chr1:18956895-18959829	N_Shelf	CCTCAGGAAACCATGGAGATGGGGGAGGCGGTGACAAGACAGACAGTCCCAGAGAAAAGC[CG]CTGGGGTGAAGCCAGAAAGGCAAGGAGGAAAAGAGAAAGAGAGACCAAAAGAACAAAACA	TTGGTCTCTCTTTCTCTTTTCCTCCTTGCCTTTCTGGCTTCACCCCAGCG								TRUE
cg03834919	0.009540082	0.002252485	4.235359324	4.27E-05	0.025860551	chr7	862427	-	cg03834919	39808510		CTACTATTAACAATTACTATTAAAAATAAAACAACTAACATACCTATTCC		II			NA	NA	NA	NA	NA	NA	chr7:862515-862800	N_Shore	AGACCGTGAGACTGCTGTTGACAATTACTGTTGGGAATGGAGCAGCTGACATACCTGTTC[CG]GTTAGACGAGGAAGCATATGAAGGCCTGAACATGCCGGGAGGAAGAATGAGAGGCCCAAG	CGGAACAGGTATGTCAGCTGCTCCATTCCCAACAGTAATTGTCAACAGCA			UNC84A;UNC84A	NM_001130965;NM_025154	5'UTR;5'UTR			TRUE	7:828842-829303
cg12472483	0.011807738	0.002787969	4.235246712	4.27E-05	0.025860551	chr7	157996945	+	cg12472483	66682461	61649494	AAATTACCTCTTTCCTCAAAACACAACACACACTAAAAACAAAAACTACA	GAATTACCTCTTTCCTCAAAACGCGACGCACACTAAAAACGAAAACTACG	I	T	Red	NA	NA	NA	NA	NA	NA	chr7:157996642-157997027	Island	TGCGCCGTGTGGTGAAGACGAAGCCCCCGCCCTCGGTGTGCGCCGCTTGCTGGGGAAAGA[CG]CAGCCCCCGCCCTCAGTGTGCGCCGCGTTCTGAGGAAAGAGGCAACCCGCGCCCTCAGTG	CGCAGCCCCCGCCCTCAGTGTGCGCCGCGTTCTGAGGAAAGAGGCAACCC			PTPRN2;PTPRN2;PTPRN2	NM_002847;NM_130842;NM_130843	Body;Body;Body				7:157689462-157689788
cg17766651	0.007481017	0.001766466	4.235018106	4.27E-05	0.025860551	chr12	76303552	+	cg17766651	37633370		ACTAAATTCTTCRCTTAACAAAACTATTAAATTTCCTAAATTACCTTACC		II			NA	NA	NA	NA	NA	NA		OpenSea	CTCTTCAACGGGTTCACATTCTCCCACCTGCTCTCAGGAACAGCCATGGGAATACTGGCT[CG]GCAAGGCAACTCAGGAAATCTAACAGCCCTGCTAAGCGAAGAATTTAGTATTTCATCATA	CGGCAAGGCAACTCAGGAAATCTAACAGCCCTGCTAAGCGAAGAATTTAG								TRUE
cg26706163	0.013430842	0.003171811	4.234439851	4.28E-05	0.025860551	chr19	59073369	-	cg26706163	41722443		ACACCTACAATAACCAAACCCTAAACRAACCTACTTATACTTATATAATC		II			NA	NA	NA	NA	NA	NA	chr19:59073413-59074755	N_Shore	CTGTTTATTGGACACCTACAGTAGCCAAGCCCTGGGCGGACCTGCTTATACTTATGTAAT[CG]CCAGCCTCACAATAACCAGGGGAGGTAGGTGTTCTGACCATGGCGGACACAGTGCGTCCC	CACCTACAGTAGCCAAGCCCTGGGCGGACCTGCTTATACTTATGTAATCG			MZF1;MZF1;LOC100131691	NM_198055;NM_003422;NR_027334	3'UTR;3'UTR;Body
cg19945840	0.006594427	0.00155735	4.234391355	4.28E-05	0.025860551	chr1	1168036	+	cg19945840	69601477		AACCAAACCAACATAACCAACACCTTAACCRTAAAATTTTCRTAAACRTC		II			NA	NA	NA	NA	NA	NA	chr1:1167001-1168985	Island	GCGCGCCCTGGAGCGGGAGCAGGCGCGGCACGGGGACCTGCTGCTGCTGCCCGCGCTGCG[CG]ACGCCTACGAAAACCTCACGGCCAAGGTGCTGGCCATGCTGGCCTGGCTGGACGAGCACG	GCCAGGCCAGCATGGCCAGCACCTTGGCCGTGAGGTTTTCGTAGGCGTCG		TRUE	SDF4;SDF4;B3GALT6	NM_016547;NM_016176;NM_080605	TSS1500;TSS1500;1stExon				1:1156434-1158834
cg23799901	0.009208572	0.002176064	4.231755585	4.33E-05	0.02607495	chr7	124404431	+	cg23799901	15673341	48791354	AAAAAACCAAAAAACTCCAAAATTCCCACCACAAACCCCTATCCAAAACA	AAAAAACCGAAAAACTCCAAAATTCCCACCACAAACCCCTATCCAAAACG	I	A	Red	NA	NA	NA	NA	NA	NA	chr7:124404174-124404432	Island	GGCCAGCGCCCGGCCCGGGAGTGCAATTGTCCACCCTTCGTGCCCCGCCAGTCCATTGGC[CG]TCTTGGACAGGGGCTTGTGGTGGGAACCCTGGAGTTTCCCGGCTCTCCTTGGCCAGTAAA	GGAGAGCCGGGAAACTCCAGGGTTCCCACCACAAGCCCCTGTCCAAGACG			GPR37	NM_005302	1stExon				7:124191411-124193649	7:124404266-124404465	Unclassified_Cell_type_specific
cg00684824	0.0089232	0.002109178	4.230652367	4.35E-05	0.026113491	chr6	56112024	-	cg00684824	66611469		ATAAAATAACTTTACAAAACAAATCCTAACATCTCAACCTCCAACTAAAC		II			NA	NA	NA	NA	NA	NA	chr6:56112188-56112444	N_Shore	GATTCATTAACATGAAGTAACTTTGCAAGACAAATCCTGACATCTCAGCCTCCAGCTGGG[CG]CGGAATTCACCGAACAGTTCACCAACTGCTTTGGCGCAGGGAGAAGACTGCACCCCCAGG	CGCCCAGCTGGAGGCTGAGATGTCAGGATTTGTCTTGCAAAGTTACTTCA			COL21A1	NM_030820	5'UTR			TRUE	6:56219983-56220458
cg18435000	0.013781073	0.003257681	4.230331598	4.35E-05	0.026113491	chr12	249109	+	cg18435000	46717456		CTTTCCTCTACTTAAAACTAACTATATACATTCRATACAAAACCAATCCC		II			NA	NA	NA	NA	NA	NA	chr12:247455-248501	S_Shore	AGGAGAAAGAGAACAGGGGAGAAATGACCGACCGCCATAGCTCAGAGACCCCAGCGAGAC[CG]GGACTGGTCCTGCACCGAATGTATACAGCCAGTCCCAAGCAGAGGAAAGGAAGCACACCT	CGGGACTGGTCCTGCACCGAATGTATACAGCCAGTCCCAAGCAGAGGAAA			IQSEC3;IQSEC3	NM_001170738;NM_015232	Body;Body			TRUE	12:119150-119388
cg19711579	0.007361885	0.00174065	4.229387871	4.37E-05	0.026156614	chr2	182545562	+	cg19711579	30664378		AACRACAAATAAACCACTTTCTTCTAACCACAAAAAAACCRAAATAAAAC		II			NA	NA	NA	NA	NA	NA	chr2:182547873-182549177	N_Shelf	TCTTCCCGGTCCAGCCAAGAGCCTGGAACCACGTGACCTGCCCATTTGTATGCCGCGGAG[CG]CTCCATTCCGGCCCCTTTGTGGCCAGAAGAAAGTGGCCCATCTGTCGCCAGTTAGAGACT	GCGACAGATGGGCCACTTTCTTCTGGCCACAAAGGGGCCGGAATGGAGCG			NEUROD1	NM_002500	TSS200			TRUE	2:182253454-182254881
cg14977433	0.007127565	0.001685525	4.228691218	4.38E-05	0.026174618	chr4	134941108	-	cg14977433	60675441		AAAAATAAATATTTAACTTAAAAATAACAAACAACCAAAACTAACATCAC		II			NA	NA	NA	NA	NA	NA		OpenSea	ATGTCATTCTAGAAAATAAATGTTTGACTTAGAGATGACAGACAACCAGAACTAACATCA[CG]TGTTTCTCACACCCACTCACCTATCAAGTGGCCAGAATGTATAAATCAACTGTATTATTT	CGTGATGTTAGTTCTGGTTGTCTGTCATCTCTAAGTCAAACATTTATTTT								TRUE
cg10321236	0.01116429	0.002641125	4.227096153	4.41E-05	0.026257738	chr11	76849101	-	cg10321236	51789345	28672304	TTTTTCCAAAACTACCATCAAATACAATACCAAATACCACATTTATCCCA	TTTTTCCAAAACTACCGTCAAATACGATACCAAATACCACGTTTATCCCG	I	A	Red	NA	NA	NA	NA	NA	NA	chr11:76849067-76849565	Island	AAACATGACGATTTTTTCCAAAACTGCCGTCAGGTGCGGTGCCAGGTGCCACGTTTATCC[CG]GGCCTACCGCCGCGGTGCCAGTGAAGCCGCCTGGGATTCCGGGCAAAGTGGGGCTGTGGG	TTTTTCCAAAACTGCCGTCAGGTGCGGTGCCAGGTGCCACGTTTATCCCG			MYO7A;MYO7A;MYO7A	NM_000260;NM_001127180;NM_001127179	Body;Body;Body				11:76526725-76527162
cg03879460	0.018301927	0.00432993	4.226841557	4.41E-05	0.026257738	chr12	562272	-	cg03879460	74678394	65740336	CATTAAAAAAATTTACCACCCACAAAAAACACTACAATACAAAAACAACA	CGTTAAAAAAATTTACCGCCCGCAAAAAACGCTACGATACAAAAACGACG	I	C	Grn	NA	NA	NA	NA	rs7963517	0.128124	chr12:562221-563234	Island	GCCCCAGCTCCGCGTTAAAGGGGTTTGCCGCCCGCAGGGGGCGCTGCGGTGCAGAGGCGA[CG]CTGCCCTTTCCTCTCCAGGGCCGAGCGGGGGGTTTGCCGCCCGCAGGGGGCGCTGCGGTG	CGTTAAAGGGGTTTGCCGCCCGCAGGGGGCGCTGCGGTGCAGAGGCGACG									12:432483-433480	12:561848-563774	Unclassified
cg10008953	0.011184934	0.002647476	4.224754235	4.45E-05	0.026381023	chr14	102414004	+	cg10008953	61777493		TACTAAATACCATCACAAAACTAACAAAACCCTACTATAATCRTCAATAC		II			NA	NA	NA	NA	NA	NA	chr14:102414257-102415220	N_Shore	TTTGCCTCTGTCTAATTAGCACCTTTGGACATTTGCGTCAGGCTCTGTGCTGACAAAGAG[CG]CACTGACGACCACAGTAGGGCCCTGCCAGTCCTGTGATGGCACCCAGCATTTAAGTGTGA	CGCACTGACGACCACAGTAGGGCCCTGCCAGTCCTGTGATGGCACCCAGC										14:102413886-102415313	Promoter_Associated
cg01157780	0.014193249	0.003359661	4.224607995	4.45E-05	0.026381023	chr20	34700376	-	cg01157780	32694420	65600497	ACACTATTTCCTCCCTCTAAATACCTAACTAACAAAAATTCTTACCCCCA	ACGCTATTTCCTCCCTCTAAATACCTAACTAACAAAAATTCTTACCCCCG	I	A	Red	NA	NA	NA	NA	NA	NA		OpenSea	TCTGAGGAGCTAACGCTGTTTCCTCCCTCTAGGTGCCTGACTGACAGAAGTTCTTGCCCC[CG]GGGAGCTGGTGTGGACAGAGGAGGGGTGAGTGTTCTGGAGGCACAGACTTATTCTCCTTC	CGGGGGCAAGAACTTCTGTCAGTCAGGCACCTAGAGGGAGGAAACAGCGT			EPB41L1;EPB41L1	NM_177996;NM_177996	1stExon;5'UTR
cg21101631	0.009731779	0.002304746	4.222495518	4.49E-05	0.026507741	chr5	140874572	-	cg21101631	27797445		TACAAATAACTTCTCCCTCAATTTAAAATCCCAAAAAAATCTTAATATAC		II			NA	NA	NA	NA	NA	NA	chr5:140871064-140872335	S_Shelf	CCAGCATTTGCTACAGATGGCTTCTCCCTCAGTTTGAGATCCCAGGGAGGTCTTGGTGTG[CG]GGGGGCTGGCACACAGACCCCGGAAGGAAGAGGCGACTGCCCTGACTGTTCAGGAAGCTC	ACAGATGGCTTCTCCCTCAGTTTGAGATCCCAGGGAGGTCTTGGTGTGCG			PCDHGA4;PCDHGC3;PCDHGA12;PCDHGA11;PCDHGA11;PCDHGA9;PCDHGA1;PCDHGB1;PCDHGB6;PCDHGB3;PCDHGB7;PCDHGA6;PCDHGA8;PCDHGA10;PCDHGA5;PCDHGB4;PCDHGC4;PCDHGA3;PCDHGA2;PCDHGA7;PCDHGB2;PCDHGC5;PCDHGB5;PCDHGC3	NM_018917;NM_002588;NM_003735;NM_032092;NM_018914;NM_018921;NM_018912;NM_018922;NM_018926;NM_018924;NM_018927;NM_018919;NM_032088;NM_018913;NM_018918;NM_003736;NM_018928;NM_018916;NM_018915;NM_018920;NM_018923;NM_018929;NM_018925;NM_032403	Body;Body;Body;Body;Body;Body;Body;Body;Body;Body;Body;Body;Body;Body;Body;Body;Body;Body;Body;Body;Body;Body;Body;Body			TRUE		5:140874515-140874589	Unclassified_Cell_type_specific
cg02091185	0.011356051	0.002690032	4.221530319	4.50E-05	0.026507741	chr5	170288766	-	cg02091185	48772480	16777452	AAATCATAACCCACCAACACACACCAATTAAAACTTAAACACAAAAAACA	AAATCATAACCCACCAACACACGCCGATTAAAACTTAAACGCAAAAAACG	I	A	Red	NA	NA	NA	NA	NA	NA	chr5:170288879-170289737	N_Shore	GGCAGAGGTTGGAGGTCATGACCCACCAACACACGCCGGTTGAAACTTGAGCGCAAGGGA[CG]GTTGAGATTCCCGGAGGACACGCCCCTATCGGCCCCGCCCCGTGCACCGCCTCCGTCGCC	AGGTCATGACCCACCAACACACGCCGGTTGAAACTTGAGCGCAAGGGACG			RANBP17	NM_022897	TSS1500				5:170221317-170222299			TRUE
cg06961539	0.011730799	0.002779332	4.220726708	4.52E-05	0.026507741	chr5	55574642	+	cg06961539	31667460		TCACTCAACAAACATTCATTAAATAACTAAAATCTACTAAACACCACTCC		II			NA	NA	NA	NA	NA	NA		OpenSea	GGGAAGCCCCAGCAGAGCAGCGCAGCTTGCTTCTAAGGACAGCAATGGACACCTAACACC[CG]GAGTGGTGCCTAGCAGATTCTAGTCACTCAATGAATGTCTGCTGAGTGACTGAAGAATAG	CACTCAGCAGACATTCATTGAGTGACTAGAATCTGCTAGGCACCACTCCG								TRUE
cg09357589	0.01436016	0.003402663	4.220270966	4.53E-05	0.026507741	chr6	31148552	+	cg09357589	32601461		CAACTCCAATCCAATAAAAACCTCCCRATACRCTCAACTAAAAAATAAAC		II			NA	NA	NA	NA	NA	NA	chr6:31148369-31148577	Island	CCAGATTCCCGGCAACCAGGCCGGCGGAATCACGTGCCATGCTCCAGGCCAGCGTAGTCC[CG]CCCATCTTCCAGCTGAGCGTACCGGGAGGCTCCCATTGGACTGGAGCTGCTACGGAGGCG	CGCCCATCTTCCAGCTGAGCGTACCGGGAGGCTCCCATTGGACTGGAGCT									6:31256349-31256556	6:31148178-31148781	Unclassified	TRUE
cg18321929	0.015308695	0.00362746	4.220223735	4.53E-05	0.026507741	chr5	60960963	-	cg18321929	38679509		ATAAACAATATAAAATTCCTACTATAACTCCTTATCTATTATAAACTAAC		II			NA	NA	rs77229928	0.014335	rs77229928	0.014335		OpenSea	AATTTCAGCAGATAAGCAATGTGAAATTCCTACTGTAACTCCTTATCTGTTGTAAACTAG[CG]TTTAGTTTTCTATAAAGAGCAGGGACCTGTTCTCACTTTTCACTCATTTGATGGGTAAGA	CGCTAGTTTACAACAGATAAGGAGTTACAGTAGGAATTTCACATTGCTTA	TRUE		FLJ37543	NM_173667	Body
cg18237047	0.010713793	0.002538988	4.21971033	4.54E-05	0.026507741	chr7	5276991	-	cg18237047	31645356	28749461	TCACCACAACTAAATAATTACATTAATAAAACAACTAACCCACTTATACA	TCGCCGCAACTAAATAATTACGTTAATAAAACAACTAACCCGCTTATACG	I	T	Red	NA	NA	rs73048069	0.125229	NA	NA		OpenSea	CCCCTCCGGGTGTCGCCGCAGCTGAATGATTGCGTTGGTGGAACAGCTGGCCCGCTTGTG[CG]TGGGCCAGGACACGGTGGACCTGTTCCGCCTGCGTTCTTGCCGGTCCATGTTTGGATTAG	CGCACAAGCGGGCCAGCTGTTCCACCAACGCAATCATTCAGCTGCGGCGA									7:5243489-5243774
cg16906555	0.011091223	0.00262856	4.219505235	4.54E-05	0.026507741	chr7	54728016	-	cg16906555	25787319		ACTCTATATAAAAACACAAACACATAAAAAATAATACCCCAAACCCTAAC		II			NA	NA	rs62452903	0.355708	rs62452903	0.355708	chr7:54731779-54732479	N_Shelf	CCCTGCATCTGGCTCTATATGGGAGCACAGGCACATGAGGGGTGATGCCCCAAACCCTAA[CG]GCCTTGAAAAGGAGAGTAGATGTTCAGCACTGGGTCAGCAGGGAGGGGGCTGTGCCCAGA	CTCTATATGGGAGCACAGGCACATGAGGGGTGATGCCCCAAACCCTAACG
cg05932139	0.011175128	0.002648585	4.219281823	4.54E-05	0.026507741	chr16	680872	+	cg05932139	48642345		AACCAAAAACCCATAAACACAAAACCACTAACCATAAAAATCACCRAAAC		II			NA	NA	NA	NA	NA	NA	chr16:682634-687106	N_Shore	AGGGGTTCAGGTTACAGGGTCCCCTCCCCTCCCCCTCTCCAGCCAGAGCCAGCCCTTCCC[CG]CCCCGGTGACCCTCATGGCCAGTGGCTCTGTGCTCATGGGCCTCTGGCCCCTCCCCAACC	CGCCCCGGTGACCCTCATGGCCAGTGGCTCTGTGCTCATGGGCCTCTGGC			WFIKKN1	NM_053284	TSS200					16:680843-681664	Unclassified_Cell_type_specific
cg11978890	0.012501559	0.002963897	4.217946423	4.57E-05	0.026564681	chr16	1048069	+	cg11978890	70707312		AAAAAAATTCRAATAAAAACTCTCTAAAAACTTCCTACAAACCAACCCCC		II			NA	NA	NA	NA	NA	NA	chr16:1047494-1048070	Island	GTGGGCGCCGACTGCTCCTGCCTCACTGCCACGGTGCCCTCGGTTACCACACAGCCTGCG[CG]GGGGCTGGTTTGCAGGAAGCCCCCAGAGAGTCCCCACCCGAATCCTCCTTTATTTTAAAT	CGGGGGCTGGTTTGCAGGAAGCCCCCAGAGAGTCCCCACCCGAATCCTCC
cg13580027	0.010485343	0.002486023	4.217716804	4.57E-05	0.026564681	chr10	134972063	+	cg13580027	70803402		ATTTCCCACACCTAAATCACTCAACRCTACTACTACTCAAAACTAAACAC		II			NA	NA	NA	NA	NA	NA	chr10:134973510-134974311	N_Shore	AGGAAAGCAGCAGGTGCGTAAAAGAAAGAGCCTGCGGCCCCTGCCCGAGGCCCCTCCCCA[CG]TGCCCAGCCCTGAGCAGCAGCAGCGCTGAGTGACCCAGGTGTGGGAAATGCCTGCTGAGG	TTTCCCACACCTGGGTCACTCAGCGCTGCTGCTGCTCAGGGCTGGGCACG								TRUE	10:134821724-134822079
cg10804656	0.007851709	0.001862329	4.216069259	4.60E-05	0.02665766	chr10	22623460	+	cg10804656	16662478	26762370	TCAAACCCCTCAAAACCTAACAATCTCACATTCAAATTTAACAAAATCCA	TCAAACCCCTCAAAACCTAACAATCTCGCGTTCAAATTTAACGAAATCCG	I	A	Red	NA	NA	NA	NA	NA	NA	chr10:22623350-22625875	Island	ACCGGGAGGCCATTTTGCGCGTGCGCTGCTCGCCTCGCGCCGCCCTCGGCTCTGCGGACT[CG]GATCCCGCCAAATTTGAACGCGAGATTGTCAGGCCCTGAGGGGCTTGAGGGGCGGGGGAA	CGGATCCCGCCAAATTTGAACGCGAGATTGTCAGGCCCTGAGGGGCTTGA								TRUE	10:22663357-22663769
cg17105755	0.010037256	0.002380861	4.215809709	4.61E-05	0.02665766	chr2	74875317	+	cg17105755	28797336	70601434	AAAAAACAACCCAAAAACAACCAACACCACTTCACAAACTAAACTAAACA	AAAAAACAACCCGAAAACAACCGACACCACTTCGCAAACTAAACTAAACG	I	T	Red	NA	NA	NA	NA	NA	NA	chr2:74875128-74875562	Island	GGCACCCGCCACGGCCAGCGCAACCAACACCTGCCTGAGGACTGGCCCGAGCTCGGCCCA[CG]CCCAGCCCAGCCTGCGAAGTGGTGCCGGCTGCTCTCGGGCTGCCCTCCCTCCCCGAGGCG	CGCCCAGCCCAGCCTGCGAAGTGGTGCCGGCTGCTCTCGGGCTGCCCTCC			C2orf65	NM_138804	TSS200				2:74728583-74729057
cg04348222	0.006597078	0.001565287	4.21461157	4.63E-05	0.026729885	chr1	32802307	-	cg04348222	24769334		AAAAATATAATCATAAAAACTACAAAACCCCTACRCTAAACTCRACACCC		II			NA	NA	NA	NA	NA	NA	chr1:32800859-32802229	S_Shore	AATTATACTCTAGAAATGTGGTCATAGAAGCTGCAGGGCCCCTGCGCTGGGCTCGGCACC[CG]CTCCGGCCTGGAGAGCGGTCAGAGGTCCCACCCACGTCCCTGCCTGCCTGCCATGGCCAG	CGGGTGCCGAGCCCAGCGCAGGGGCCCTGCAGCTTCTATGACCACATTTC			MARCKSL1	NM_023009	TSS1500		DMR					TRUE
cg14161821	0.006360242	0.001509295	4.214049118	4.64E-05	0.026736042	chr9	6955559	-	cg14161821	23736332		CATTCAACCCTCTTATTATATTACCTACATATTTACATAAAATCTATACC		II			NA	NA	NA	NA	NA	NA		OpenSea	ATTCACATAATCATTCAGCCCTCTTATTGTGTTGCCTGCATATTTGCATGGAATCTGTGC[CG]CAGCTTTATCGAAGTATGACTCTAGAAAAGGAAAACGTGACCAGCCTCTGATTAATGGCA	CGGCACAGATTCCATGCAAATATGCAGGCAACACAATAAGAGGGCTGAAT			KDM4C;KDM4C;KDM4C;KDM4C	NM_015061;NM_001146694;NM_001146695;NM_001146696	Body;Body;Body;Body			TRUE
cg04042468	0.011588529	0.002750541	4.213181754	4.65E-05	0.026753792	chr22	43506033	-	cg04042468	66802475	31779305	TAAAAACTTTCTAATTTCTCTATTCACCCCACCAAACACTATAAAATCCA	TAAAAACTTTCTAATTTCTCTATTCGCCCCGCCAAACGCTATAAAATCCG	I	T	Red	NA	NA	NA	NA	NA	NA	chr22:43505951-43506167	Island	GCCCACCCCGCCTGGAAGCTTTCTGATTTCTCTGTTCGCCCCGCCAGGCGCTGTGGGGTC[CG]TCTCACCAGGTCTGCACGTGAGCCCCCTGCCCCCAATCCCTCCCAGTCCCGCCCGCCTCT	CGGACCCCACAGCGCCTGGCGGGGCGAACAGAGAAATCAGAAAGCTTCCA			BIK	NM_001197	TSS1500				22:41835953-41836139
cg07090813	0.009676917	0.002296987	4.212874937	4.66E-05	0.026753792	chr1	120254330	+	cg07090813	15758382		AACCAAAACTCTTACCTACACCTAATAAACATATAAAAAACACAATTTAC		II			NA	NA	NA	NA	NA	NA	chr1:120254844-120255499	N_Shore	TTTTTCTCTCAGGATGAGGTGTATTTCTCCGTTCATTTCAGATATGCATCAGCTAGTCAG[CG]TAAATTGTGCTTTTTATATGCTCACCAGGTGTAGGTAAGAGCTTTGGCTGAGATGGAGAA	GCCAAAGCTCTTACCTACACCTGGTGAGCATATAAAAAGCACAATTTACG		TRUE	PHGDH	NM_006623	TSS200					1:120254246-120255584	Promoter_Associated
cg13458005	0.017456016	0.004144895	4.211449351	4.69E-05	0.026812769	chr10	27702309	-	cg13458005	27735482	36709474	CCAAAATATATCCTCCAAAAAAACCAATCAAATAAAAAAAATACCTACCA	CCAAAATATATCCTCCGAAAAAACCGATCAAATAAAAAAAATACCTACCG	I	T	Red	NA	NA	NA	NA	NA	NA	chr10:27702368-27703378	N_Shore	CTAGGCTGCCCCCCAAGATGTATCCTCCGAAGAAGCCGGTCAGGTAGAGGGGATGCCTGC[CG]TGGTTGTAGGCGGGGAAGGAGATGCTGCTCAGGTTGAGCGTTTTGTTCACCTGCCAGGCG	CGGCAGGCATCCCCTCTACCTGACCGGCTTCTTCGGAGGATACATCTTGG			PTCHD3	NM_001034842	1stExon				10:27742233-27743384
cg10560245	0.007919909	0.001880628	4.211309726	4.69E-05	0.026812769	chr11	69957900	-	cg10560245	72613352		ACATACCCACTACACRATATAAATAACCTTAACACACRATTTATCTCTAC		II			NA	NA	NA	NA	NA	NA		OpenSea	TGTACGCGGCTGCATACCCACTGCACGATGTAAGTAACCTTGACACACGATTTATCTCTG[CG]TCATTTGACTCCCCAAATCCCGCCGGGCCACACCCCCCCGGGAGCTGCAATTATCCTGTG	CGCAGAGATAAATCGTGTGTCAAGGTTACTTACATCGTGCAGTGGGTATG			ANO1;ANO1	NM_018043;NR_030691	Body;Body			TRUE	11:69635107-69635574			TRUE
cg18927604	0.012101435	0.002875755	4.208089582	4.75E-05	0.026962934	chr12	103214992	+	cg18927604	17713463		TTATCCTATAAATAATTAATACTAATATCTCTTTTTTTCTCTCTTAACTC		II			NA	NA	NA	NA	NA	NA	chr12:103218120-103218688	N_Shelf	CAAGATCTTGTGTTTTTCCTCGGAAACAAGGAAACTGTAAGAAGGAGAAATGAAGATATC[CG]AGCTAAGAGAGAAAAAAAGAGACATTAGCATTAATCATTTATAGGATAAGGGCTAATAGA	TATCCTATAAATGATTAATGCTAATGTCTCTTTTTTTCTCTCTTAGCTCG
cg26645709	0.00896126	0.002129648	4.207860186	4.75E-05	0.026962934	chr15	89987792	+	cg26645709	47674427	53698407	CCTACCTAAAATCCCACCTATAAATATCCCAAAAAACCTCCTCCTAAACA	CCTACCTAAAATCCCACCTATAAATATCCCGAAAAACCTCCTCCTAAACG	I	T	Red	NA	NA	NA	NA	NA	NA		OpenSea	CCTGAGCAGGGTGGAGTCAGGGGTCAGTGGGGGTGGGGAGGGGCCGACCACCAGCTGCCA[CG]CCCAGGAGGAGGCCTCCCGGGACACCCACAGGTGGGATTCCAGGCAGGCCCAAGCTGGGG	CGCCCAGGAGGAGGCCTCCCGGGACACCCACAGGTGGGATTCCAGGCAGG								TRUE
cg22451923	0.013108024	0.003115242	4.20770589	4.75E-05	0.026962934	chr6	32370879	+	cg22451923	48779453		CACTACAAAAAACTAATTCCCAAAACCCCAAATATATTAAAAAAACATCC		II			NA	NA	rs28362681	0.101665	rs28362681	0.101665		OpenSea	TAGAACAGGCCATCTTTATCTTGGATGCGATGCTCAGACACGGCCAGCAGCTTCTCTCCC[CG]GATGTCTTCCCAATACACCTGGGGCTCTGGGAACCAGCCCCTTGCAGTGCACACAAGCTG	ACTGCAAGGGGCTGGTTCCCAGAGCCCCAGGTGTATTGGGAAGACATCCG			BTNL2	NM_019602	Body
cg11797145	0.01018128	0.002419782	4.207519892	4.76E-05	0.026962934	chr1	29557769	-	cg11797145	43618426		ACTCTCCCTAACCTCAATTTACCCTTCACATAATATATTAAATACTCACC		II			NA	NA	NA	NA	NA	NA	chr1:29557220-29557627	S_Shore	AGGAAATATTTACTCTCCCTGGCCTCAGTTTACCCTTCACATAATATATTGAGTGCTCAC[CG]AGCCAGGCTCTTTAAGGTATTATCTCATTTAATCACCACTACCATGTAACGGCATAGGGA	CGGTGAGCACTCAATATATTATGTGAAGGGTAAACTGAGGCCAGGGAGAG			MECR;MECR	NM_001024732;NM_016011	TSS1500;TSS1500					1:29556921-29558011	Promoter_Associated
cg12918275	0.007348225	0.001746504	4.207391434	4.76E-05	0.026962934	chr17	18150954	-	cg12918275	20613426		ACAAAAATCAAAACATATCAAAATACRAAAAATCCTAAAAAAAAACCTCC		II			NA	NA	NA	NA	NA	NA	chr17:18150279-18151172	Island	GTAGTGAAGCCACAGGGGTCAGGGCATGTCAGGGTGCGAAGGATCCTGGGGAGGGGCCTC[CG]AAGCTGCAAGCGCACCTGCGCCTCGGTGCCCTCGAGGCTGCGGCTGACCGTGGCATGGCG	CGGAGGCCCCTCCCCAGGATCCTTCGCACCCTGACATGCCCTGACCCCTG			FLII	NM_002018	Body			TRUE	17:18090360-18091868
cg13707560	0.007766765	0.00184686	4.205389236	4.80E-05	0.027079084	chr5	137474700	+	cg13707560	44644470		CTTAACCTCTAATTATATAAACCCATAATCCTTCCTACCTTAATAACATC		II			NA	NA	NA	NA	NA	NA		OpenSea	TACAGGGTCTCAATAATAGGATTCCTACTATGTCCAAATCGAGCCCCGGCTTTTCGTATA[CG]ATGTCACCAAGGCAGGAAGGACTATGGGCTCACATAACCAGAGGCCAAGGGGCGACCCGA	CGATGTCACCAAGGCAGGAAGGACTATGGGCTCACATAACCAGAGGCCAA		TRUE	NME5	NM_003551	5'UTR
cg04440885	0.015377338	0.003656657	4.205299884	4.80E-05	0.027079084	chr16	51146856	-	cg04440885	44755445		AACTAAATTTTCAACACTTAACCATTAATATCACATAAATTTTCATAACC		II			NA	NA	NA	NA	NA	NA	chr16:51147490-51147944	N_Shore	GCTGACTCTGTGGCTGAATTTTCAACACTTGGCCATTAATATCACATGAATTTTCATAGC[CG]TGGACTTCCATTTGTTATGAGACATAAAACCTGGAAGCACTCGGAGAGCCATGGATAACT	CGGCTATGAAAATTCATGTGATATTAATGGCCAAGTGTTGAAAATTCAGC								TRUE
cg04488487	0.005875295	0.001397778	4.203309721	4.84E-05	0.027232146	chr2	242709673	-	cg04488487	36621340		CRACCATTTTTCTACTTATTCCTCTAACTCTACTACTAAACACATAATCC		II			NA	NA	NA	NA	NA	NA	chr2:242710637-242711047	N_Shore	TGGTTGGGGGCCGGCCATTTTTCTGCTTGTTCCTCTAGCTCTGCTACTGGGCACATGGTC[CG]TGCTGGGTAGGCTGCAGGCCAGGGTGAGTTGCTGACCCGCTGACCCTGGCTGTGCACCTG	CGGACCATGTGCCCAGTAGCAGAGCTAGAGGAACAAGCAGAAAAATGGCC
cg02172819	0.006986283	0.001662266	4.202867646	4.84E-05	0.027232146	chr10	79261503	-	cg02172819	55614461		CATACAACRAACTCCTAAACAAATTCCAAAATACTATCCTCAAATACCAC		II			NA	NA	NA	NA	NA	NA		OpenSea	GAGAAAGCCAGCATGCAGCGGACTCCTGGGCAAGTTCCAGGATGCTGTCCTCAAGTACCA[CG]TGGCCACTGCTACCCATGGTGGGGTGGGAGCAGGGGCAGGCAGAGGCCTTGGGCCACAGA	ATGCAGCGGACTCCTGGGCAAGTTCCAGGATGCTGTCCTCAAGTACCACG			KCNMA1;KCNMA1;KCNMA1;KCNMA1	NM_001161353;NM_001161352;NM_002247;NM_001014797	Body;Body;Body;Body			TRUE				TRUE
cg03765206	0.008812923	0.002097343	4.20194704	4.86E-05	0.027277728	chr11	19429376	+	cg03765206	21693385		CATATTTAAACAATAAAACAAAAAACAACACRCATTATCATACCCCAACC		II			NA	NA	NA	NA	NA	NA		OpenSea	TTTGTGTGTCCCGGGCTTTGTCCAATCAGCACTGTCTGGCTTAGCGGTGCTCCCGTTCTC[CG]GCTGGGGCATGATAATGCGTGTTGTCCTTTGTTTCATTGTTCAAATATGTGTCTGCGATG	CGGCTGGGGCATGATAATGCGTGTTGTCCTTTGTTTCATTGTTCAAATAT			NAV2	NM_001111018	Body			TRUE
cg02585849	0.01660376	0.003952076	4.201275859	4.87E-05	0.027296968	chr12	126014887	+	cg02585849	69684479		CCACCCCCAAACCAAATAAAACTTTACAAAATACATCCTAATTAAAAATC		II			NA	NA	rs12308487	0.113242	rs12308487	0.113242	chr12:126018100-126018365	N_Shelf	TTCCATTTCTTTTCTTTTCTCCTCTCTCTCTCTCTTTCTCTCTGTCTCTCCTCCACTCCC[CG]ACCCCCAACTAGGATGCATCCTGTAAAGCTCCATCTGGTTTGGGGGTGGGAAGTGGGTTT	CACCCCCAAACCAGATGGAGCTTTACAGGATGCATCCTAGTTGGGGGTCG			TMEM132B	NM_052907	Body
cg00377915	0.015777444	0.003756165	4.200413428	4.89E-05	0.027307881	chr10	70631035	+	cg00377915	53797338		AATTTAATTATCAACACACTAATACACCAAAAAAACAAATAACCCCACCC		II			NA	NA	NA	NA	NA	NA		OpenSea	CTATCCGCAGTGAGGGTGGTGGCCATGGGGGAAGGGAGCTAGAGGCTCAAAGGGCACCCC[CG]GGTGGGGCCACCTGTCTTCTTGGTGTATCAGTGTGCTGACAACCAAATTGTGGGGTCTGT	ATTTGGTTGTCAGCACACTGATACACCAAGAAGACAGGTGGCCCCACCCG			STOX1;STOX1;STOX1;STOX1;STOX1	NM_001130162;NM_001130160;NM_152709;NM_001130161;NM_001130159	5'UTR;Body;Body;Body;Body			TRUE
cg14630206	0.005669395	0.001349793	4.200195814	4.90E-05	0.027307881	chr11	77121864	+	cg14630206	11720445		TAATTCTTTCCTTCTTTATTACCTAACACCAAAAAACTCATATCAAACCC		II			NA	NA	NA	NA	NA	NA	chr11:77122736-77123088	N_Shore	AGAGTCATGAAAAAACTAGGGGGAGGAAAGAGGTCCAAAATAATCAAAGTAGGTTATTAT[CG]GGCCTGACATGAGCTTCTTGGTGCCAGGTAATAAAGAAGGAAAGAATTATAGTGATTAAG	CGGGCCTGACATGAGCTTCTTGGTGCCAGGTAATAAAGAAGGAAAGAATT			PAK1;PAK1	NM_002576;NM_001128620	5'UTR;5'UTR			TRUE		11:77121683-77121895	Promoter_Associated_Cell_type_specific
cg01829163	0.011091804	0.002641631	4.198846964	4.92E-05	0.027341606	chr16	87871160	-	cg01829163	48655391	66729323	AACTATATATAATACACCCCACTAAAAAACAAACAAAATAAACACCCACA	AACTATATATAATACACCCCGCTAAAAAACGAACAAAATAAACGCCCACG	I	A	Red	NA	NA	NA	NA	NA	NA		OpenSea	GAAGCGGAAGGAAACTGTGTGTGATGCACCCCGCTGAGAAACGAACAGAGTGGGCGCCCA[CG]GAGGTGCAGTGAGCCAGGCGGCTGGCAGAGCAGCACCCCGGGTCAGCTTCTGCCTCCCGC	AACTGTGTGTGATGCACCCCGCTGAGAAACGAACAGAGTGGGCGCCCACG			SLC7A5	NM_003486	Body				16:86428632-86428729
cg23259681	0.007271556	0.001731972	4.19842683	4.93E-05	0.027341606	chr12	133169051	+	cg23259681	21710461		TCCTAAACAATTTCRTCCTAAAACCTTTACATAAAACTAAACATCCTCAC		II			NA	NA	NA	NA	NA	NA	chr12:133168946-133169191	Island	GGCCACCCCAAGCCGGCGCAGGGTCCATGCTGTACTCCCAACCCCTGGCTCCCCACGGCC[CG]TGAGGATGCTCAGCCTCATGCAAAGGTCTCAGGACGAAATTGTCCAGGAAGGGAAGGCGA	CCTGGACAATTTCGTCCTGAGACCTTTGCATGAGGCTGAGCATCCTCACG									12:131678926-131679533
cg26690304	0.011088751	0.002641346	4.198143419	4.93E-05	0.027341606	chr5	5887435	+	cg26690304	61797469		RAAAACAAATAAAAACTCTCAAAACTACAAATAAAACTATAACCCCACTC		II			NA	NA	NA	NA	NA	NA	chr5:5887062-5887528	Island	TCACTGAGCTGAGCGGCGACGCTGGCTTCCCACCGACCACTTCGATTTCACCGGAATGCT[CG]AGTGGGGCTACAGTTCCACCTGCAGCCCTGAGAGCTCTCACCTGCCCTCGAGGACGGGTC	AGGGCAGGTGAGAGCTCTCAGGGCTGCAGGTGGAACTGTAGCCCCACTCG									5:5939614-5940492			TRUE
cg15602972	0.006523518	0.001553983	4.197934448	4.94E-05	0.027341606	chr19	47151481	+	cg15602972	24753307		CAACTTCTAACTTAAAAACCCTTAAACAAAACAATTCCCCTTCTCTAAAC		II			NA	NA	NA	NA	NA	NA	chr19:47151768-47153125	N_Shore	TTCAAACCGAATTACCCCTTTTGCATACATGGACACTTACTGTACAGATGAGGAAAGTGA[CG]CCCAGAGAAGGGGAACTGTCTTGCCCAAGGGCTTCCAAGCTAGAAGCTGAACTGGGTCAA	CGCCCAGAGAAGGGGAACTGTCTTGCCCAAGGGCTTCCAAGCTAGAAGCT			DACT3	NM_145056	3'UTR					19:47151439-47152294	Unclassified_Cell_type_specific	TRUE
cg22200289	0.00642089	0.001530097	4.196394759	4.97E-05	0.027389595	chr19	34175374	-	cg22200289	63663385		ACAAAAAACAACCTAAAAATCRACAACCCCRCCTTAAAATCTAAACACTC		II			NA	NA	NA	NA	NA	NA	chr19:34175344-34175768	Island	CCAGCAGCAGGGCAGGAGGCAGCCTGAGAGTCGGCAGCCCCGCCTTGGAGTCTGAGCACT[CG]CGCCCATCCGTCAACCTTGCAGAGCATTGCAACTTTATGCCTACGCATAAAAACTGGAGG	CAGGAGGCAGCCTGAGAGTCGGCAGCCCCGCCTTGGAGTCTGAGCACTCG			CHST8;CHST8;CHST8	NM_001127895;NM_022467;NM_001127896	5'UTR;TSS200;5'UTR				19:38867073-38867922			TRUE
cg22800233	0.008734293	0.002081513	4.196126133	4.97E-05	0.027389595	chr10	93805441	-	cg22800233	74791486		AAAAAACACCTACTCCCTACCAAATAAAAACTAATACTAAATAAAACAAC		II			NA	NA	NA	NA	NA	NA	chr10:93805512-93805845	N_Shore	CCTAGGTGAATAGGGGGCACCTGCTCCCTGCCAGGTGAAAGCTGGTGCTGAATAGAGCAA[CG]TGCAAAGCTGAGCCTCGCGCAGAGCCAGGAGCGACTCCCCCAGGGTGGGCCCTGAGCTGC	GGGGGCACCTGCTCCCTGCCAGGTGAAAGCTGGTGCTGAATAGAGCAACG								TRUE	10:93795315-93795967
cg14568384	0.009939708	0.002368834	4.1960345	4.98E-05	0.027389595	chr10	104220744	-	cg14568384	24670323		CCTATCCACCCTTAAAAAACTCATAATACAACATCAAAAAATCCCAAATC		II			NA	NA	NA	NA	NA	NA	chr10:104220983-104221287	N_Shore	CTCAACCTGGACCTGTCCACCCTTGAAGGGCTCATGATGCAGCATCAGGGAGTCCCAGAT[CG]AGCCGCTGACACCTCCAAGTCGGCTGCAGCTGTGCATCCGCTCAGACCACAAGACTCAAT	CTGTCCACCCTTGAAGGGCTCATGATGCAGCATCAGGGAGTCCCAGATCG			TMEM180	NM_024789	TSS1500					10:104220515-104221605	Promoter_Associated
cg06341195	0.007960841	0.001897573	4.195274507	4.99E-05	0.027419288	chr8	145751956	-	cg06341195	34779321		AACTAAAAACAACCCAAAAATCCTTTTACCAAAAAACAACTCCCTAATCC		II			NA	NA	NA	NA	NA	NA	chr8:145751955-145756326	Island	TGAGGGCCCCAAGCTGGAAGCAGCCCAGAAATCCTTTTACCAGAGGACAACTCCCTAATC[CG]CTGGGCAGGGGCGGGGTGTCACACGCAGGATTCCGCGACGACTGTCACTGCCTCCTGGGC	GCTGGAAGCAGCCCAGAAATCCTTTTACCAGAGGACAACTCCCTAATCCG			LRRC24;MGC70857	NM_001024678;NM_001001795	5'UTR;3'UTR							TRUE
cg21109167	0.009306991	0.002219668	4.192965224	5.03E-05	0.027508579	chr3	37034084	+	cg21109167	69677510		ATCTCCAAATATCACAAAACAAAAAATCCTAAACATTAACAAAAATCTAC		II			NA	NA	NA	NA	NA	NA	chr3:37034228-37035356	N_Shore	TGGTCGTCCAAGGCAAGAGAATAGGCTTTAAAGTCCCTGGCTCGGTTAAAAAGCTGGTTG[CG]TAGATTCCTGTCAATGCTCAGGATCCTCTGCCTTGTGATATCTGGAGATAAGTCAACGCC	TCTCCAGATATCACAAGGCAGAGGATCCTGAGCATTGACAGGAATCTACG			MLH1;MLH1;MLH1;EPM2AIP1;MLH1	NM_001167618;NM_001167617;NM_001167619;NM_014805;NM_000249	TSS1500;TSS1500;TSS1500;1stExon;TSS1500				3:37008835-37010350	3:37033828-37035657	Unclassified
cg11249902	0.008832826	0.002106756	4.19261864	5.04E-05	0.027508579	chr17	77783207	+	cg11249902	54604370		AATCTCCTTAATCAAATTAACRCCTACCTATACTAATAACCTCAATATCC		II			NA	NA	NA	NA	NA	NA	chr17:77783809-77789842	N_Shore	GGGCAAACAGACCAGCCAGAAGTGGGGAGAGGGAAAGCAAGTGGGGCGTCCTGTTCGAGA[CG]GACACTGAGGTCACCAGCACAGGCAGGCGTCAATCTGACCAAGGAGACCAGGATCTCAGG	CGGACACTGAGGTCACCAGCACAGGCAGGCGTCAATCTGACCAAGGAGAC										17:77782273-77783222	Unclassified
cg22449114	0.005638419	0.001345132	4.191721788	5.06E-05	0.027508579	chr20	590243	-	cg22449114	48739325		TTAAATCAATAATTCTAAACTTAAAATACCRCACCCAACACRAATTCCAC		II			NA	NA	NA	NA	NA	NA	chr20:590222-591222	Island	GGGCCTGGGCATTAAGTCAGTGGTTCTGGGCTTGGGGTGCCGCACCCAGCACGAATTCCA[CG]TCGCTTCCCCCTGGCCTCGTTGGGGACCCCTGCACCTCTCCGGTTCCCGCAGAGGCGCTG	TAAGTCAGTGGTTCTGGGCTTGGGGTGCCGCACCCAGCACGAATTCCACG		TRUE	TCF15	NM_004609	Body				20:538223-539476			TRUE
cg25460807	0.016894072	0.004030494	4.191563363	5.06E-05	0.027508579	chr8	21908022	-	cg25460807	55686464	60779334	CAACTTCAAAAATAAACAAAACCCTTTATCTTACCTCCACTTTCTTCTCA	CGACTTCAAAAATAAACGAAACCCTTTATCTTACCTCCGCTTTCTTCTCG	I	A	Red	NA	NA	NA	NA	NA	NA	chr8:21905461-21905757	S_Shelf	TCGGGTTAGAGACGGCTTCAAAGGTGGACGGGGCCCTTTGTCTTGCCTCCGCTTTCTTCT[CG]GCCTTTCTCCGGCCCCTCCCTCCCTCCCTCTCTTTGACCTCCCCGGTACCGACAGGCCTC	CGGCTTCAAAGGTGGACGGGGCCCTTTGTCTTGCCTCCGCTTTCTTCTCG							RDMR					TRUE
cg18327061	0.012053643	0.002876014	4.191093632	5.07E-05	0.027508579	chr8	62200380	+	cg18327061	14777340		ACCAATAATTATTTATAATTTTATTAACATCTAAAACAAAAAATACCAAC		II			NA	NA	NA	NA	NA	NA		OpenSea	TTGCGCTTTCATTAATCCGTTTGAAATATTCTATTTTTAATGTTGTGTGGGGAGTGATGA[CG]CTGGTACTTTTTGTCCCAGATGTTAACAAAATTACAAATAATTATTGGTACGTCTCAACG	CGCTGGTACTTTTTGTCCCAGATGTTAACAAAATTACAAATAATTATTGG			CLVS1	NM_173519	TSS200
cg22212873	0.010821657	0.002582334	4.190649778	5.08E-05	0.027508579	chr5	71016778	+	cg22212873	25604384		ATTTATATCACTTAAAATAATTTATTTTCCAAATTATAATAACATCTACC		II			NA	NA	NA	NA	NA	NA	chr5:71014917-71015715	S_Shore	GTTTGAAAATTGTATTTTTGTATGTGGCATGGCAGAATGAAAATTAGATCTAGCTAATCT[CG]GTAGATGTCATTACAACCTGGAAAATAAATCACCCTAAGTGACACAAATTGAAGCATGTA	CGGTAGATGTCATTACAACCTGGAAAATAAATCACCCTAAGTGACACAAA			CARTPT	NM_004291	3'UTR		RDMR
cg06148736	0.015793469	0.003769363	4.189957639	5.09E-05	0.027508579	chr22	18985691	-	cg06148736	73691439	49675416	AACAAAACAACCTTAACAAATTAACACCTTAACAAATTAACACCTTAACA	AACAAAACGACCTTAACGAATTAACACCTTAACGAATTAACACCTTAACG	I	A	Red	NA	NA	NA	NA	NA	NA	chr22:18985499-18985700	Island	ACGGGCGCGAGTGACAGAGCGACCTTAACGGATTAGCACCTTAACGGATTAGCACCTTAA[CG]GATTAGCGTGGCAAGGTATGCAAGCAAGTCACCTGCTGGCAATTTGGGGGTGGGGAGGGG	GACAGAGCGACCTTAACGGATTAGCACCTTAACGGATTAGCACCTTAACG									22:17365548-17365700
cg10432440	0.009241949	0.002206328	4.188837716	5.12E-05	0.027508579	chr16	86597802	+	cg10432440	29791459		CTACTTTCTAACTAATTTTCCCCCTTCTTAACCTTATAAATCAATAAACC		II			NA	NA	NA	NA	NA	NA	chr16:86597574-86597803	Island	CTTTATCGCCGCTTATTATTCCAGGAACACGCGAGGCCCTCTGGGACCCGATTCCGCGTT[CG]GCTCACTGACTTACAAGGTCAAGAAGGGGGAAAATCAGCCAGAAAGTAGCAGCCCCCCAT	CGGCTCACTGACTTACAAGGTCAAGAAGGGGGAAAATCAGCCAGAAAGTA									16:85155022-85155405	16:86596703-86598197	Unclassified
cg13794404	0.009732708	0.002323632	4.188575094	5.12E-05	0.027508579	chr9	126816959	-	cg13794404	41639341		CAATAAAATTCCCCAAAAAAAATACCAATACCAAAATCCTAAACACAACC		II			NA	NA	NA	NA	NA	NA		OpenSea	TGTTGTTCTGCCAGTGGGGTTCCCCAAGGGAAATACCAGTGCCAGGGTCCTGAGCACAGC[CG]GGTGATCCAATCACCCCCAATGAGCTCAGGGCTTGCCCCCATGCCTAGCAGCTGAGCAGA	CGGCTGTGCTCAGGACCCTGGCACTGGTATTTCCCTTGGGGAACCCCACT								TRUE				TRUE
cg16072462	0.013947303	0.003329875	4.188536003	5.12E-05	0.027508579	chr4	74847758	-	cg16072462	37632389		ACRATAAAAAACTCRAACTAAATCTCTATAACCAATAACTCCTAAACCTC		II			NA	NA	NA	NA	NA	NA	chr4:74847528-74847830	Island	CAGTGCTCAGTGCGATGGGAAACTCGGGCTGGGTCTCTGTGGCCAATGACTCCTGAGCCT[CG]CCGGCACGTTTTATTCCCGGCTGTCCTTCCAGTCCGGAAGCCTGAAGTGGACACCGAGGA	CGATGGGAAACTCGGGCTGGGTCTCTGTGGCCAATGACTCCTGAGCCTCG		TRUE	PF4	NM_002619	TSS200				4:75066498-75066659
cg16661761	0.009577231	0.002286932	4.187806402	5.14E-05	0.027508579	chr8	23162383	-	cg16661761	36804418		TTAACCTCAAATTCCCTCTACTATATACRAACAATAAAAACACRAAAAAC		II			NA	NA	NA	NA	NA	NA		OpenSea	GCCCCCTGCCCTTGGCCTCAGGTTCCCTCTGCTGTGTACGGGCAGTGGGGGCACGGGGAA[CG]GGGAAGACAGCAATGAACAGGATAGGTTTCCTGCGAGGAAATTCGAGGCTCTTTTCCCTT	TGGCCTCAGGTTCCCTCTGCTGTGTACGGGCAGTGGGGGCACGGGGAACG			LOXL2	NM_002318	Body				8:23218071-23218374
cg14408990	0.011734276	0.002802198	4.187525763	5.14E-05	0.027508579	chr14	104635812	+	cg14408990	11702464		AAAACTAATAACCCAAAACTCCTTATTACTAAAAAAACACTAAACACTCC		II			NA	NA	rs60053614	0.018282	rs60053614	0.018282	chr14:104638074-104638660	N_Shelf	GGGGCAGCCTTGGCCGGGCTTCTCCCTTCTCTCCATGGCAGTCACACCCCCACCCTGCTC[CG]GAGTGCTCAGTGCTTCCCCAGCAACAAGGAGCCCTGGGTCACCAGCCTTCCAGCCCCTCC	AGGCTGGTGACCCAGGGCTCCTTGTTGCTGGGGAAGCACTGAGCACTCCG			KIF26A	NM_015656	Body			TRUE
cg20343048	0.006927579	0.001654357	4.187474761	5.14E-05	0.027508579	chr21	36041527	-	cg20343048	54669433		AAAAAACRCAAAAACTTAAAACCAAACRAAATTTACCCTACRAATCCTAC		II			NA	NA	NA	NA	NA	NA	chr21:36041305-36043224	Island	CAGCTGGGCAGAAGGGGCGCAGAGGCTTGGGGCCAAGCGGAGTTTGCCCTGCGGGTCCTG[CG]CAAGGCCCCAGTGCCCCGGCTAAACCTTTGCCGCAGGATCCCGGAGCCGGCGTCCTTCAA	CGCAGGACCCGCAGGGCAAACTCCGCTTGGCCCCAAGCCTCTGCGCCCCT			CLIC6	NM_053277	TSS200				21:34963183-34965119
cg16464373	0.019555704	0.004670531	4.187041291	5.15E-05	0.027508579	chr8	65293734	+	cg16464373	10627489		TTTTAAATCATTATCAATACATAACCCATTATTATACCTAAATCAAAATC		II			NA	NA	NA	NA	NA	NA	chr8:65290108-65290946	S_Shelf	AGGGTGTTAAAATTAGTAACAGACAAAATAATTCAGGTTGGACAATAGAGACAGCAACAC[CG]ATTTTGATCCAGGTATAACAATGGGCCATGCATTGACAATGACCTAAAAGACATGTGTTC	TTTAGGTCATTGTCAATGCATGGCCCATTGTTATACCTGGATCAAAATCG							RDMR
cg00287096	0.010856016	0.002593071	4.186548684	5.16E-05	0.027508579	chr7	63642709	-	cg00287096	44714305	17741320	ACAAATACAACAACCTACAACACCTTAAAAACAAATTCAAAAAATACCCA	GCAAATACAACGACCTACAACGCCTTAAAAACGAATTCAAAAAATACCCG	I	A	Red	NA	NA	NA	NA	NA	NA	chr7:63642039-63643802	Island	CCCGGCGCGGACGCAGGTGCAGCGGCCTGCAGCGCCTTGGAGGCGGATTCAGGGGATGCC[CG]GCGGACCCCTGTGCCCGAGGGGAACACCGGAGGCACACCATCACCAGCGGCGTGGACTGC	GCAGGTGCAGCGGCCTGCAGCGCCTTGGAGGCGGATTCAGGGGATGCCCG									7:63279448-63281237
cg12751644	0.013848516	0.003308272	4.18602673	5.17E-05	0.027508579	chr20	60527061	+	cg12751644	58698369		AATACAAAATCCCRCAACTAACTAAACCATACCTCTTTTATCTACCCTAC		II			NA	NA	NA	NA	NA	NA	chr20:60518033-60523876	S_Shelf	GCTGGGCAGAGCCACTCATCCACGGCACTGGCCACTCAGCCAGGTATTGACAGACCCACC[CG]CAGGGCAGACAAAAGAGGCATGGCCCAGCCAGCTGCGGGACCCTGCACCCCCCACTCACT	GTGCAGGGTCCCGCAGCTGGCTGGGCCATGCCTCTTTTGTCTGCCCTGCG												TRUE
cg08097417	0.008143791	0.001945893	4.185117653	5.19E-05	0.027508579	chr7	130419133	-	cg08097417	24706423		ATATTTAACAACCTCAAAAATTATCTTATCTCCRCRTTCTTTCTTCTACC		II			NA	NA	NA	NA	NA	NA	chr7:130417912-130419378	Island	CCGGCTAAGTCATGTTTAACAGCCTCAGAAATTATCTTGTCTCCGCGTTCTTTCTTCTGC[CG]GCGAGCCAGGTAATGGTAACAGAGCGAAACTCCCCAGTCGGAACTTCTGGGTTGCAGCAG	TGTTTAACAGCCTCAGAAATTATCTTGTCTCCGCGTTCTTTCTTCTGCCG			KLF14	NM_138693	TSS1500				7:130068467-130069793	7:130418325-130419878	Unclassified	TRUE
cg04882273	0.012243366	0.002925704	4.184758777	5.20E-05	0.027508579	chr16	62070365	-	cg04882273	42769466	51709306	CCCACCTACCTACCAAATATAACTATAAAATAATATAAAAAAATAAACCA	CCCGCCTACCTACCAAATATAACTATAAAATAATATAAAAAAATAAACCG	I	A	Red	NA	NA	NA	NA	NA	NA	chr16:62069121-62070634	Island	CCGGCGTGCGAGCCCGCCTGCCTGCCAAATGTAACTGTGAAGTGATGTGGAAAAGTGAGC[CG]GGTGCCTCCCCTGACGGATCTCATTGGGCAGAGCGCAGAGGCAGGTCTACCACTTGGAAA	CCCGCCTGCCTGCCAAATGTAACTGTGAAGTGATGTGGAAAAGTGAGCCG			CDH8	NM_001796	TSS1500				16:60626334-60628312
cg27168493	0.011805726	0.002821464	4.184255421	5.21E-05	0.027508579	chr1	67636724	-	cg27168493	18763495		ACTAATACCTTAAAACTACTAAACTTACCCTAAATTATAAAAATTAAACC		II			NA	NA	NA	NA	NA	NA		OpenSea	ATCTACCTTAAACTGATGCCTTAAAGCTGCTAAACTTGCCCTAAATTGTGGAAATTAAAC[CG]CAGGCAGACATCTTATCTGATGTAAGAAATCTTCTTAGCTTGTCCACATCCTCAGGAAAC	CTGATGCCTTAAAGCTGCTAAACTTGCCCTAAATTGTGGAAATTAAACCG			IL23R	NM_144701	Body					1:67636543-67636914	Unclassified_Cell_type_specific
cg15590007	0.008194417	0.001958786	4.183416287	5.22E-05	0.027508579	chr10	45870220	-	cg15590007	24698452	26722369	AAAAACCCAAAATTTCCCCTCCACTTCAAAATCTAAACTCCAAAACTCCA	AAAAACCCAAAATTTCCCCTCCACTTCAAAATCTAAACTCCGAAACTCCG	I	A	Red	NA	NA	NA	NA	NA	NA	chr10:45868718-45870156	S_Shore	TCCCTGGGAGGAGAAGGCCCAAGGTTTCCCCTCCACTTCAAGATCTGGGCTCCGAGGCTC[CG]GAGCCCCCTTCACTGGGCCGCGTTTCTTGTGCCACCTCTTCCTTAGGCTCCTTCTGCAGG	GAAGGCCCAAGGTTTCCCCTCCACTTCAAGATCTGGGCTCCGAGGCTCCG			ALOX5	NM_000698	Body			TRUE		10:45868498-45870369	Unclassified
cg06875179	0.013087279	0.003129151	4.182373365	5.25E-05	0.027508579	chr1	2238045	-	cg06875179	12762427	50611383	CCACTCAACTCCCTTTCAAATCAAAAACCTACAAATAAAACTACAACACA	CCACTCGACTCCCTTTCAAATCGAAAACCTACAAATAAAACTACAACACG	I	C	Grn	NA	NA	NA	NA	NA	NA	chr1:2236442-2239069	Island	AGGCGCCGCTGACCACTCGGCTCCCTTTCAGATCGAAGACCTGCAGGTGAAGCTGCAGCA[CG]CGGAGGCGGACCGGGAGCAGCTGCGGGCCGACCTGCTGCGGGAGCGCGAGGCCCGGGAGC	CCACTCGGCTCCCTTTCAGATCGAAGACCTGCAGGTGAAGCTGCAGCACG			SKI	NM_003036	Body				1:2226326-2228306
cg10370574	0.010367534	0.002479584	4.181158115	5.27E-05	0.027508579	chr19	1840461	+	cg10370574	35784488		CTAAAATATTCTCCTACTCTAAACTTAAAACTACTTAAAAACTTACCRCC		II			NA	NA	NA	NA	NA	NA		OpenSea	ACCGCAGGAGCGCTCCCAGGCTGGGGACAGATGAGACAGCATATCAACAGTGAGCCCCAT[CG]GCGGCAAGCTCCCAAGCAGCCCCAAGCCCAGAGCAGGAGAACATCCCAGGCTTTCCTCGA	CGGCGGCAAGCTCCCAAGCAGCCCCAAGCCCAGAGCAGGAGAACATCCCA			REXO1	NM_020695	Body		CDMR
cg20692998	0.008741054	0.002090857	4.18060875	5.28E-05	0.027508579	chr1	214159203	+	cg20692998	52797315		TACCTTTCCACACCTTAAAACCATCTACTCAATTTAACATTTAAAAAAAC		II			NA	NA	NA	NA	NA	NA	chr1:214160798-214161034	N_Shore	TTTTTCTCTGTCCCTGACTCCTTTCTTCCCCCTACTCCCCCCTCCTCCTTCTCTGCTCTC[CG]CCCTTTTAAATGTCAAACTGAGCAGATGGTTTTAAGGTGTGGAAAGGTATATAGCCCTTA	CGCCCTTTTAAATGTCAAACTGAGCAGATGGTTTTAAGGTGTGGAAAGGT							RDMR	TRUE		1:214158856-214159381	Unclassified_Cell_type_specific
cg24241928	0.008677033	0.002075584	4.180525686	5.28E-05	0.027508579	chr4	154711099	-	cg24241928	68726508		AAATAACATAACTCAATACTCRAAAACATCACRAACTCTAACACACAACC		II			NA	NA	NA	NA	NA	NA	chr4:154712073-154712706	N_Shore	CCTTCTTAAATGAATGGCATGACTCAATACTCGAAGGCATCACGGGCTCTAACACACAGC[CG]CCCTTGCAGCTGTGCGCTCTGGAAAGCTGGAGTATGGGCCCCCAGGGCACTGTTTGTAAA	AATGGCATGACTCAATACTCGAAGGCATCACGGGCTCTAACACACAGCCG			SFRP2	NM_003013	TSS1500		RDMR		4:154930520-154931366
cg12011977	0.008062208	0.001928598	4.180347155	5.29E-05	0.027508579	chr10	122215735	+	cg12011977	59787376		CRACCTCCAACTAAAACCCAACAAAAACTTAAATTTACTTTTCCCAAACC		II			NA	NA	NA	NA	NA	NA	chr10:122216259-122217377	N_Shore	TGGTTTAAATTAGTGAAGCCAAGAAGTCAAAATTCTAAGAAAAGTAAATAAAATTCTGAC[CG]GTTTGGGAAAAGCAAATCCAAGCTCCTGCTGGGCTCCAGCTGGAGGTCGTGACCCCTAGG	GACCTCCAGCTGGAGCCCAGCAGGAGCTTGGATTTGCTTTTCCCAAACCG			PPAPDC1A	NM_001030059	TSS1500							TRUE
cg27076113	0.01516294	0.003627674	4.179796295	5.30E-05	0.027508579	chr6	98973854	+	cg27076113	59655497		TCACATAACTAAATTCTTCCTTTAAACATCCAAATACCTACCCTAATCTC		II			NA	NA	NA	NA	NA	NA		OpenSea	CCCCAATACACGGACCAGTCTCAGTGAGTTTTACCAGCCTGGTGGCTGAGGTTGGAGTCC[CG]AGATCAGGGCAGGCATCTGGATGCCTAAAGGAAGAATCCAGTCATGTGACATAGAAATTG	CACATGACTGGATTCTTCCTTTAGGCATCCAGATGCCTGCCCTGATCTCG								TRUE
cg13636636	0.00715547	0.001712039	4.179502477	5.30E-05	0.027508579	chr9	131965921	+	cg13636636	71720482		CRCATACTAAATTTAAAAATCAAAAACACTCTTCRCCAAATACTTCCCAC		II			NA	NA	NA	NA	NA	NA	chr9:131965037-131965636	S_Shore	TGGCAGGCAGAGAACGGCTGGGGAGGGGCCGCTGGGAGGGGTGGAGAGGTGAGTAGGGCC[CG]TGGGAAGCACCTGGCGAAGAGTGTTTCTGATCCCCAAATCCAGTATGCGTGCCGGGTTCT	GCATACTGGATTTGGGGATCAGAAACACTCTTCGCCAGGTGCTTCCCACG
cg06398556	0.00790177	0.001890695	4.179294101	5.31E-05	0.027508579	chr20	22558834	+	cg06398556	20759330		ATTAAAAAAATTTAATAAAACCCCRAAAAAACCACACAAACCCCTCRAAC		II			NA	NA	NA	NA	NA	NA	chr20:22557517-22559240	Island	CCCACCCTCCACTGTTCTCTGGAAACATGCTGCTCTCAGATCGAATCCCCAGACCCGAGC[CG]CTCGAGGGGCCTGTGTGGCTTCCTCGGGGCCCTACCAAACTCCTCTAACTGAGCTCAGAG	TTAGAGGAGTTTGGTAGGGCCCCGAGGAAGCCACACAGGCCCCTCGAGCG			C20orf56	NR_001558	Body			TRUE	20:22505382-22507240
cg20776977	0.006709851	0.001605504	4.179280679	5.31E-05	0.027508579	chr1	2564584	+	cg20776977	62722309		AAAACRAAACCAAAAACCCTAAAAAAAACACCCATAAAACAAAACAACCC		II			NA	NA	NA	NA	NA	NA	chr1:2559892-2561055	S_Shelf	CAGGAGGTTCCACTGGGGGTGTGGCATGGGGGGAGGGGCTGAGGGCAGCTTCTTGGCACC[CG]GGCTGCCCTGCCTCATGGGTGCCCTTCTCAGGGCCTCTGGCCCCGCCTCCCAAGCCGCCC	CGGGCTGCCCTGCCTCATGGGTGCCCTTCTCAGGGCCTCTGGCCCCGCCT			MMEL1	NM_033467	TSS200					1:2564551-2565077	Unclassified_Cell_type_specific
cg26077005	0.011307184	0.002705598	4.179181171	5.31E-05	0.027508579	chr6	27236793	+	cg26077005	12707421		RCATCCAACAAAATATTCCTAACCTCTTCACCACAAAAATTTCTAAAATC		II			NA	NA	NA	NA	NA	NA		OpenSea	TTATCAAACAAACTGCAGAAACCCAGACTGTTGGGGCTTTCAAGGCCTGTTCTGCGGCCC[CG]ACCTTAGAAACCCTTGTGGTGAAGAGGTCAGGAATACTCTGCTGGATGCGAACTGGCATT	CATCCAGCAGAGTATTCCTGACCTCTTCACCACAAGGGTTTCTAAGGTCG									6:27344766-27344846
cg21806242	0.018405358	0.004404797	4.17847991	5.33E-05	0.027508579	chr11	72532891	+	cg21806242	30636319	50767326	AAACCCAACCATTCAATCCTCTAACACCAACCAATAAAATCAAAAAAACA	AAACCCAACCGTTCGATCCTCTAACACCAACCGATAAAATCGAAAAAACG	I	T	Red	NA	NA	NA	NA	NA	NA	chr11:72532612-72533774	Island	AGGCCCGGGGCCAACTATACGGGAGGCGGGGGGAATGGCGCGGGCCGAGATCTTTCCCTA[CG]TCCCCCCGACCCCATCGGTTGGTGCCAGAGGACCGAACGGCTGGGCTCTGAGGGCGAAGG	CGTCCCCCCGACCCCATCGGTTGGTGCCAGAGGACCGAACGGCTGGGCTC			ATG16L2	NM_033388	Body		DMR	TRUE	11:72209999-72211393	11:72532743-72533776	Gene_Associated
cg17241841	0.005902912	0.001412974	4.177651638	5.34E-05	0.027508579	chr15	89158993	-	cg17241841	26677317		ATCCAACAAACTCCCAAATAAATACCCATACTACTAAACTAAAACRACAC		II			NA	NA	NA	NA	NA	NA		OpenSea	TGATTCAGTAGGTCCAACAAACTCCCAGGTAAATGCCCATGCTGCTGGGCTAGGACGACA[CG]TGGAGAACAATTGCTCTAAAAATTGAGCAGATCAACACTCTCTTTCAAGTCTGCACCTGG	TCCAACAAACTCCCAGGTAAATGCCCATGCTGCTGGGCTAGGACGACACG							CDMR
cg05969567	0.010895566	0.002608202	4.17742505	5.35E-05	0.027508579	chr6	169655497	-	cg05969567	68677361		AAAAACAAACCTCACTTTCTAACCTCTATCTTCAAAAAAAATATACRAAC		II			NA	NA	NA	NA	NA	NA		OpenSea	CAGGCACCATGAAGAGCAAGCCTCACTTTCTGGCCTCTGTCTTCAGGGAGGATATGCGAG[CG]GGTGTGGGAGAGGGAAGGAGCTTTCATTTGTGAAAACCTCTGTTTTTCCTAATGGCACCT	AGAGCAAGCCTCACTTTCTGGCCTCTGTCTTCAGGGAGGATATGCGAGCG			THBS2	NM_003247	TSS1500
cg19313402	0.007411104	0.00177421	4.17712873	5.35E-05	0.027508579	chr1	220102307	+	cg19313402	10625480		CCTTACACCTAATTAATATAAAATCTACACCRCAAAATACCTATAAACAC		II			NA	NA	NA	NA	NA	NA	chr1:220101132-220102147	S_Shore	ATAAGGGCCTTGGCTGCTGTGGGGTGTGTTCGCTGCGGTGGACTGGGACACCTTCGCGTA[CG]TGCCCATAGGCACCTTGCGGTGCAGATTCCATATTAATCAGGTGCAAGGCCCCGGAGCAC	CGTGCCCATAGGCACCTTGCGGTGCAGATTCCATATTAATCAGGTGCAAG			SLC30A10	NM_018713	TSS1500				1:218167756-218169182			TRUE
cg09242311	0.010335039	0.002474246	4.177046261	5.36E-05	0.027508579	chr14	93698944	+	cg09242311	45788498		CCATAAACCCTTTTTTATTCTATCTCTAAAACCCAAAACTCACCAATTCC		II			NA	NA	NA	NA	NA	NA		OpenSea	TAGTCCCAGGCCGGGGGAAAGGCACCGGGCTGGCACTGGGAGGAAATGGACGTGGTTGTA[CG]GAACTGGTGAGCTCTGGGTTTCAGAGACAGAATAAAAAAGGGTCCATGGCCAAGAGGCTT	CGGAACTGGTGAGCTCTGGGTTTCAGAGACAGAATAAAAAAGGGTCCATG									14:92768611-92768698
cg05021312	0.008249431	0.001975602	4.175654194	5.38E-05	0.027508579	chr20	32078768	-	cg05021312	46636425		AAACTATCATTATTATAATCRTCCTTTATTAATCTAATCCAATATACACC		II			NA	NA	NA	NA	NA	NA	chr20:32077657-32078469	S_Shore	CACAATTGTGAAAACTGTCATTATTGTAATCGTCCTTTATTAATCTGATCCAGTGTGCAC[CG]CACTCGGAAAAGTCCGAAATTAGGCTCTAGCCGTGTTAAGATTTTGTTTTGTTGTCTGTT	CGGTGCACACTGGATCAGATTAATAAAGGACGATTACAATAATGACAGTT			CBFA2T2	NM_001032999	Body					20:32077332-32079307	Promoter_Associated
cg02345886	0.008115163	0.001943483	4.175577596	5.39E-05	0.027508579	chr2	166649614	+	cg02345886	35616333		CCTACCTAATTAAACTTTTCTAAAACCTAAAAATTAAAAATAAAACTAAC		II			NA	NA	rs79624426	0.013467	NA	NA	chr2:166649909-166650966	N_Shore	AAAACAGAAATAGTTTCTTTGATGAGTTGGAAAGAGAAGGAAATAAAAGTCTAAGGTAAG[CG]CCAGTTTCACCCTCAATTCTTAGGCTTCAGAAAAGCCTAATTAGGCAGGGAAAGGAATCT	CGCCAGTTTCACCCTCAATTCTTAGGCTTCAGAAAAGCCTAATTAGGCAG			GALNT3	NM_004482	5'UTR		RDMR	TRUE
cg24016626	0.006420285	0.001537702	4.175245854	5.39E-05	0.027508579	chr11	119242685	-	cg24016626	54626404		AAACTTACCACCTAATAAACACACTAATAACTACAAAAAAAACAAATATC		II			NA	NA	NA	NA	NA	NA		OpenSea	TCCTCCTCTGAGAGCTTGCCACCTAATGGGCACACTAATAACTACAGAAAAGGCAGATGT[CG]TCAGTGCCCCAAGAGAGGCGTGTGCGGGCATTAGTTGGCGAGCGAGCCCATGCCAGCCCT	AGCTTGCCACCTAATGGGCACACTAATAACTACAGAAAAGGCAGATGTCG			USP2	NM_004205	Body			TRUE
cg17032564	0.01138372	0.002727102	4.174291376	5.41E-05	0.027508579	chr5	158531394	-	cg17032564	35648416	44638505	CTAAACCAAAACACAAAATCCCTCAAATTACAACCACTCCAAAAAAATCA	CTAAACCAAAACGCAAAATCCCTCAAATTACGACCGCTCCAAAAAAATCG	I	A	Red	NA	NA	NA	NA	NA	NA	chr5:158531375-158531648	Island	AGATGCAAGGACCTAAGCCAAGGCGCAAAGTCCCTCAGATTGCGGCCGCTCCAGAGGAGT[CG]ACCAGCAGCCTGGAGTCGGGGTTGAGGTGGAGAGGAGCAGGGGCCACGGCGTTGCCCGGT	CTAAGCCAAGGCGCAAAGTCCCTCAGATTGCGGCCGCTCCAGAGGAGTCG							RDMR		5:158463785-158466003	5:158530594-158531743	Unclassified_Cell_type_specific
cg01992590	0.010048446	0.002407814	4.173264384	5.43E-05	0.027508579	chr17	48277042	+	cg01992590	44748492		AAAACCTAAAACCTAAAACCTAAAACCTAAAACTAAAACTAAAAATAATC		II			NA	NA	NA	NA	NA	NA	chr17:48276877-48279008	Island	AAGGTTTGCTAATGCTGCTCCCGTCGGCAGAGGCCTCCAGCACGGAGGGCCAGCGAGCGC[CG]ACCACCCCCAGCCCCAGCCCCAGGCCCCAGGCCCCAGGCCCCAGGCCCCAGGCCCCGAGC	GGGCCTGGGGCCTGGGGCCTGGGGCCTGGGGCTGGGGCTGGGGGTGGTCG			COL1A1	NM_000088	Body				17:45631877-45633998	17:48277016-48278955	Promoter_Associated
cg24926361	0.008432389	0.002020675	4.17305594	5.44E-05	0.027508579	chr22	19136922	+	cg24926361	28676466		ACCRAAAAACTACTTTTCTTTTCTTTTATTTTACACTTTCCTCTAATAAC		II			NA	NA	NA	NA	NA	NA	chr22:19136293-19138512	Island	TTCTTGGGTTGCGGGCTCTTCTGAATTTCCCAAATTCTGGACGTGAACGCGGGCCTCTTT[CG]TCACCAGAGGAAAGTGTAAAACAAAAGAAAAGAAAAGTAGCCCTCCGGTTCCTTTCCCGC	CGTCACCAGAGGAAAGTGTAAAACAAAAGAAAAGAAAAGTAGCCCTCCGG			GSC2	NM_005315	Body				22:17516155-17518857	22:19136359-19137652	Unclassified_Cell_type_specific
cg17632711	0.008773573	0.00210282	4.172289735	5.46E-05	0.027508579	chr5	174045291	-	cg17632711	22655437		CRATAAATAAATCCRAAACCCAACTAATTTCCRTCCTATAACTCAAATAC		II			NA	NA	NA	NA	NA	NA		OpenSea	ACGGCTGCCTCCGGTGGGTAGGTCCGGGACCCAGCTGGTTTCCGTCCTGTGGCTCAGGTG[CG]AGGAGAGCCTCCCTGGGCCACCTGGGGAAGTCTGACTGACGTGCCAGATCCTCACAGAAC	CGCACCTGAGCCACAGGACGGAAACCAGCTGGGTCCCGGACCTACCCACC								TRUE
cg08895633	0.006798136	0.001629377	4.172230933	5.46E-05	0.027508579	chr16	1079220	-	cg08895633	22767323		AAAAAAACTAACTCCRAACTCTAATTCACTATCCAAAAACTCTCCTAACC		II			NA	NA	NA	NA	NA	NA	chr16:1080267-1080732	N_Shore	TTCCGGTCACCAGGGAGGCTGACTCCGGACTCTGGTTCACTGTCCAAAGACTCTCCTGGC[CG]TCCCCTCTGGGGCCTGCAGCTGCTTCCCCAACCCCCCGGCGCTGAGCACGGCTGCTGGGG	CGGCCAGGAGAGTCTTTGGACAGTGAACCAGAGTCCGGAGTCAGCCTCCC									16:1019152-1019398	16:1078655-1079240	Unclassified_Cell_type_specific
cg19369780	0.021874304	0.005243226	4.171917532	5.46E-05	0.027508579	chr11	1578502	-	cg19369780	65648319	12701401	TTAAAACAATTAATATCCTACAAACAATCCAAAAAAAAATACAAACCACA	TTAAAACGATTAATATCCTACAAACGATCCGAAAAAAAATACAAACCGCG	I	C	Grn	NA	NA	NA	NA	NA	NA	chr11:1577705-1579091	Island	GAGAAGGAGCGCTTGAGGCGGTTAGTGTCCTGCAGGCGGTCCGAGGAGAGGTGCAGGCCG[CG]CAGGCCCTGCTGCAGTGCGCTGGTCGCCGGGGGCGTGGGGGGCGCGGGGGGCTCCCCGCC	CGCGGCCTGCACCTCTCCTCGGACCGCCTGCAGGACACTAACCGCCTCAA			DUSP8;HCCA2	NM_004420;NM_053005	Body;Body				11:1534294-1535667	11:1578416-1578878	Unclassified_Cell_type_specific
cg07724674	0.005009247	0.001200825	4.171505731	5.47E-05	0.027508579	chr16	67465455	+	cg07724674	37652500		TAACTATACCCATAAAAAATCAATCCTATTAAATATCCAATCCCRCCCTC		II			NA	NA	NA	NA	NA	NA	chr16:67464388-67465462	Island	ACTCGCGCGGTGCTCATCACCGGTGAGTGCGCGGGTCGCGGAGCGCGGGGACTCCAGGCT[CG]AGGGCGGGACTGGACACTCAACAGGACTGACTCCCCATGGGCACAGCCAAGGCGGGCTCC	CGAGGGCGGGACTGGACACTCAACAGGACTGACTCCCCATGGGCACAGCC			HSD11B2	NM_000196	Body				16:66021945-66023023	16:67463960-67465526	Unclassified_Cell_type_specific
cg11251925	0.006443669	0.001544735	4.171376357	5.47E-05	0.027508579	chr6	32166310	-	cg11251925	24665421	54634330	TACCTAAAAAAACACCCCACAACCACCACTCAAAAACCAAAACTAACACA	TACCTAAAAAAACGCCCCACAACCACCACTCAAAAACCAAAACTAACACG	I	T	Red	NA	NA	NA	NA	NA	NA	chr6:32163292-32164383	S_Shore	AGTTAGCATGGCTGCCTGAGGGAGCGCCCCACAGCCACCACTCAGAGACCAGAGCTGGCA[CG]TGGAGGGTGGGCCTGTTTCTTCAGCCTTTGGGTAACAGCAAGGATCAGTGAAGGTTGATT	CGTGCCAGCTCTGGTCTCTGAGTGGTGGCTGTGGGGCGCTCCCTCAGGCA			NOTCH4	NM_004557	Body
cg24019851	0.010391071	0.002491049	4.171364401	5.47E-05	0.027508579	chr3	50314291	+	cg24019851	16647363		CTCCCRAAACTACTACATTCAAAAATTATCCTATTAATAAATAAACCCRC		II			NA	NA	NA	NA	NA	NA	chr3:50312687-50314419	Island	ACATTGGGGGTCACCGGCCGATGGAGACACCAACCGACAGGCCCTGGCTGAGGGCAGCTG[CG]CGGGCTTATTTATTAACAGGATAACCCTTGAATGTAGCAGCCCCGGGAGGGCGGCACAGG	CGCGGGCTTATTTATTAACAGGATAACCCTTGAATGTAGCAGCCCCGGGA		TRUE	SEMA3B;SEMA3B	NM_001005914;NM_004636	3'UTR;3'UTR				3:50287389-50289423
cg20788021	0.007432446	0.001782153	4.17048665	5.49E-05	0.027508579	chr3	58164168	-	cg20788021	43770490		CTCCTACTCAAACAACCTACAAACRAAAAATTCATCAATCACTACTATAC		II			NA	NA	NA	NA	NA	NA	chr3:58163469-58163680	S_Shore	CTGGTGCTTAGCTCCTGCTCAGGCAGCCTGCAGGCGAAAGGTTCATCAGTCACTACTGTG[CG]TGCCCCGGGGAGGCATCTCAGACCCAGCTATTCCACTTAACCTGAGTTTCTTCCCCAAAT	CGCACAGTAGTGACTGATGAACCTTTCGCCTGCAGGCTGCCTGAGCAGGA										3:58162737-58164625	Unclassified
cg22758846	0.006671614	0.001599928	4.16994731	5.50E-05	0.027508579	chr22	30869112	+	cg22758846	19700449		ACAAAACTAAAATATAAAAAATTACCTAACTATTCCTAAATACATACCAC		II			NA	NA	NA	NA	NA	NA		OpenSea	GTTGGATCCAGAAGGAGAAGGCAGGGCTAATGCTGGCCATTTCCCTCTGCCTGGGGAGCC[CG]TGGCATGTACTCAGGAACAGTTAGGTAACTCTCCACACCCCAGCCCTGCCCCATTTCACA	CAGGGCTGGGGTGTGGAGAGTTACCTAACTGTTCCTGAGTACATGCCACG			SEC14L3	NM_174975	TSS1500
cg09913208	0.010381485	0.002489791	4.169621784	5.51E-05	0.027508579	chr13	25293278	+	cg09913208	24749414		AAAAAACRAAATCCCATCCTCCTAAAACTAACRTCCAAAACTTATAAATC		II			NA	NA	NA	NA	NA	NA	chr13:25292745-25293036	S_Shore	AGCACAATTTTCTCAGCCTCTGACACCCCATATTTTCACGGCTTTCTTATTGCCACCTCC[CG]ACCTACAAGCCCTGGACGCTAGCTCCAGGAGGATGGGACCTCGCCTCCTGGAGTCCCCAC	GGAGGCGAGGTCCCATCCTCCTGGAGCTAGCGTCCAGGGCTTGTAGGTCG
cg03840467	0.013607911	0.003263646	4.169542026	5.51E-05	0.027508579	chr17	75278162	+	cg03840467	23621500	58670301	TTAAAACAAACCCTACTAAAATAAAATAAAAATATCAACCACAAACAACA	TTAAAACGAACCCTACTAAAATAAAATAAAAATATCAACCGCGAACGACG	I	T	Red	NA	NA	NA	NA	NA	NA	chr17:75277317-75278172	Island	GATGGGACCGTCCAGCAGCGCCCAAACTTGGCGACTCGGGTTCACGTTTTGCGCTCAGGA[CG]CCGCCCGCGGCTGACATCCTCACTCCACCCTAGCAGGGCCCGCCTTAAGTAGGCGAAGGG	CGCCGCCCGCGGCTGACATCCTCACTCCACCCTAGCAGGGCCCGCCTTAA			09-sep	NM_001113491	Body				17:72788329-72789846
cg14841011	0.00908929	0.002179981	4.169435994	5.52E-05	0.027508579	chr1	3332125	-	cg14841011	17748461		ATTTCCCCRAAACCRTAAAATTTAATTAATAACTTCCCCTAATTTTCCTC		II			NA	NA	NA	NA	NA	NA	chr1:3331986-3332227	Island	CGCCTCCCATTGTTTCCCCGGGGCCGTGGAGTTTGGTTAATAACTTCCCCTGATTTTCCT[CG]GGATGGGCTGGAAAGAGCCACGAGCCAGCCAGGCGCATCCTGCGTTTGTTTGTGCGGGGA	TTTCCCCGGGGCCGTGGAGTTTGGTTAATAACTTCCCCTGATTTTCCTCG			PRDM16;PRDM16	NM_022114;NM_199454	Body;Body				1:3321925-3322221	1:3331734-3332299	Unclassified_Cell_type_specific
cg19636672	0.010232124	0.002454081	4.169431758	5.52E-05	0.027508579	chr12	56881121	-	cg19636672	70660506		CTAAACAACACAAATAAAAACTCTAACTAACTCTAATTTAAAAAATCTAC		II			NA	NA	NA	NA	NA	NA	chr12:56881401-56882702	N_Shore	GATTCTGGAGCCTGGGCAGCACAAATAAAGGCTCTGACTGGCTCTGGTTTGGGAAATCTG[CG]TCTTAAAGACCTTTCCTCCATTACAAATATTCTCCCCATTCAACAACCAGTTTGGAAATT	CGCAGATTTCCCAAACCAGAGCCAGTCAGAGCCTTTATTTGTGCTGCCCA			GLS2	NM_013267	Body		RDMR
cg27021520	0.011499885	0.002758241	4.169281374	5.52E-05	0.027508579	chr3	33760473	-	cg27021520	70613402		ATCCATTCCTTTTTATTACTTTCCATTCTATAAAATCACTACCATTTATC		II			NA	NA	NA	NA	NA	NA	chr3:33759206-33759911	S_Shore	GTGTCTCAGAAGTCCATTCCTTTTTATTGCTTTCCATTCTGTGGAATCACTACCATTTGT[CG]ATCCATTCACTTGTTGGTAGATATTTGGGTTGTTTCCTATTTTTTATAATTATGAATAAA	CGACAAATGGTAGTGATTCCACAGAATGGAAAGCAATAAAAAGGAATGGA			CLASP2	NM_015097	TSS1500					3:33759107-33760816	Promoter_Associated
cg07748217	0.009174763	0.0022006	4.169209511	5.52E-05	0.027508579	chr16	86613731	+	cg07748217	19691331		RATCRAAAAAACCTCAACTACACCTATAAAACCTACCTTAAATAATCTAC		II			NA	NA	NA	NA	NA	NA	chr16:86612188-86613821	Island	ATGGAGTGTGGTCTTCAGCCGCCCACCGCAGGTCCTGCGAGTCCCGGGCATGCAAGGGCC[CG]CAGACCACCCAAGGCAGGCCTTACAGGTGCAGTTGAGGTCCTTTCGACCGGGGACCCCCG	GTCGAAAGGACCTCAACTGCACCTGTAAGGCCTGCCTTGGGTGGTCTGCG			FOXL1;FOXL1	NM_005250;NM_005250	1stExon;3'UTR				16:85169690-85171313
cg23021796	0.00734676	0.001762383	4.168650327	5.53E-05	0.027521537	chr5	98269394	-	cg23021796	42636460		AAATCAAAAAAATCACRTCAATACACTTACCAATTTACCAAAAACAAACC		II			NA	NA	NA	NA	NA	NA	chr5:98263746-98265531	S_Shelf	CAAAGATTCTGGGGTCAGAGAGATCACGTCAGTGCACTTGCCAGTTTGCCAAGAACAGGC[CG]TATTCACTTTCAGAAGTGTTCAGGTTTGGATAGTAAATTGCAGGGCCATCCTATCTATAA	CGGCCTGTTCTTGGCAAACTGGCAAGTGCACTGACGTGATCTCTCTGACC										5:98269112-98269519	Promoter_Associated_Cell_type_specific
cg21546671	0.009007709	0.002161347	4.167636509	5.55E-05	0.027562957	chr17	46655387	-	cg21546671	64794304	32765334	TACTAACCACCTCACAACACTAACCAAACTCCAAAAAAAAAACCCCAACA	TACTAACCGCCTCGCAACGCTAACCGAACTCCGAAAAAAAAACCCCGACG	I	A	Red	NA	NA	NA	NA	NA	NA	chr17:46655215-46655604	Island	GCGGGGGGCTGCTGCTGACCGCCTCGCAGCGCTGGCCGGGCTCCGGGAGGAGGGCCCCGG[CG]GGTGGCGGCGCAGGAGCCCGAGGGGACAGACCGGGCGGTGGCGGGGGCGGCGGGGGTGGT	CGCCGGGGCCCTCCTCCCGGAGCCCGGCCAGCGCTGCGAGGCGGTCAGCA		TRUE	HOXB4	NM_024015	1stExon				17:44010215-44010603	17:46654740-46656622	Unclassified
cg01827781	0.010861828	0.002606387	4.167388803	5.56E-05	0.027562957	chr16	29875145	-	cg01827781	11613372		TTCCTCTATCTTTAATTCTAAAACCCCTAATCTCCTAACAACRAAACTAC		II			NA	NA	NA	NA	NA	NA	chr16:29873918-29874516	S_Shore	GCGCTAGGAAATTCCTCTGTCTTTAGTTCTAGAACCCCTGATCTCCTAGCAACGAGGCTG[CG]GAACCTCTGCAGACTCCAAGGGTTTTATAGCGTCCGGTAGCGACACGGAGCCGGCTCCCC	CGCAGCCTCGTTGCTAGGAGATCAGGGGTTCTAGAACTAAAGACAGAGGA			LOC440356;LOC440356;CDIPT	NR_024370;NR_015396;NM_006319	Body;TSS200;TSS1500				16:29782304-29782781	16:29873871-29875327	Promoter_Associated
cg04126810	0.006889234	0.001653994	4.165211146	5.61E-05	0.027732385	chr1	233462729	-	cg04126810	54607353		ATTTACCATCATAAAACTTCTAAAACTATACCRACCACRAATCACTCTAC		II			NA	NA	NA	NA	NA	NA	chr1:233463526-233464414	N_Shore	ATAAGCAAAGGATTTACCATCATGGAGCTTCTGGGACTATACCGACCACGGGTCACTCTG[CG]CTGCGATCTGTAACCTAGTCAGTTCTGAGATGCACGGTGGCTCAAACGCACTTAGCATGG	TTTACCATCATGGAGCTTCTGGGACTATACCGACCACGGGTCACTCTGCG			KIAA1804	NM_032435	TSS1500
cg10697737	0.008675149	0.002082902	4.164934624	5.61E-05	0.027732385	chr19	1673498	-	cg10697737	31670391	28797411	AAACCCCCTAACCCTATAAACCAATCCCTACAACCAAAAAATCCAAATCA	AAACCCCCTAACCCTATAAACCGATCCCTACAACCAAAAAATCCAAATCG	I	C	Grn	NA	NA	NA	NA	NA	NA	chr19:1671995-1672574	S_Shore	CTCCACTGCCCCAAACCCCCTGGCCCTGTGAGCCGATCCCTGCAGCCAAAGGGTCCAGGT[CG]CCCCCAGTCAGCCTCTCCCTGGTCTGCCCCAACCCCCAGCTCTCCACTCGATCTCCCCCA	AAACCCCCTGGCCCTGTGAGCCGATCCCTGCAGCCAAAGGGTCCAGGTCG										19:1673402-1673579	Unclassified_Cell_type_specific
cg05964212	0.003794996	0.000911341	4.164186757	5.63E-05	0.027766058	chr3	48936979	+	cg05964212	63641411		CCATAACACCAAACCCAAACCTATCTTCTAATACCTCCAAAACCTCTATC		II			NA	NA	NA	NA	NA	NA	chr3:48936041-48936457	S_Shore	TGGTCTGTGCCTGACATGTTTGAGAAACCACAGGAAGAGGGAGGGTAGTAGCTGATGAGG[CG]ACAGAGGTTTTGGAGGCACTAGAAGACAGGTTTGGGCCTGGTGTTATGGCTCATGTCTGT	CATAACACCAGGCCCAAACCTGTCTTCTAGTGCCTCCAAAACCTCTGTCG			SLC25A20	NM_000387	TSS1500					3:48935263-48937080	Promoter_Associated
cg06828127	0.007141943	0.001715463	4.163273371	5.65E-05	0.027779716	chr1	230653402	+	cg06828127	45657459		AAATCACAAAAATTAACTCTCACRTTCTAAAAACTAAAAATCTAAAATCC		II			NA	NA	NA	NA	NA	NA		OpenSea	AAGCTGACCATCTACCAGACAAGCACAGAGGACTCAGAGGAAGCCGATCCTGCCGACACC[CG]GACCTCAGACTTCCAGCCTCCAGAACGTGAGAGTCAATTCTTGTGATTTAAGCCACCCAG	AATCACAAGAATTGACTCTCACGTTCTGGAGGCTGGAAGTCTGAGGTCCG								TRUE
cg01402409	0.003943446	0.00094734	4.162651909	5.66E-05	0.027779716	chr4	78978133	-	cg01402409	69786445	53726318	TCTCTAAAATTTCACCAAAACTCCAAATCTCTAAATCCATTTTCACACCA	TCTCTAAAATTTCGCCAAAACTCCGAATCTCTAAATCCATTTTCACACCG	I	A	Red	NA	NA	NA	NA	NA	NA	chr4:78978365-78979256	N_Shore	TCCCCACGTGACTCTCTGGAATTTCGCCAAAGCTCCGAGTCTCTGGGTCCATTTTCACAC[CG]AGCAAAGCAGAGAGGAAGGAGGCAAGGGAGACTAGAGGAAGGCTGAACGTGTGTCCTTTA	CGGTGTGAAAATGGACCCAGAGACTCGGAGCTTTGGCGAAATTCCAGAGA			FRAS1;FRAS1	NM_025074;NM_001166133	TSS1500;TSS1500	high-CpG:79197141-79197781			4:79196494-79198306	4:78977791-78978317	Unclassified_Cell_type_specific	TRUE
cg26512771	0.007845532	0.001885035	4.162009396	5.68E-05	0.027779716	chr2	117511898	-	cg26512771	52735363		RAACAAAAACCRAACTAAAAAAAATCCTACAACATTTTTAATATACAACC		II			NA	NA	NA	NA	NA	NA		OpenSea	GGCTGTAGGACGGACAAGAACCGAACTAAGGAAAGTCCTGCAACATTTTTGGTGTGCAAC[CG]CGGGGACTCAAGAAGTGGTGAGTGAAATGGGGATTCAAAACCTCTTTCTGTTGCTCCTAA	GACAAGAACCGAACTAAGGAAAGTCCTGCAACATTTTTGGTGTGCAACCG								TRUE
cg18963239	0.006419764	0.001542514	4.161884955	5.68E-05	0.027779716	chr17	3861144	-	cg18963239	45728471		ATCTATTAAATAAAAAAATACCCTAACTCTACCCACTCTCAATACCATCC		II			NA	NA	NA	NA	NA	NA		OpenSea	CCAGATGTCCTATCTGTTAAATGAGAGAGTGCCCTGGCTCTGCCCACTCTCAGTGCCATC[CG]CTGGGCTGCAGGGGGCAGAGACAGGACCAGGAGGTGCCGCTCTCTCTGAGAGCCACAGTG	TCTGTTAAATGAGAGAGTGCCCTGGCTCTGCCCACTCTCAGTGCCATCCG			ATP2A3;ATP2A3;ATP2A3;ATP2A3;ATP2A3;ATP2A3;ATP2A3	NM_174954;NM_174955;NM_174956;NM_174957;NM_174953;NM_174958;NM_005173	Body;Body;Body;Body;Body;Body;Body			TRUE		17:3861103-3861158	Unclassified_Cell_type_specific
cg05734973	0.007517434	0.001806287	4.161815864	5.68E-05	0.027779716	chr3	15139826	-	cg05734973	71778493		AATACCTAACACACACAATAAAACAACACAATAAAACTCCATAAATAAAC		II			NA	NA	NA	NA	NA	NA	chr3:15140035-15140890	N_Shore	GGGTTTAGCACAGTACCTGGCACACACAATGAAGCAGCACAATAAAGCTCCATGAATGAA[CG]AAGAAATGAATGAACTCCAAAATCATATAACTAAGCATACACCATAAAGAAATCTAACAC	CGTTCATTCATGGAGCTTTATTGTGCTGCTTCATTGTGTGTGCCAGGTAC			ZFYVE20	NM_022340	5'UTR		RDMR			3:15139617-15141482	Promoter_Associated
cg19280206	0.013998654	0.003364593	4.160578834	5.71E-05	0.027779716	chr3	196694932	-	cg19280206	49733409		TAAAAAATATCCTCATTACAAAACTTTCCCRACCACACTATAAATCCCAC		II			NA	NA	NA	NA	NA	NA	chr3:196695319-196697065	N_Shore	AGAAGGAATGATGAGAAATGTCCTCATTACAGAACTTTCCCGGCCACACTGTGAGTCCCA[CG]CAAAGACCCCATGACCACCAACCGGAGCGCTGGGTGCTCCCTGGCAGGGTCACCTTTGCT	GAGAAATGTCCTCATTACAGAACTTTCCCGGCCACACTGTGAGTCCCACG			PIGZ	NM_025163	5'UTR				3:198177926-198181429	3:196694822-196695018	Unclassified_Cell_type_specific
cg17272795	0.01039913	0.002499474	4.160527052	5.71E-05	0.027779716	chr10	38382849	-	cg17272795	42755379		AACTTACAAACTAATAATACTCATATCCAACRTATTTTCTCACRATTAAC		II			NA	NA	NA	NA	NA	NA	chr10:38383200-38383962	N_Shore	ATCTTTACGACAGCTTACAGGCTGGTAATGCTCATGTCCAGCGTGTTTTCTCACGGTTAG[CG]TCCAATGGACCAGAAAGGAGCAAGTGAAGCTCTCCACACTGGCGCAAGTGTAGGTGGTGC	CGCTAACCGTGAGAAAACACGCTGGACATGAGCATTACCAGCCTGTAAGC			ZNF37A;ZNF37A	NM_003421;NM_001007094	TSS1500;TSS1500				10:38422848-38422971	10:38382734-38384425	Unclassified
cg27016549	0.012396357	0.00297982	4.160102671	5.72E-05	0.027779716	chr11	131779859	+	cg27016549	72630424		ATATTAATCAAATTCAAACACCCACTTACATTCTTTATTCTTATTTTATC		II			NA	NA	NA	NA	NA	NA	chr11:131780328-131781532	N_Shore	AAGTGGCTCACACTCATCCACCCAAGTGAGCACTTTTGCAGGCCCAGCATCTTTTAATGG[CG]ACAAAACAAGAATAAAGAATGTAAGTGGGTGTCTGAACTTGACCAACATTTTGATGATGC	TGTTGGTCAAGTTCAGACACCCACTTACATTCTTTATTCTTGTTTTGTCG			NTM;NTM;NTM;NTM	NM_016522;NM_001144059;NM_001144058;NM_001048209	TSS1500;TSS1500;TSS1500;Body					11:131779511-131780260	Unclassified_Cell_type_specific
cg12185975	0.007254952	0.001744279	4.159283103	5.74E-05	0.027779716	chr8	131773696	+	cg12185975	20727475		TCTAACACATAAACTACTAAAACCACAACCATTACCACACTACATAAACC		II			NA	NA	NA	NA	NA	NA		OpenSea	CAACCAGCCAGCTCGACTCCTAGTTCCTTGTGCTAAACCTCCTCCTTATCCCATGCCCCC[CG]GCCCATGCAGTGTGGCAATGGCTGTGGCCTCAGCAGTTCATGTGTCAGATCTTGGCTTCT	CTGACACATGAACTGCTGAGGCCACAGCCATTGCCACACTGCATGGGCCG								TRUE
cg10763483	0.008614326	0.002071569	4.158357463	5.76E-05	0.027779716	chr13	31479935	+	cg10763483	19758472		AAACCTCTCACTCAACCTCAATTTTCTACCATTTTAACTCCATCCAAATC		II			NA	NA	NA	NA	NA	NA	chr13:31480272-31481105	N_Shore	AAGGGATCCAGGGCCAGCAACCAGCTGAAGGAAAGGCTGAAAGGAGGGAAATGCAGGGTA[CG]ATCTGGATGGAGTTAAAATGGCAGAAAACTGAGGCTGAGTGAGAGGTCTGGTACTGAGGT	GACCTCTCACTCAGCCTCAGTTTTCTGCCATTTTAACTCCATCCAGATCG			C13orf33	NM_032849	TSS1500					13:31479924-31480070	Unclassified_Cell_type_specific
cg18040354	0.014667844	0.003527949	4.157612653	5.77E-05	0.027779716	chr17	53800484	-	cg18040354	17646402	70648499	ACTAAACAAACTACTTTATAAATTTAAATAACTCATTTTTTCCCCCACCA	ACTAAACGAACTACTTTATAAATTTAAATAACTCATTTTTTCCCCCGCCG	I	A	Red	NA	NA	NA	NA	NA	NA		OpenSea	CTTGCAGCATTTACTAAGCGGACTGCTTTGTGAATTTGAATGACTCATTTTTTCCCCCGC[CG]ACCTCCAGATCTTCCTCCCGTCCATCAGGCATTTTTATAAGAAAATCCCAGAGTCAGCGT	CGGCGGGGGAAAAAATGAGTCATTCAAATTCACAAAGCAGTCCGCTTAGT			TMEM100;TMEM100	NM_018286;NM_001099640	TSS1500;5'UTR
cg00597687	0.011039439	0.002655382	4.157383519	5.78E-05	0.027779716	chr1	63785003	-	cg00597687	56718447		ATAAAACAACTAACTACCATCTTCCTTTTTAAATCTCTCCTAAAAAATTC		II			NA	NA	NA	NA	NA	NA	chr1:63782394-63790471	Island	CATTTGAGCAGGTGAGGCAGCTGGCTGCCATCTTCCTTTTTAAATCTCTCCTGGGAAGTT[CG]CTTGTTGAGACTCAAAGAGTCACTCAAACTCATAATTGCGTGTGTGTGTCTACTCATTCT	TGAGGCAGCTGGCTGCCATCTTCCTTTTTAAATCTCTCCTGGGAAGTTCG										1:63784939-63786144	Unclassified_Cell_type_specific
cg17324149	0.010630428	0.002557455	4.156643076	5.80E-05	0.027779716	chr3	127725522	+	cg17324149	11687454		TAACAAACTTCRCCCAAAAATCAAAACTAATCCTAACTCAAAACCCATCC		II			NA	NA	NA	NA	NA	NA		OpenSea	AGGAGGAGGTGGGATGGGCTGAGGGAGGAATGAACAGGGCTGCGGCCCCTCAGGGAGCTC[CG]GATGGGTCCTGAGCCAGGACCAGCCCTGACCTCTGGGCGAAGCCTGCCAACAGCCGGGCA	GGCAGGCTTCGCCCAGAGGTCAGGGCTGGTCCTGGCTCAGGACCCATCCG								TRUE
cg26254045	0.013381826	0.003219403	4.15661691	5.80E-05	0.027779716	chr19	38886658	+	cg26254045	51660447	67768394	AAACACATAACAACAAAAACAAAACACTACCAAAAAAAACACAACCAACA	AAACGCGTAACAACAAAAACAAAACACTACCAAAAAAAACGCGACCAACG	I	C	Grn	NA	NA	NA	NA	NA	NA	chr19:38885233-38885505	S_Shore	ACTTCTCGGACCCGTGCGCCTGCGAGCCGGGCCACCCGCGCCCCGCCGCGCGCTGGGCCG[CG]CTGGCCGCGCTCTCCCTGGCAGTGCCCTGCCTCTGCTGCTACGCGCCCCTGCGCGCGTGC	GGGCGCGTAGCAGCAGAGGCAGGGCACTGCCAGGGAGAGCGCGGCCAGCG			SPRED3	NM_001042522	Body	high-CpG:43578495-43578523	DMR		19:43577950-43578656	19:38885136-38886861	Promoter_Associated
cg07264025	0.01179635	0.002838083	4.15645008	5.80E-05	0.027779716	chr12	86658860	+	cg07264025	70604301		AACCAAACATACCRACTAAAAATCRAAAAATAAAACAACTCCAAATACCC		II			NA	NA	NA	NA	NA	NA		OpenSea	TGGAAGCTGCTTGCAGTAAGCCTGGTCTAGCCGCAGCCTCACAGGGAGCCGGCACCCGTG[CG]GGCACCTGGAGCTGCCCCACCCCCCGACCCCCAGCCGGCATGCCTGGCTGTGCGCAGTGG	CGGGCACCTGGAGCTGCCCCACCCCCCGACCCCCAGCCGGCATGCCTGGC			MGAT4C	NM_013244	5'UTR				12:85182809-85183149
cg23328852	0.011770209	0.00283203	4.15610262	5.81E-05	0.027779716	chr5	132946269	-	cg23328852	14711366		TCACAACRCTAAAATAAAAAACAAACACRTACCCTATAAAACATCTACTC		II			NA	NA	NA	NA	NA	NA	chr5:132946744-132948467	N_Shore	GTGCCTCCTTCTCACAACGCTAAGATGGGAAGCAGACACGTGCCCTGTAGGGCATCTGCT[CG]TATGTCCGGCTTGAGCTCCTGCCTGAGAGTTGCTGTGGCTCTGGAGTCTCAGAAGCTGCA	CGAGCAGATGCCCTACAGGGCACGTGTCTGCTTCCCATCTTAGCGTTGTG			FSTL4	NM_015082	5'UTR		RDMR
cg17499212	0.007418174	0.001785031	4.155767151	5.82E-05	0.027779716	chr1	6140589	+	cg17499212	40628496		TAAAACTAAACCCCRATTAATAAACRACTATAATTTAAATCAAAAAACCC		II			NA	NA	NA	NA	NA	NA		OpenSea	GCAGGAAGACAACAACAGAGCCCCGGCAGGTGGATCCTGAAAACCGACGGCCTCCACCCC[CG]GGCTTCCTGACTCAAATCACAGCCGCTCACTAACCGGGGCTCAGCTTCAGCTGTGCTGTA	GAAGCTGAGCCCCGGTTAGTGAGCGGCTGTGATTTGAGTCAGGAAGCCCG			KCNAB2;KCNAB2	NM_003636;NM_172130	Body;Body					1:6140333-6141358	Gene_Associated_Cell_type_specific
cg00821413	0.006111023	0.001470495	4.155760031	5.82E-05	0.027779716	chr14	102508902	+	cg00821413	18686367		CAATTATACTCRAATATAAATAAAAACRCCTATTCAATTCCACCACACAC		II			NA	NA	NA	NA	NA	NA		OpenSea	AAGGTGGGTGGTTGAAGGAGTGGAGACGTTGCAGGCTGGCCTGGCACTGTGCTGTCGGCA[CG]TGTGTGGTGGAATTGAACAGGCGCCCTCATCCACACCCGAGCATAACTGGAACGGCGCTC	AGTTATGCTCGGGTGTGGATGAGGGCGCCTGTTCAATTCCACCACACACG			DYNC1H1	NM_001376	Body	low-CpG:101578478-101578763
cg13515842	0.014294377	0.003439833	4.155543354	5.82E-05	0.027779716	chr9	127215440	-	cg13515842	29616341	15635479	AACTAACAACACTAACCACATATACTCACATACAATAAAACTATACCTCA	AACTAACAACGCTAACCGCGTATACTCACGTACAATAAAACTATACCTCG	I	C	Grn	NA	NA	NA	NA	NA	NA	chr9:127215291-127216022	Island	GCCCTCTGCCTGAGCTGGCAGCGCTGACCGCGTGTACTCACGTGCAGTGGGACTGTGCCT[CG]CCCGACCCCGCAGCGCTCTTCTCCGTTGCCGCGCCCGCGCTGCCCAACGCGCTGCAGCTG	AGCTGGCAGCGCTGACCGCGTGTACTCACGTGCAGTGGGACTGTGCCTCG			GPR144	NM_001161808	Body				9:126255113-126256043
cg13682325	0.012343986	0.002970793	4.155114821	5.83E-05	0.027779716	chr9	122111180	+	cg13682325	74758306		CACAAATACTTTACAAATTATAAAATACTACATTTACACCACACATACCC		II			NA	NA	NA	NA	NA	NA		OpenSea	TGACCCATTAATAAATAAATAAGCAAACAAATCAAATCACTGACAAGTGAATGCTCTGGC[CG]GGTATGTGTGGTGTAAATGTAGCATTTCACAATTTGCAAAGCATTTGTGCTTCAATTAAA	ACAAATGCTTTGCAAATTGTGAAATGCTACATTTACACCACACATACCCG			DBC1	NM_014618	5'UTR			TRUE
cg05929578	0.00750109	0.001805323	4.154984925	5.83E-05	0.027779716	chr1	160328590	+	cg05929578	17809418		AAATACAACTAAACACTATAAACTAAAAATAAAATACCCACCCRCAACAC		II			NA	NA	NA	NA	NA	NA		OpenSea	GCCTACTGTCTCCTTCCCACTGTCCTTTCTCCAGGCCCTCAGATGGCACATTAGGGTGGG[CG]TGCTGCGGGTGGGTATCCCACCTCCAGCCCACAGTGCTCAGTTGTACTTTTTATTAAGCT	AGTACAACTGAGCACTGTGGGCTGGAGGTGGGATACCCACCCGCAGCACG			NCSTN	NM_015331	3'UTR
cg19658332	0.010729711	0.002583035	4.153916763	5.86E-05	0.027779716	chr22	39097857	-	cg19658332	44651496		TATCCACCTTAACTACCCTTCTTTTAAATTTTCTATAAAACTAAAAAAAC		II			NA	NA	NA	NA	NA	NA	chr22:39096373-39097754	S_Shore	GTAGGCATCATTATCCACCTTAGCTGCCCTTCTTTTGGGTTTTCTGTAAAACTGGAAAAA[CG]AGAAGAAACTGTTGCACTTCAAATTTAGTTGTTTTGTTTTGTTTTTTGGAGACGGAGTTT	ATCCACCTTAGCTGCCCTTCTTTTGGGTTTTCTGTAAAACTGGAAAAACG			JOSD1	NM_014876	TSS1500
cg14005025	0.006939678	0.001670681	4.153802578	5.86E-05	0.027779716	chr11	56615879	+	cg14005025	32740503		TAAACCTTAAAATATAATATACTCATCCTCACAAACTACCAAATAACAAC		II			NA	NA	NA	NA	NA	NA		OpenSea	ACATGAAATTCATCTTTACATCAGTAGCAGGATAATGGAAGTTTATAGGAATAAAAGGCC[CG]TTGTCATTTGGCAGTTTGTGAGGATGAGCACATCATATTTTAAGGTTTAGGGTCTTTAGA	AAACCTTAAAATATGATGTGCTCATCCTCACAAACTGCCAAATGACAACG
cg27407546	0.007874695	0.001895826	4.153700709	5.86E-05	0.027779716	chr22	45179714	-	cg27407546	66630474		CTCCAAAAAAACTTTATTTCCTACCCTTTACTACCCACATTCCTAAACTC		II			NA	NA	rs8135888	0.074123	rs8135888	0.074123	chr22:45182016-45182223	N_Shelf	ACCTCCGGAGGCTCCAGGGAGGCTTTGTTTCCTGCCCTTTGCTGCCCACATTCCTGGGCT[CG]GGCCCATCCTGCCTCCAGCCGCAGAGCCTGTCCCCATCATTCTCTCTGCCTCCACCCATG	TCCAGGGAGGCTTTGTTTCCTGCCCTTTGCTGCCCACATTCCTGGGCTCG			ARHGAP8;PRR5-ARHGAP8;ARHGAP8	NM_181335;NM_181334;NM_001017526	5'UTR;Body;5'UTR			TRUE
cg14353508	0.010693177	0.002574784	4.15303792	5.88E-05	0.027779716	chr20	34207754	-	cg14353508	57680361		CCTAAAAAACCCAAACAATCTTAAAAACTAATACCRTTATCTAAATCTTC		II			NA	NA	NA	NA	NA	NA	chr20:34207447-34207681	S_Shore	GGGGGATTTTGCCTAGAGAGCCCAAGCAGTCTTGAGAACTGGTGCCGTTATCTGAGTCTT[CG]CTTGCTCATCTATAAAATGAAGATACTACTATTTGCCTCTCAGAGCTGCTGTAGGTTATA	CTAGAGAGCCCAAGCAGTCTTGAGAACTGGTGCCGTTATCTGAGTCTTCG			SPAG4	NM_003116	Body					20:34207218-34207824	Promoter_Associated
cg13688770	0.009378166	0.002258161	4.153009528	5.88E-05	0.027779716	chr4	2367137	+	cg13688770	20713389		TAACRCAAACCCTAAAAAAACTAACRTTATTATTACCCTTATTACCCTAC		II			NA	NA	NA	NA	NA	NA	chr4:2366421-2367092	S_Shore	GCACTCACAAAGGGCGTGTCCCCCCCAACTACCTGCACGCAGCAGGGGCCTCTCAGTGCA[CG]CAGGGTAATAAGGGTAACAACAACGCCAGCCTCCCCAGGGTCTGCGCCAGTCACCCAGGC	CGCAGGGTAATAAGGGTAACAACAACGCCAGCCTCCCCAGGGTCTGCGCC			ZFYVE28	NM_020972	Body					4:2365586-2367224	Promoter_Associated_Cell_type_specific
cg17972105	0.011242131	0.002707837	4.151701527	5.91E-05	0.027853715	chr7	22485718	-	cg17972105	34760439		CAACAACAACTAATAATCAACTATAAATACAATTCTACTATACAATTATC		II			NA	NA	NA	NA	NA	NA		OpenSea	GAAGCAAGTCACAGCAGCAGCTAATGGTCAACTGTAAATGCAGTTCTGCTGTGCAGTTGT[CG]TTCAAAATGTGACAGTATTTAAAAGCTGGGCTGTATATGAGATGAAGGAGTTCAAAGACC	CGACAACTGCACAGCAGAACTGCATTTACAGTTGACCATTAGCTGCTGCT	TRUE		MGC87042;MGC87042	NM_207342;NM_001164460	Body;Body
cg21545762	0.009656347	0.002325996	4.151488757	5.91E-05	0.027853715	chr3	183959118	+	cg21545762	11687475		ACCTTCACTATTATTAACCTAACCCRAATCAAAACTACAAAATTTATAAC		II			NA	NA	NA	NA	NA	NA	chr3:183959061-183959747	Island	CCCACGGAAGGTCCTCGCCGCCCACCTCCCCGTCCTCCCTGTCGGCTCAGCATGGGCCGC[CG]TCACAAACTCTGTAGCCCTGACCCGGGCCAGGCCAACAACAGTGAAGGCAGCGACCATGA	CCTTCACTGTTGTTGGCCTGGCCCGGGTCAGGGCTACAGAGTTTGTGACG			VWA5B2;MIR1224	NM_138345;NR_030410	Body;TSS200				3:185441782-185442364			TRUE
cg10881162	0.013335854	0.003212724	4.150949795	5.92E-05	0.027867057	chr3	55613558	-	cg10881162	54710470		AATCATATTATAATAAAATTTTACTACACATACTTACTCTCAATTTAAAC		II			NA	NA	rs72870488	0.176793	rs72870488	0.176793		OpenSea	ACATAATAACAGGTCATGTTATAATGAGGTTTTGCTGCACATGCTTGCTCTCAATTTAGA[CG]GCAGGACCTGCCAGGTCTTCCTCCAGCTGCTGGCTTCAGACCTCTCTTTCCAGAAGGATA	GTCATGTTATAATGAGGTTTTGCTGCACATGCTTGCTCTCAATTTAGACG			ERC2	NM_015576	3'UTR			TRUE
cg03707967	0.015402747	0.003711569	4.14992868	5.95E-05	0.027909717	chr6	118097745	-	cg03707967	65675376		CTTTCCRTAAATCAAAATAAACACACACACAAAAATATATTATAAACACC		II			NA	NA	NA	NA	NA	NA		OpenSea	ATCTCAACTCTCTTTCCGTAAATCAAAGTGAACACACACACAGGAATGTATTATAAGCAC[CG]CAAGTTTAACATTTCTAAAACAGAGCTCTTCTTTTCCTCTCTTCGCTTCTCCAAATGTTT	CGGTGCTTATAATACATTCCTGTGTGTGTGTTCACTTTGATTTACGGAAA								TRUE
cg07941680	0.011688296	0.002816643	4.149725509	5.95E-05	0.027909717	chr9	16829168	+	cg07941680	69655466		CCCTTCCTCAACATTCATATTATAATTTACTCCCTAATACTCACAAATCC		II			NA	NA	NA	NA	NA	NA	chr9:16828935-16829169	Island	GTCCCTCCCCTGAGTGGCCTCTGCGGGACTGCAGCGGCCTCTGCGAATTTCCGTCTGGCA[CG]GACTTGTGAGCATTAGGGAGCAAACTACAACATGAATGCTGAGGAAGGGTAGAAGAGAGG	CGGACTTGTGAGCATTAGGGAGCAAACTACAACATGAATGCTGAGGAAGG			BNC2	NM_017637	Body			TRUE	9:16818936-16819169
cg05282260	0.006143606	0.001480867	4.148655699	5.98E-05	0.027924595	chr6	156983263	-	cg05282260	54763316	74643422	AACCACCAATATAAAACACCCAAAAAACCACTAACTACAAAAACCACTCA	AACCACCGATATAAAACGCCCAAAAAACCACTAACTACAAAAACCGCTCG	I	C	Grn	NA	NA	NA	NA	NA	NA		OpenSea	GACTGCCCACAAGGCCACCGATGTAAAGCGCCCAGGAAGCCACTGGCTGCAAAAGCCGCT[CG]CAGAGTGCGCCCTCTACCGGAGGGGTGAAGGAACCTCATCGTCCCAGGTCCGGTACTGTG	GGCCACCGATGTAAAGCGCCCAGGAAGCCACTGGCTGCAAAAGCCGCTCG									6:157024951-157025036			TRUE
cg15491131	0.013573911	0.003271883	4.148653972	5.98E-05	0.027924595	chr13	24914324	-	cg15491131	13642372	63807368	AATAACATTAAACAAACAACTCAAAACTACAAAAAAACTCCAACATCCCA	AATAACGTTAAACAAACGACTCAAAACTACGAAAAAACTCCAACATCCCG	I	A	Red	NA	NA	NA	NA	NA	NA	chr13:24914548-24915100	N_Shore	ATAAGAGGCTGGGGTGGCGTTGGGCAAGCGGCTCAGAGCTGCGGGGGAGCTCCAGCATCC[CG]GGAGCTGCTGAGGGAAGGGGAGGAGCAGGGCCTGGCTGGAAAGGGGGTGGGATGGGGAGA	GGTGGCGTTGGGCAAGCGGCTCAGAGCTGCGGGGGAGCTCCAGCATCCCG									13:23811852-23813100	13:24914293-24914532	Unclassified_Cell_type_specific
cg08508325	0.01003399	0.002418791	4.148350204	5.98E-05	0.027924595	chr11	3079039	+	cg08508325	47777404		TAACTTACTTTCCRCAAAATCATTAACAAAACRATCCCTAAACCTAAAAC		II			NA	NA	NA	NA	NA	NA	chr11:3078142-3078984	S_Shore	GAGACGGGATGGTTCCCAGGAGGCCGACCTGGAGCAGGGCCTGGGGATGGGCGGGAAGAG[CG]CTCCAGGCCTAGGGACCGCCCTGCCAATGACCCTGCGGAAAGCAAGCCACTATGAAGTGT	CGCTCCAGGCCTAGGGACCGCCCTGCCAATGACCCTGCGGAAAGCAAGCC		TRUE	CARS;CARS;CARS;CARS	NM_001014437;NM_001751;NM_001014438;NM_139273	TSS1500;TSS1500;TSS1500;TSS1500					11:3077588-3079223	Promoter_Associated
cg22536775	0.007189079	0.00173327	4.147696188	6.00E-05	0.027940055	chr1	1851439	-	cg22536775	65603404		CRAACTCCAAATAAACTATAAAATAACRCCACCAAAATACTAAACATCCC		II			NA	NA	NA	NA	NA	NA	chr1:1850098-1851391	S_Shore	AGTCTCGCAGGCGGGCTCCAGGTGGACTGTAGGGTAACGCCACCAAGATGCTGGGCATCC[CG]AACTTGGTGTTTGGACACTTGATTGTGGACCTGCGCTGCAGGCGCTGTCTGGGGGCTGGC	CGGGATGCCCAGCATCTTGGTGGCGTTACCCTACAGTCCACCTGGAGCCC			TMEM52	NM_178545	TSS1500
cg17931227	0.012594891	0.003036827	4.14738505	6.01E-05	0.027940055	chr6	31148370	+	cg17931227	43647510	73792354	ACAACAATTCATTCCAAAAATCAAACCAATAACTACAAAACTCTACTCCA	ACGACGATTCGTTCCGAAAATCAAACCAATAACTACGAAACTCTACTCCG	I	C	Grn	NA	NA	NA	NA	NA	NA	chr6:31148369-31148577	Island	CTGCCAGGCTGTGGGGATCAGGCGTTGTGGGGGAGGGGGACACTTAACAGGTATGGAGGG[CG]GAGCAGAGCCCCGCAGTCACTGGCCTGACTTCCGGAACGAACCGTCGCCAGCAAGCACAG	GCGACGGTTCGTTCCGGAAGTCAGGCCAGTGACTGCGGGGCTCTGCTCCG									6:31256349-31256556	6:31148178-31148781	Unclassified	TRUE
cg06422694	0.009551167	0.002303407	4.146538814	6.03E-05	0.027967632	chr16	2954011	+	cg06422694	21793321		CTAAAAACATACRAAACTATTTCAAAATTACTTACAACCTAAAAACAACC		II			NA	NA	NA	NA	NA	NA	chr16:2954191-2955514	N_Shore	TGCTTGATGCCCACTGCAGGGATGCGTGAAATCCACTAGCTCCAGTGGCCAGACACATCC[CG]GTTGCCTCCAGGTTGTAAGCAATCCTGAAATAGCCTCGTATGTTCCTAGGACAGAGTTCT	TAGGAACATACGAGGCTATTTCAGGATTGCTTACAACCTGGAGGCAACCG										16:2953879-2955028	Promoter_Associated
cg24539455	0.007849463	0.001893442	4.145604831	6.05E-05	0.027967632	chr1	17846768	+	cg24539455	61702310	18773330	CCAAACTAAACCCACACAAAACCCAAATATATAAATCACTCACTTACCCA	CCGAACTAAACCCACACAAAACCCAAATATATAAATCACTCACTTACCCG	I	A	Red	NA	NA	NA	NA	NA	NA		OpenSea	CGTGGACTGCCAGGGCTGCCTCCTGTCCTCCTGCTTACCGCCCTTGCCCGCCCAGCAGGT[CG]GGCAAGTGAGTGACTCACACACCTGGGCTCTGTGTGGGCCCAGCCCGGGGAGCCAGCGTA	CGGGCAAGTGAGTGACTCACACACCTGGGCTCTGTGTGGGCCCAGCCCGG						low-CpG:17719274-17719415
cg18682613	0.009056578	0.002184907	4.1450639	6.06E-05	0.027967632	chr3	126111464	-	cg18682613	49753493		TATCCTTTTCTCCCCCAAATAACTATAATTACTTTCTATTATTTATTCCC		II			NA	NA	NA	NA	NA	NA	chr3:126113547-126113967	N_Shelf	GGGCACCCCCATGTCCTTTTCTCCCCCAAGTGGCTATAGTTGCTTTCTGTTGTTTATTCC[CG]AGAGCCCAGACTGATATACCTTCTTTGAGGAGGAAAATACGAAATCTGAAATACGAATTT	CGGGAATAAACAACAGAAAGCAACTATAGCCACTTGGGGGAGAAAAGGAC
cg09604283	0.007571907	0.0018268	4.144902484	6.06E-05	0.027967632	chr2	45174832	+	cg09604283	68646362		AATACAAAAAAAATAAACACTAAATACCCCAAATCTACTTTCTCTACACC		II			NA	NA	NA	NA	NA	NA	chr2:45176728-45177264	N_Shore	TTTTTGTCTAGGGGACAGGAGACAAACCTGGAAGTTAAAATGATTTCCTATCTCAACACA[CG]GTGCAGAGAAAGCAGATTTGGGGCATCCAGTGCCCACTCCTTCTGTATTGCAGAAAACTG	CGGTGCAGAGAAAGCAGATTTGGGGCATCCAGTGCCCACTCCTTCTGTAT								TRUE
cg11294761	0.006190471	0.001493524	4.144875136	6.06E-05	0.027967632	chr17	80275530	-	cg11294761	30673407		AAAAAACTTCCTAAAAACRATACCTCAAACCAAAATAATACTATAAACCC		II			NA	NA	NA	NA	NA	NA	chr17:80277118-80277833	N_Shore	TCAGAGCTCAGAGAGGGCTTCCTGGAGGCGGTGCCTCAGACCAGGGTGGTGCTGTGGGCC[CG]GTGGGAGGGGCGGTCTCACCTACCCCTCCCCAGCACTGCCTCCCTGAGAGCTGCCCTGAG	CGGGCCCACAGCACCACCCTGGTCTGAGGCACCGCCTCCAGGAAGCCCTC			CD7	NM_006137	TSS200					17:80274694-80276021	Promoter_Associated_Cell_type_specific
cg21484940	0.015451126	0.003728594	4.143955334	6.09E-05	0.027967632	chr7	48129992	-	cg21484940	20628314	57756386	AACCACTCTCCTCTAACAATCAATTTCAAAAAAACACAATCTAAAATCCA	AACCGCTCTCCTCTAACGATCAATTTCAAAAAAACACAATCTAAAATCCG	I	A	Red	NA	NA	NA	NA	NA	NA	chr7:48128046-48128499	S_Shore	CTGTCCGCCTCCAGCCGCTCTCCTCTGACGGTCAGTTTCAAAGAAACACAGTCTGGGATC[CG]GAGTAGAAAGAGGCCGTTTCCCGTGAAGGCCATAGAGGCAGTTTCCAGGCGCCTGGGTGA	AGCCGCTCTCCTCTGACGGTCAGTTTCAAAGAAACACAGTCTGGGATCCG			UPP1;UPP1	NM_181597;NM_003364	5'UTR;5'UTR		RDMR
cg18098286	0.006080661	0.001467372	4.143912402	6.09E-05	0.027967632	chr2	234544271	+	cg18098286	68610404		ATCTCTATATTTTTACCCTTCTTTCACAATAACCATACTTTACCTTTAAC		II			NA	NA	NA	NA	NA	NA		OpenSea	TCTCCAACACTGGGGATTATATTTGACCATGATATATGGAGGGGACAAACATACAAACTA[CG]TCAAAGGCAAAGCATGGCTACTGTGAAAGAAGGGTAAAAACACAGAGATGGCATCACCTC	CGTCAAAGGCAAAGCATGGCTACTGTGAAAGAAGGGTAAAAACACAGAGA		TRUE	UGT1A10;UGT1A8	NM_019075;NM_019076	TSS1500;Body
cg05624445	0.012737118	0.003073982	4.143524568	6.10E-05	0.027967632	chr18	24764599	+	cg05624445	67681352		AATATATAACAAAAAAACRAACATCTCTACTACRAAAATACCTCCTTTAC		II			NA	NA	NA	NA	NA	NA	chr18:24764951-24765507	N_Shore	CTCCCACCTCTCCCGCAGCCTGCGCCTGAGCCTGAGCCAGGTCGCGGAGTTTGAGACTGA[CG]CAAAGGAGGCACCCCCGCAGCAGAGATGCTCGTCTTTCTGCCACACACCCTGGAGGACCC	CGCAAAGGAGGCACCCCCGCAGCAGAGATGCTCGTCTTTCTGCCACACAC			CHST9	NM_031422	5'UTR		DMR		18:23018520-23019594
cg04154465	0.008632253	0.002083343	4.143462103	6.10E-05	0.027967632	chr1	113045271	+	cg04154465	54754504		ATATACTCTCCTCCAATCATCACAAAAAAAAAATCTTTCCATAAAAAACC		II			NA	NA	NA	NA	NA	NA	chr1:113044410-113044992	S_Shore	CAGCCTGCTTTCCCCGCCCTCCCCCGACCCTGCGTGTCCACGGTCCCCAGCCTCACCCTC[CG]GCTTTTCATGGAAAGACCCTTCTCCTGTGATGACTGGAGGAGAGTACACACACATAACAC	CGGCTTTTCATGGAAAGACCCTTCTCCTGTGATGACTGGAGGAGAGTACA			WNT2B	NM_004185	Body			TRUE		1:113044139-113045722	Unclassified_Cell_type_specific	TRUE
cg07487572	0.008692925	0.002098503	4.142441843	6.12E-05	0.02800818	chr4	185018391	-	cg07487572	49709372		TACAAACACTTCCTTAAAAATAAAATCTAAAAACATCTAATCATTTCCTC		II			NA	NA	NA	NA	NA	NA	chr4:185018390-185018721	Island	GTAGCCCCCCTTACAGACACTTCCTTGGGAATGGGGTCTGAGAGCATCTGGTCATTTCCT[CG]CCTACCAGGTCCGAAGGCCAGGAAGATGCCCCGCATGTCCATGAGCTCGTTGTCGTAGCC	ACAGACACTTCCTTGGGAATGGGGTCTGAGAGCATCTGGTCATTTCCTCG			ENPP6	NM_153343	Body					4:185018228-185018819	Unclassified
cg00806367	0.007869869	0.001900113	4.141790757	6.14E-05	0.02800818	chr3	62193764	+	cg00806367	54667471		CAAAAAATTACAACTCTAACAATCAACACTACAATAAAAATTAACCACCC		II			NA	NA	NA	NA	NA	NA		OpenSea	ATTTCTGCTTTTTAAAAATGTAGGCCAAACTAAACCCATCCCTGGGCCAGGTAGGAACCG[CG]GGTGGTCAACCTCTACTGTAGTGTTGATTGCTAGAGTTGCAACTTCCTGAGAAGCCTTTC	AGGAAGTTGCAACTCTAGCAATCAACACTACAGTAGAGGTTGACCACCCG			PTPRG	NM_002841	Body			TRUE
cg14240768	0.012897334	0.003114114	4.141574347	6.14E-05	0.02800818	chr2	3622594	-	cg14240768	13794468	18673369	TAAACCTCAACACCCAACCAAATTAACCTTTTTTAAACATCCTATCTCCA	TAAACCTCAACGCCCAACCAAATTAACCTTTTTTAAACGTCCTATCTCCG	I	A	Red	NA	NA	NA	NA	NA	NA	chr2:3622654-3623704	N_Shore	GGATTACAGGCGTGAGCCTCAGCGCCCAGCCAAGTTAGCCTTTTTTAAACGTCCTGTCTC[CG]GAGGTTGCCGAAGTTGGTTTTCTTCGGCCTCCTTCTCTCTCCCAGGCCCAGGGCTGGGAC	TGAGCCTCAGCGCCCAGCCAAGTTAGCCTTTTTTAAACGTCCTGTCTCCG			RPS7	NM_001011	TSS1500		DMR		2:3600469-3601700	2:3622472-3623993	Promoter_Associated
cg22434989	0.007094538	0.00171332	4.140812055	6.16E-05	0.02800818	chr1	112533134	+	cg22434989	72638308		AACAATCAACRAAAAATAAACACACAACTAAATACACACATACCCCACRC		II			NA	NA	NA	NA	NA	NA	chr1:112531559-112533773	Island	TTCGGGGGCGTGTGTGGCTGGGGACCCACGGAGAGGTGGCAGGGAGGGCCGGCGTGTGCG[CG]CGTGGGGTATGTGTGCACCTAGCTGTGTGTCTATTTCTCGCTGACTGTCCACAGGGCAGC	ACAGTCAGCGAGAAATAGACACACAGCTAGGTGCACACATACCCCACGCG			KCND3;KCND3	NM_172198;NM_004980	TSS1500;TSS1500			TRUE	1:112333011-112335273			TRUE
cg09835225	0.010661256	0.002574752	4.140691917	6.16E-05	0.02800818	chr10	18429643	+	cg09835225	14803386	53667496	CAACTTAAACATATCCCTTTAAACCATTAACAAAAAATCAACTCAAAACA	CGACTTAAACATATCCCTTTAAACCATTAACGAAAAATCGACTCGAAACG	I	A	Red	NA	NA	NA	NA	NA	NA	chr10:18429125-18430234	Island	TCAGAGCGCGGGGAGGCGGGGGCGAGGAGGAGGGGACCCGCCGCCGGGGGCTGGCTGCTT[CG]CTCCGAGCCGACTTTTCGCCAATGGTCCAAAGGGACATGTCCAAGTCGCCTCCCACAGCG	CGCTCCGAGCCGACTTTTCGCCAATGGTCCAAAGGGACATGTCCAAGTCG			CACNB2;CACNB2;CACNB2;CACNB2;CACNB2;CACNB2;CACNB2;CACNB2;CACNB2	NM_201571;NM_201597;NM_201593;NM_201596;NM_001167945;NM_201597;NM_201596;NM_201572;NM_201593	TSS200;1stExon;5'UTR;1stExon;TSS200;5'UTR;5'UTR;TSS200;1stExon				10:18469181-18470544
cg16065234	0.008623381	0.002082606	4.140668616	6.16E-05	0.02800818	chr18	67137182	-	cg16065234	63664454	50631359	TCTAAATCACTCAAATACTCTTCAACCTAAACTCCAACCTTATCTCATCA	TCTAAATCGCTCGAATACTCTTCAACCTAAACTCCAACCTTATCTCATCG	I	T	Red	NA	NA	NA	NA	NA	NA	chr18:67136907-67137248	Island	ACGGCATCTGCTTCTGGGTCGCTCGGGTGCTCTTCAGCCTGGGCTCCAACCTTATCTCAT[CG]TGGCCTACTTGAACCGAGTGTCCGATCTCCCCTACCCGCTGGGTATCCAGCCTTAGCGCG	TCTGGGTCGCTCGGGTGCTCTTCAGCCTGGGCTCCAACCTTATCTCATCG			DOK6	NM_152721	Body				18:65287710-65288201
cg07466622	0.008323347	0.002010458	4.140024484	6.18E-05	0.028009911	chr6	13014491	+	cg07466622	60750329		AACACTCTACAAAATACCCRACRAACRACTATCATATCTAAATAAAATAC		II			NA	NA	NA	NA	NA	NA	chr6:13014973-13015203	N_Shore	GGGCTGTCTCAGTTTGGGGGCACCGCCGGCGTCTGTCGCCTGGAAAACTGCGGGGACATC[CG]CACTCCACCCAGACATGACAGCCGCCCGCCGGGCACTTTGCAGAGTGCCACCCACAGCCC	CGCACTCCACCCAGACATGACAGCCGCCCGCCGGGCACTTTGCAGAGTGC			PHACTR1	NM_030948	Body		DMR	TRUE	6:13121572-13122573			TRUE
cg24008358	0.016582503	0.004005807	4.139615885	6.19E-05	0.028009911	chr12	130386672	-	cg24008358	26755508	53670366	AAAAAAAAAACATAAATTCCTCTTTCTAAATCAAACCATCACAAAACTCA	AAAAAAAAAACGTAAATTCCTCTTTCTAAATCGAACCATCACAAAACTCG	I	A	Red	NA	NA	NA	NA	NA	NA	chr12:130387609-130389139	N_Shore	AAAGACAGGGAAGGAGGGGGAACGTAAATTCCTCTTTCTAAATCGAACCATCACAGAACT[CG]GCATTTCAACTGTCTTCATCTATTATCAGATCCAAAGCAACATAACCTCAGTGATTCTGG	GGAGGGGGAACGTAAATTCCTCTTTCTAAATCGAACCATCACAGAACTCG			TMEM132D	NM_133448	Body		RDMR
cg22009923	0.007419927	0.001792588	4.139226733	6.20E-05	0.028009911	chr11	832065	-	cg22009923	24612417		AAAAACCACAACCTATATATACCACATAAATAAAATAAACACCTATACAC		II			NA	NA	NA	NA	NA	NA	chr11:829284-833558	Island	TCCGTGTGTCTGGGAGCCACAGCCTGTGTGTGCCACATGGATGAGGTGGGCACCTGTGCA[CG]CGTGCTGTGTGGGTGAATACAGGGAGCGCGGGCCTGTGGCGATGGGGCTGAGGTCCTGCG	GGAGCCACAGCCTGTGTGTGCCACATGGATGAGGTGGGCACCTGTGCACG		TRUE	CD151;CD151;CD151;CD151	NM_139030;NM_004357;NM_139029;NM_001039490	TSS1500;TSS1500;TSS1500;TSS1500				11:819314-822265			TRUE
cg10583485	0.00514331	0.00124263	4.139052708	6.20E-05	0.028009911	chr1	63150905	+	cg10583485	38694409		ACCACTCRTTAAATAAACATAACCAAATTACTTAACCACACTTCTACCTC		II			NA	NA	NA	NA	NA	NA	chr1:63153380-63154349	N_Shelf	CCCACAACAACCCTACGAGGTTAAGTCTTACCATCATCCTCATTTTCTAGATAGGGAAAA[CG]AGGCAGAAGTGTGGTCAAGTAACTTGGCCATGTTTACTCAACGAGTGGCTGTGCTGGGGT	CGAGGCAGAAGTGTGGTCAAGTAACTTGGCCATGTTTACTCAACGAGTGG			DOCK7	NM_033407	Body
cg06647928	0.005192776	0.001255088	4.137378504	6.24E-05	0.02810902	chr5	73612203	+	cg06647928	68601340		ACAAATATACACAAATAACCAAATAAAACCTAATAACAACAACCTAAAAC		II			NA	NA	NA	NA	NA	NA		OpenSea	ATAGGGAATGGGCCCCAGAGTGTAGTAGAAGTGGCTGCCATGGTGAGGTCCTGTTACACA[CG]CTTCAGGCTGTTGCCACCAGGCCTTATCTGGCCATCTGTGCATATCTGTGAGGACAGTTG	CGCTTCAGGCTGTTGCCACCAGGCCTTATCTGGCCATCTGTGCATATCTG								TRUE				TRUE
cg06220958	0.014732761	0.003560926	4.137339141	6.24E-05	0.02810902	chr17	10452851	+	cg06220958	41623386		AATATCAACAACAACTACTAATTCTAATACTACTCCTTCTAAAACTACAC		II			NA	NA	NA	NA	NA	NA		OpenSea	TCCCATTTATGGCATGGCTTGCTATTGTAAACAGAAGTAACAAAATTCATAGAGGTAAAA[CG]TGCAGTTCCAGAAGGAGCAGTACCAGAACTAGCAGCTGCTGCTGACACTGGGCGGTGTGA	CGTGCAGTTCCAGAAGGAGCAGTACCAGAACTAGCAGCTGCTGCTGACAC		TRUE	MYH2;MYH2	NM_017534;NM_001100112	5'UTR;5'UTR			TRUE
cg19223521	0.015789688	0.003817763	4.135848409	6.28E-05	0.028227599	chr2	119436490	+	cg19223521	69665397		CCCTTCAACACTAAAAAAAACTTACTCTACTAATAAACCTCTTCCTCACC		II			NA	NA	NA	NA	NA	NA		OpenSea	AATTTGGCCTCATCAGGTGCAAGGAGCAAAGCAGTTTTGGGGGTGGGGTTGGAAAATGAG[CG]GTGAGGAAGAGGTTCACTAGCAGAGCAAGCCTTCCTTAGTGCTGAAGGGGGAAATGCTCC	CGGTGAGGAAGAGGTTCACTAGCAGAGCAAGCCTTCCTTAGTGCTGAAGG								TRUE
cg22734165	0.007368085	0.001781976	4.134782993	6.31E-05	0.02827198	chr11	1220336	+	cg22734165	19755384		CTAATATTAATAACACAAACRACCTACACACAAATACCACAACACTACCC		II			NA	NA	NA	NA	NA	NA	chr11:1221571-1221863	N_Shore	CGCCTGGATTCCAGCCACATGTCCATCCCTCCCGCAGGGCTTCGAGTACCAGGAGCAGAG[CG]GGCAGTGCTGTGGCACCTGTGTGCAGGTCGCCTGTGTCACCAACACCAGCAAGAGCCCCG	CGGGCAGTGCTGTGGCACCTGTGTGCAGGTCGCCTGTGTCACCAACACCA									11:1176695-1176943
cg13668471	0.010433624	0.002524466	4.133002851	6.35E-05	0.02827198	chr9	34577064	+	cg13668471	53641357		CCAAAAACACCTTAAAACTCTCCTCCTCAATAATTAATTAAAAAAACACC		II			NA	NA	NA	NA	NA	NA	chr9:34577866-34578258	N_Shore	GTCAGCCCACAGAGAGGTAGGGCAGATGCCCAGCAGCAGGAGGGGAGCAGGCAGAGCCAG[CG]GTGCTCCTCTAACTAACCACTGAGGAGGAGAGTCCTAAGGTGTCCTTGGACCCTGCAGCC	CAAGGACACCTTAGGACTCTCCTCCTCAGTGGTTAGTTAGAGGAGCACCG			CNTFR;LOC415056;CNTFR	NM_147164;NR_024369;NM_001842	5'UTR;Body;5'UTR
cg13064789	0.009021538	0.002182856	4.132906085	6.35E-05	0.02827198	chr1	153762564	-	cg13064789	62738451		TCCRCTTTTAAAAACCCTCATAATAACATTAAACCCACCTATATAATCCC		II			NA	NA	NA	NA	NA	NA		OpenSea	CACCTTCCTCTTCCGCTTTTAAGGACCCTCATGATGACATTGGGCCCACCTGTATAATCC[CG]GAGCACCTCTTTAAGATCAGCTGTAGCAACCTTAATTCCTCCCCGCCAGGTAACTTAGCA	CGGGATTATACAGGTGGGCCCAATGTCATCATGAGGGTCCTTAAAAGCGG								TRUE	1:152028952-152029264	1:153762533-153762638	Unclassified_Cell_type_specific
cg03845626	0.008813662	0.00213261	4.132804461	6.35E-05	0.02827198	chr16	1032491	+	cg03845626	70612392	11673502	ACTAACACCAAACCCCAACTAACCAAAAAATATTTTTCCACTAAAACCCA	ACTAACGCCGAACCCCGACTAACCAAAAAATATTTTTCCACTAAAACCCG	I	C	Grn	NA	NA	NA	NA	NA	NA	chr16:1029878-1035327	Island	CTCGCGGAGGTGGTGGCCACACGCAGGCTCCGGGCTCTGCACCCCGGGCGGGTGTCAGGG[CG]GGTCCCAGTGGAAAAACATCCTCTGGCCAGCCGGGGTCCGGCGCCAGCTATGGGAGTCGG	GCTGGCGCCGGACCCCGGCTGGCCAGAGGATGTTTTTCCACTGGGACCCG			SOX8	NM_014587	Body		DMR		16:969912-975949
cg12030667	0.005267991	0.00127479	4.132437181	6.36E-05	0.02827198	chr3	48471659	-	cg12030667	15646414		CCCCCCAACCTATTTACTCACCAATAAATAAAAATAATCCCACCTCTAAC		II			NA	NA	NA	NA	NA	NA	chr3:48470230-48471389	S_Shore	TGACACCAACCCCCCCCAGCCTATTTGCTCACCAGTAAGTGGGGGTGATCCCACCTCTAG[CG]GGGCTGTGAAGGCAGGGAACCTGGGCTGCAGAGGCGCACAAGCAAGGGCTCACTTCCTTC	CCCCCAGCCTATTTGCTCACCAGTAAGTGGGGGTGATCCCACCTCTAGCG			PLXNB1;PLXNB1	NM_002673;NM_001130082	TSS1500;TSS200					3:48470226-48471835	Unclassified
cg01400737	0.010159626	0.002458512	4.132428916	6.36E-05	0.02827198	chr5	92179430	-	cg01400737	39686323		TAATACTATACTACCTTCTAAATTCTCCTACAAAAAACAATAACCAAATC		II			NA	NA	NA	NA	NA	NA		OpenSea	TGCCCTTTCTCTAGTGCTGTGCTGCCTTCTGAATTCTCCTACAAAAAGCAGTGGCCAGGT[CG]TATGGTCCTTACATTCCAGGAAATTGTAAAGCTCTTCAAACTCTTCAAATTATAAAACTC	CGACCTGGCCACTGCTTTTTGTAGGAGAATTCAGAAGGCAGCACAGCACT								TRUE
cg11721177	0.01350483	0.003268066	4.132361985	6.36E-05	0.02827198	chr1	22919873	-	cg11721177	46653427	24725474	CCCAAATAATAATAATCCATCAAAAACAAACAAAACAAACCAACATCTCA	CCCAAATAATAATAATCCGTCAAAAACGAACGAAACAAACCAACGTCTCG	I	C	Grn	NA	NA	NA	NA	NA	NA	chr1:22919773-22920207	Island	CCCCAGCCCCGTCCCAGGTGGTGGTGATCCGTCAAGAGCGGGCGGGGCAGACCAGCGTCT[CG]CTGCTGTGGCAGGAGCCCGAGCAGCCGAACGGCATCATCCTGGAGTATGAGATCAAGTAC	CCCAGGTGGTGGTGATCCGTCAAGAGCGGGCGGGGCAGACCAGCGTCTCG			EPHA8	NM_020526	Body			TRUE	1:22792438-22792767
cg07369174	0.009155021	0.002215488	4.132281235	6.37E-05	0.02827198	chr16	1088364	-	cg07369174	59631408		ATACRAAAATACCAAAAACTAAAACCTCTAAAAAAACACACTCAACCCAC		II			NA	NA	NA	NA	NA	NA	chr16:1088437-1088780	N_Shore	AGTACAGTCACATGCGGAGGTGCCAAGGGCTGGGACCTCTGGGGAGACACACTCAGCCCA[CG]GCAGCAGCAGAGGCTGACGCTCCCACCACCCTGCCTTCTGCTCCAGCCCTGGCTCCTGGG	TGCGGAGGTGCCAAGGGCTGGGACCTCTGGGGAGACACACTCAGCCCACG									16:1028257-1028865
cg09114581	0.013886589	0.003361471	4.13110491	6.40E-05	0.028284264	chr6	32077103	-	cg09114581	28798321	10600378	ATCCCCTACAACAAAAACTAAACCACAACCAACTATAAATCTCAACAACA	ATCCCCTACAACAAAAACTAAACCACAACCGACTATAAATCTCGACAACG	I	A	Red	NA	NA	NA	NA	NA	NA		OpenSea	TCTCCCTCACTTGTCCCCTGCAACAGGGGCTGAGCCACAACCGACTGTGGATCTCGGCAG[CG]ACAGTGAGGAGGGAGTCTGCAGCGAGCAGGGGAGGAGAAGGGGAGGACCAGGATGAGGTC	CGCTGCCGAGATCCACAGTCGGTTGTGGCTCAGCCCCTGTTGCAGGGGAC			TNXB;TNXB	NM_019105;NM_019105	5'UTR;1stExon	low-CpG:32185059-32185094				6:32076957-32077253	Unclassified_Cell_type_specific
cg09594873	0.005070344	0.001227362	4.131089571	6.40E-05	0.028284264	chr14	73958699	-	cg09594873	17681416		AATTTTTAACTATACTTCAAAAACAATTTAAAAACATAACAAACTCCAAC		II			NA	NA	NA	NA	NA	NA	chr14:73957750-73958889	Island	TACTGTGTGGCAGTTTTTGGCTGTGCTTCAAGAGCAGTTTGGAAGCATGGCAGGCTCCAA[CG]TTTACCTCACGCCCCCTAACTCGCAGGGCTTTGCCCCCCACTACGACGACATCGAGGCCT	CGTTGGAGCCTGCCATGCTTCCAAACTGCTCTTGAAGCACAGCCAAAAAC			HEATR4;C14orf169	NM_203309;NM_024644	Body;1stExon			TRUE	14:73027320-73028934	14:73957338-73958818	Promoter_Associated
cg16052975	0.006780838	0.001641495	4.130892715	6.40E-05	0.028284264	chr17	15821016	+	cg16052975	57723478		CCCCTAATACRACCAACATAAACCAAACTAAACAAAAACAAAAACCCTTC		II			NA	NA	NA	NA	NA	NA	chr17:15820620-15821325	Island	GGACTCCAGCGGCAGGGGCCTCCCCAGGCTGCGGCTCCGCGCCGGTGACGGGGGCTCTGC[CG]AAGGGCTCCTGCCCCTGCCTAGCCTGGCCCATGCTGGTCGCATCAGGGGCTCCATTCAAC	CCCTGATGCGACCAGCATGGGCCAGGCTAGGCAGGGGCAGGAGCCCTTCG								TRUE	17:15761346-15762050
cg15959252	0.013331654	0.003227533	4.130602447	6.41E-05	0.028284264	chr12	48578724	-	cg15959252	15705390	20686404	TTCTACCCAACTAAACAAATTATAACAAACTACAAAAAAATAAAACTCCA	TTCTACCCAACTAAACGAATTATAACGAACTACGAAAAAATAAAACTCCG	I	A	Red	NA	NA	NA	NA	NA	NA	chr12:48577361-48578574	S_Shore	ATCGAGAATTCTTTCTGCCCAACTAAGCGAATTATAGCGAACTGCGGAAAGGTGAGGCTC[CG]GGAGAGGAAGCGCCCATCTCTGGACTCCCATCCATCCCTATCCTGTCCTTTCCCCCTTCC	TTCTGCCCAACTAAGCGAATTATAGCGAACTGCGGAAAGGTGAGGCTCCG			C12orf68;C12orf68	NM_001013635;NM_001013635	3'UTR;1stExon		CDMR
cg13530999	0.009176231	0.002222453	4.12887518	6.45E-05	0.028430098	chr9	129427242	+	cg13530999	37774340		ATTTAATACTTCAACCTCTCCAATAAAAAAAATACCTTCATCCCAACTTC		II			NA	NA	NA	NA	NA	NA		OpenSea	AAGTATTTCCTGACCTTGACCAAAGTAATTCAGCTTCCTGAGCCTCAGTTTCTCTACCTA[CG]AAGTTGGGATGAAGGTATCTCTCTCATTGGAGAGGCTGAAGCATTAAACACAGGGATGCC	TTTAATGCTTCAGCCTCTCCAATGAGAGAGATACCTTCATCCCAACTTCG			LMX1B	NM_002316	Body			TRUE
cg07345016	0.01013286	0.002455382	4.126796632	6.50E-05	0.028539407	chr5	176117443	-	cg07345016	43718472		AAAATTTCATTACATAAACACAATTACTTAAATAAACTACATCATTAACC		II			NA	NA	NA	NA	NA	NA		OpenSea	GAGTTTTTATTGGGGTTTCATTACATGGACACAATTGCTTGAATGGGCTGCATCATTGGC[CG]TGAAGCTGAACCCCATCTCCATCCCCCTCTCCTCCATGGAGGTCGGGCTGATATCATGTG	CGGCCAATGATGCAGCCCATTCAAGCAATTGTGTCCATGTAATGAAACCC								TRUE
cg27251126	0.010148274	0.002459267	4.126544747	6.51E-05	0.028539407	chr10	105004470	+	cg27251126	44752384		CTAATATTTATAAAACACTTTACATAAAATTTTCAAAATACTTTAACCCC		II			NA	NA	NA	NA	NA	NA		OpenSea	GTAGATAATACCAACACATAGAGACCACACAGGGTTGTAGTTAGTATTCTATCAGATCAC[CG]GGGTTAAAGTACTTTGAAAACTCCATGCAAAGTGCTCCACAAATATTAGATTGGTGGACA	CGGGGTTAAAGTACTTTGAAAACTCCATGCAAAGTGCTCCACAAATATTA			LOC729020	NM_001143909	TSS1500					10:105004433-105004814	Unclassified_Cell_type_specific
cg00134667	0.011507383	0.002788888	4.126154999	6.52E-05	0.028539407	chr16	1244321	-	cg00134667	55784371		ACCTAACTTCCCAAAACTATTCRCTAACAAATTAATACTTTCCAAATACC		II			NA	NA	NA	NA	NA	NA	chr16:1244669-1245067	N_Shore	TCAGAGCTGGTGCCTGACTTCCCAAGGCTGTTCGCTGACAAGTTGGTGCTTTCCAAATGC[CG]GCTTCTACCTTAAGGAAGGTCCCTCCTGGGTCCACAGTCAGCTGACGGATTGCCTCTCCC	CCTGACTTCCCAAGGCTGTTCGCTGACAAGTTGGTGCTTTCCAAATGCCG			CACNA1H;CACNA1H	NM_021098;NM_001005407	Body;Body			TRUE		16:1244121-1245070	Unclassified	TRUE
cg10455971	0.01117941	0.002709437	4.126100037	6.52E-05	0.028539407	chr5	101119566	-	cg10455971	64801385		TATCTACATTCRCATAAAATAAACACCTCCRCTAAAAACAAATTACAAAC		II			NA	NA	NA	NA	NA	NA		OpenSea	AGCCCTGAGACTGTCTGCATTCGCATGGAGTGGGCACCTCCGCTGGGGACAGATTACAGA[CG]CGTCCGGCCCAAGGAATGCTTTGGAGAGCTGGGAGTGGGGCTGCAAGAAGGGTACTGTCT	GTCTGCATTCGCATGGAGTGGGCACCTCCGCTGGGGACAGATTACAGACG									5:101147230-101147681
cg07010633	0.007620647	0.001847043	4.125864255	6.53E-05	0.028539407	chr17	73824396	-	cg07010633	57675318		CRAATCRCRTAACAAACAAAATACTACTAAAACACTATCCTAACTACAAC		II			NA	NA	NA	NA	NA	NA		OpenSea	ACGCATCCGGTCGGGTCGCGTAACAGACAGAGTGCTGCTGGGACACTGTCCTGACTGCAG[CG]AGGGGCTGAGATGTGCCTGAGGTTTGACTATTACCTTTTTATACGAGAACCTAAAGCTAG	CGCTGCAGTCAGGACAGTGTCCCAGCAGCACTCTGTCTGTTACGCGACCC			UNC13D	NM_199242	Body				17:71335898-71335992	17:73822946-73824716	Promoter_Associated
cg18727637	0.008662564	0.002099823	4.125378129	6.54E-05	0.028539407	chr14	103744086	+	cg18727637	67630409		CAAATCAACAATAAACTATCATTATACCACTATACTCCAACAACCTAAAC		II			NA	NA	NA	NA	NA	NA	chr14:103745232-103746271	N_Shore	TACTGGATATTTTTCTTCCTTTTTTTTTTTTTTTTTTTTTTTCGAGACAGCCTAGGCTGT[CG]TCTAGGCTGCTGGAGTACAGTGGCACAATGACAGCTCACTGCTGACTTGACCTCCCTGGG	AAGTCAGCAGTGAGCTGTCATTGTGCCACTGTACTCCAGCAGCCTAGACG
cg02615582	0.009325302	0.002260591	4.125161254	6.54E-05	0.028539407	chr19	49939549	+	cg02615582	55697471		ATAAAATCCCRCCCTTATTTCCAAAAACTTAATTAAAAAATATAAAATCC		II			NA	NA	NA	NA	NA	NA	chr19:49939610-49940045	N_Shore	AAAATTGCTAGTAGGTCCAAAATGGGGCAGGGGCAACCCCTAGGGAACCTGATGTTGGGG[CG]GACTCTACATTTTTCAATCAAGCCCCTGGAAATAAGGGCGGGACTTCATTTAGATCAGGA	TGAAGTCCCGCCCTTATTTCCAGGGGCTTGATTGAAAAATGTAGAGTCCG			SLC17A7	NM_020309	Body							TRUE
cg24707219	0.011347458	0.002751299	4.124401027	6.56E-05	0.028580502	chr6	31847009	-	cg24707219	12629349		CCACAATAAACRACCTAACATACTCTAATAAAAAAACRCTTTATAATCTC		II			NA	NA	NA	NA	NA	NA		OpenSea	GGCACTACGGACCACAGTGAACGACCTGGCATGCTCTGATAAGAAAACGCTTTATAATCT[CG]CCAACTACCTTAACTGCCGTACACTCCCAACACGCTCCCGCCAAAGATTAAAGTGTGGAA	CACAGTGAACGACCTGGCATGCTCTGATAAGAAAACGCTTTATAATCTCG			SLC44A4	NM_025257	TSS200				6:31954720-31955023
cg25162921	0.009859977	0.002391304	4.123264117	6.59E-05	0.028626999	chr9	21801897	-	cg25162921	35679390		AAAACCTAAATTTAAATTCTAAATCCAAATATATTCRATACCRCTCCRAC		II			NA	NA	NA	NA	NA	NA	chr9:21802524-21802981	N_Shore	GTTGAATGACGGAGACCTGAGTTTGGATTCTGAATCCAGGTGTATTCGATGCCGCTCCGG[CG]TAGAACGGGTTAAAGATGCCCCCAGCCAGGTAGAGCCAGACTGGGAGTTGTGCAAGGTCT	CGCCGGAGCGGCATCGAATACACCTGGATTCAGAATCCAAACTCAGGTCT		TRUE	MTAP	NM_002451	TSS1500				9:21791825-21791905
cg11169848	0.00925872	0.002245682	4.122899273	6.60E-05	0.028626999	chr11	67142030	-	cg11169848	48640443		AAACTTCTTAAATAACTCAACRAAAATACTCCRATTCAAAACRATAAACC		II			NA	NA	NA	NA	NA	NA	chr11:67139887-67141146	S_Shore	TTCAACACCACAGGCTTCTTGGGTGACTCAGCGGGAATGCTCCGATTCAAGGCGATGGAC[CG]CCCGAGCGTCCCCATTTGTGAAATGTTTCCCCATGAAGACCCTGGCATTCTCCTTCCTTT	GGCTTCTTGGGTGACTCAGCGGGAATGCTCCGATTCAAGGCGATGGACCG			LOC100130987;CLCF1;CLCF1	NR_024469;NM_013246;NM_001166212	Body;TSS1500;TSS1500				11:66898529-66898607
cg26265390	0.008240942	0.001998859	4.122823758	6.60E-05	0.028626999	chr6	168867606	+	cg26265390	66777482		RCAACCCTACCCAACATCCTATAAACAAAACTCAAAATAAACAAAAAAAC		II			NA	NA	NA	NA	NA	NA		OpenSea	GGGCGGTAAATCCCAAGCCGCTTCTCCAACATTCCTTTTGGAAAAGGGAGCTGTGTCTTC[CG]TTCCCTTGTCTACTCTGAGCTCTGCCCACAGGATGCTGGGCAGGGCTGCGCCATTGCAGC	CAGCCCTGCCCAGCATCCTGTGGGCAGAGCTCAGAGTAGACAAGGGAACG			SMOC2;SMOC2	NM_022138;NM_001166412	Body;Body				6:168610339-168610535
cg07976359	0.006950752	0.001686154	4.122251542	6.62E-05	0.028647742	chr19	1718954	+	cg07976359	10707498		AAACTTCRATAATTTTTATAAATTCAATATAAACCRCAACCTAAACCCCC		II			NA	NA	NA	NA	NA	NA	chr19:1718830-1719154	Island	GGCGGGAGCTGTCAGCGCCGATCGTGGGGAGGGGGCTCCTCTGCCCCAGGTCGATGGGAG[CG]GGGGCCCAGGCTGCGGTTTACACTGAATCCACAAAAATCACCGAAGCTTGAAAAGTGCTC	CGGGGGCCCAGGCTGCGGTTTACACTGAATCCACAAAAATCACCGAAGCT									19:1669816-1670127
cg21488289	0.008834194	0.002143437	4.121508142	6.64E-05	0.02866989	chr8	57233269	+	cg21488289	60669400		CTTACRCTAACCTCATTTCTCRACTTCATCTTATTAAAACAAATTTCCTC		II			NA	NA	NA	NA	NA	NA	chr8:57232370-57232795	S_Shore	TGGGGTGCAGGCAGGGGCAGGAGTGGGTGCGGCGCTGGCAGGCGGCCTAGGAGAAGAGGG[CG]AGGAAATTTGTTCTAACAAGATGAAGCCGAGAAATGAGGCTAGCGTAAGAGTCACCAGGC	TTACGCTAGCCTCATTTCTCGGCTTCATCTTGTTAGAACAAATTTCCTCG			SDR16C5	NM_138969	TSS200				8:57394645-57395824			TRUE
cg02014733	0.008894822	0.002158265	4.121284605	6.64E-05	0.02866989	chr19	34989280	-	cg02014733	64750505		CCCTACTCCAAAAACCCCTATATAATAAAAACTAATAAACACTTCCTTCC		II			NA	NA	NA	NA	NA	NA	chr19:34988748-34988951	S_Shore	TCATCCCTTCACCCTGCTCCAGGGACCCCTGTGTGGTGGGAACTGGTGGACACTTCCTTC[CG]GGCCCCCCAGCAGCTTGGAGCACAGGGCCGCTCCCTCCTCCACCCACTTGCTTCACTTTG	CCTGCTCCAGGGACCCCTGTGTGGTGGGAACTGGTGGACACTTCCTTCCG			WTIP	NM_001080436	Body
cg19216211	0.00581096	0.001410518	4.119735487	6.68E-05	0.028792097	chr8	22455986	+	cg19216211	74721398		RAACTCCCTAAAACTAAAAACTAAATAAATCTCAAAATCTAAAAAAATAC		II			NA	NA	NA	NA	NA	NA	chr8:22456091-22456508	N_Shore	AGGTGGGAACAGGGGGACATTTACACTTTGGCCCAGTCTCCAGGCGGCTCCCCGCTGGCT[CG]CATCTTTCCAGACCTTGAGACCTACCCAGTCCCCAGCTTTAGGGAGCCCGGGATGAGAAA	CGCATCTTTCCAGACCTTGAGACCTACCCAGTCCCCAGCTTTAGGGAGCC			C8orf58	NM_001013842	TSS1500
cg20955836	0.01442309	0.003501374	4.119266198	6.69E-05	0.028792097	chr20	55836224	+	cg20955836	61786402		CATAACRTAATAAACTCTCAAACCTTTACCRAAATAAACACAACTAATAC		II			NA	NA	NA	NA	NA	NA	chr20:55839287-55839766	N_Shelf	GAGTTCAGCGGACACGTGATATTCACTCACATCGCAGGCATTCCGGTGGTGAGGGGATCG[CG]CACCAGCTGTGTTTATCTCGGCAAAGGCTTGAGAGCCTACTACGCCATGGTAAAGCCCCA	ATGGCGTAGTAGGCTCTCAAGCCTTTGCCGAGATAAACACAGCTGGTGCG			BMP7	NM_001719	Body		CDMR		20:55269579-55269652
cg12628879	0.010927755	0.00265301	4.119002712	6.70E-05	0.028792097	chr20	62092878	+	cg12628879	42802498		CCCRAAATACTAACCATAATCCTAACCAAAAACTACAATTACRACTCCTC		II			NA	NA	NA	NA	NA	NA	chr20:62092326-62092586	S_Shore	CTGACTCTATGGCCTGGGCGGATGCCAAACAAGAATCACACAAGGGGATCCTCTGGCCCA[CG]AGGAGCCGCAACTGCAGCTCCTGGTCAGGACCATGGCCAGCACCCCGGGGGCCGGCCCTC	CCGGGGTGCTGGCCATGGTCCTGACCAGGAGCTGCAGTTGCGGCTCCTCG			KCNQ2;KCNQ2;KCNQ2;KCNQ2;KCNQ2	NM_172108;NM_172106;NM_172107;NM_172109;NM_004518	Body;Body;Body;Body;Body					20:62092845-62093011	Unclassified_Cell_type_specific	TRUE
cg10254923	0.005359944	0.001301383	4.118651702	6.71E-05	0.028792097	chr16	769848	+	cg10254923	27649500		ACAATTACCTAAAAAACTTACTAAATAAATACACCTAATTAAACTCTAAC		II			NA	NA	NA	NA	NA	NA	chr16:770620-772158	N_Shore	TCAAGTCTCAAAAAAAAAAAAAAAAAAAAAAAAAAAAAAAAAAGAAGAGTGGAGAGTGCA[CG]CTAGAGTCCAATTAGGTGCATTCATCCAGTAAGCCTCCTAGGTAACTGCTCTAGGTGCAG	CGCTAGAGTCCAATTAGGTGCATTCATCCAGTAAGCCTCCTAGGTAACTG			FAM173A	NM_023933	TSS1500
cg23206745	0.008188354	0.001988378	4.118107514	6.72E-05	0.028809001	chr11	61976482	+	cg23206745	11742403		AATCCTAAAACTCATCCTAATTTCTATAATCACCRTAACCATAATAAAAC		II			NA	NA	NA	NA	NA	NA		OpenSea	CAGTGTCCTCATGGGCTGTCCCCTGCATTGGAGCTGCACACAGTGTATCATGGCACTCAG[CG]TCTCACCATGGTCACGGTGACCATAGAAACCAGGATGAGTCTCAGGATTAAATATTGAAA	ATCCTGAGACTCATCCTGGTTTCTATGGTCACCGTGACCATGGTGAGACG			SCGB2A1	NM_002407	Body					11:61975167-61976885	Unclassified_Cell_type_specific
cg07655487	0.011181101	0.002715659	4.117269688	6.74E-05	0.028809001	chr11	66849820	+	cg07655487	72621473		AAACTCCTAAAAAATATCACCTCTTAACATTATAAAAACAACAACCCTTC		II			NA	NA	NA	NA	NA	NA		OpenSea	CCCGTGTGGGGCACTGGGAAACATTTCGGAGCTGTGAACTCCTCCTCGTCCTCCCAACAG[CG]AAGGGCTGCTGCCTCCACAATGCCAAGAGGTGACACCTCTCAGGAGCTTCTGTCTGGCCC	AGCTCCTGAGAGGTGTCACCTCTTGGCATTGTGGAGGCAGCAGCCCTTCG								TRUE		11:66848920-66849864	Unclassified	TRUE
cg16365064	0.011308184	0.002746631	4.117110492	6.75E-05	0.028809001	chr5	172984486	+	cg16365064	17761504		AAATTAAATACAAAAACTATAAATTTAAAATTTCTTCAAAACTCTTCCTC		II			NA	NA	NA	NA	NA	NA		OpenSea	GAGAGAGAAGGAAGGTCGCCAGGCAGAATCGCTGCACATCTAGACCCAGGGGAAAGAGAA[CG]AGGAAGAGTCTTGAAGAAACTTTAAATTCACAGTTCCTGCATTCAACTCCTCTAAGGGCT	CGAGGAAGAGTCTTGAAGAAACTTTAAATTCACAGTTCCTGCATTCAACT								TRUE
cg08217733	0.008730142	0.002120553	4.11691703	6.75E-05	0.028809001	chr19	56164466	+	cg08217733	38794314		TTTTCACRTCRTTTTTTAATTTAAATTATCTAAATAATTCTCTATCTCAC		II			NA	NA	NA	NA	NA	NA	chr19:56163662-56167257	Island	CCGCCCTGGCCCCGCGGAGGAGCTGCCCACCTGATTCCCGGACAGACCTCCCCAACTCCG[CG]TGAGACAGAGAATTATTCAGATAATTTAAATTAAAAAACGACGTGAAAATTTGGAATAAA	TTTCACGTCGTTTTTTAATTTAAATTATCTGAATAATTCTCTGTCTCACG			CCDC106;U2AF2;U2AF2	NM_013301;NM_001012478;NM_007279	3'UTR;TSS1500;TSS1500
cg18681352	0.005908377	0.001435265	4.116574657	6.76E-05	0.028809001	chr22	39898064	-	cg18681352	30778313		ATTACCAACAAATAAAAAACCTACCCRATACRACAACCTTATTAAACAAC		II			NA	NA	NA	NA	NA	NA	chr22:39898100-39898789	N_Shore	CAGGCTAAGGGGTTGCCAGCAGGTGAGGGGCCTACCCGGTGCGGCAGCCTTGTTGGACAG[CG]AGGCTACCTCCTGCCCTCTGAACTTCTGCCAGCATCGGGACCACCCCGGTACCCACAGCC	CGCTGTCCAACAAGGCTGCCGCACCGGGTAGGCCCCTCACCTGCTGGCAA			SMCR7L	NM_019008	TSS1500			TRUE		22:39897849-39899127	Promoter_Associated
cg26754761	0.011412964	0.002772676	4.116226668	6.77E-05	0.028809001	chr2	177040938	+	cg26754761	49714354		ATAAAAATTCRAAAAATCTTATTCAACAATATTAACAACCTATAAACCTC		II			NA	NA	NA	NA	NA	NA	chr2:177042751-177043444	N_Shore	TGTTTCCCCTTGGTGCAGCCCCAAGCTCCCTATCAGAGACACATCAGCCAAATTAGTTTC[CG]AGGCTCACAGGCTGCTAACATTGCTGAACAAGATTTTTCGAATTTCTATGTGTTAGGAGT	TAGAAATTCGAAAAATCTTGTTCAGCAATGTTAGCAGCCTGTGAGCCTCG							RDMR
cg10096100	0.013248393	0.003219624	4.11488829	6.81E-05	0.028827861	chr1	26503862	-	cg10096100	27642348	24807454	CAAAATACCAAAACCCTAAAATATCTAAAAAACCAAACAAAAAACAAACA	CGAAATACCAAAACCCTAAAATATCTAAAAAACCGAACAAAAAACGAACG	I	A	Red	NA	NA	NA	NA	NA	NA		OpenSea	CCCTAGCAGGCGCGAGATGCCAGAGCCCTAGGATGTCTGAAGGGCCGGGCAGGAGGCGGA[CG]GGCGTGGGCCAATGGCTGTCGCAGTGCCTCATCTTGCCGTCTGTGTGAGCCCAGGTATGC	CGAGATGCCAGAGCCCTAGGATGTCTGAAGGGCCGGGCAGGAGGCGGACG			CNKSR1;CNKSR1	NR_023345;NM_006314	TSS200;TSS200			TRUE				TRUE
cg09854620	0.010716512	0.002604556	4.114526236	6.82E-05	0.028827861	chr10	131930596	-	cg09854620	39768378		AACCCCCAATAAATTCTACTAACATAAAAACATACCCATTTTATCCAATC		II			NA	NA	rs10829689	0.220521	rs10829689	0.220521	chr10:131934520-131935324	N_Shelf	AGCATCTGCAAAGCCCCCAGTGAGTTCTGCTAGCATAAGAGCATACCCATTTTGTCCAAT[CG]TATTTCTACATAACTGTCCATACTTCGTTGAACCTAAGCATACAAATGGACAGTTTTCCC	CGATTGGACAAAATGGGTATGCTCTTATGCTAGCAGAACTCACTGGGGGC
cg14020846	0.007936568	0.001928977	4.11439262	6.82E-05	0.028827861	chr14	103674272	-	cg14020846	61602389	19746501	AAATCACAACCAAAATCCAACAAAAAATAAACCAAATATTCACACTAACA	AAATCACGACCAAAATCCAACGAAAAATAAACCAAATATTCACGCTAACG	I	A	Red	NA	NA	NA	NA	NA	NA	chr14:103673773-103674343	Island	GCCCGTTCCCGGGGGTCACGGCCAAGATCCAGCGGAGGATGGACCAGGTGTTCACGCTGG[CG]GTGCGCGAGACGGAGGCCCTGATCCCGCCCGAGGTGCCTCCCCGCCAATGCCCAGCACAC	CGCCAGCGTGAACACCTGGTCCATCCTCCGCTGGATCTTGGCCGTGACCC									14:102743179-102744070			TRUE
cg11358114	0.012160655	0.002955697	4.114310569	6.82E-05	0.028827861	chr2	45233390	-	cg11358114	13746362		TAAAATTAAAAATAAAATCCTACAAACCATAATAATATTACAATAAATCC		II			NA	NA	NA	NA	NA	NA	chr2:45231211-45231482	S_Shore	GTTGGCTGACATGGGGTTGAGGATGGAGTCCTGCAGGCCATGGTGGTGTTGCAGTGGGTC[CG]CTCCACCTCCGCCTGGCACCGGCACTGGCACTGCGCTGGGGCCCGGAGGGTGGCCCAGGC	CGGACCCACTGCAACACCACCATGGCCTGCAGGACTCCATCCTCAACCCC			SIX2	NM_016932	Body				2:45086894-45087184
cg09492451	0.016590095	0.004033517	4.113058933	6.85E-05	0.028827861	chr16	54967389	-	cg09492451	37763421	32699365	TTTAACAAAAATCACCACATCATCAAACAAAATCAAAAACAAAAACAACA	TTTAACAAAAATCGCCACATCGTCGAACAAAATCAAAAACGAAAACGACG	I	A	Red	NA	NA	NA	NA	NA	NA	chr16:54962422-54967805	Island	CAAACTGTGGTCTTTGGCAGAGATCGCCACATCGTCGGACAAGGTCAAGGACGGGGGCGG[CG]GGAACGAGGGCTCTCCATGCCCACCGTGTCCCGGGCCCATAGCCGGGCAAGCCCTAGGAG	CGCCGCCCCCGTCCTTGACCTTGTCCGACGATGTGGCGATCTCTGCCAAA			IRX5	NM_005853	Body		DMR		16:53523518-53525278	16:54967336-54967524	Unclassified_Cell_type_specific
cg19028462	0.010472686	0.002546216	4.113039505	6.85E-05	0.028827861	chr13	113677628	-	cg19028462	23709435		AATAAAAACAATTATATCAAATAATAAATCATATCCCATTAAAAAATACC		II			NA	NA	NA	NA	NA	NA	chr13:113677627-113677836	Island	GTCCTGGCCGAAGTGAGAACAATTGTATCAGATAATGAGTCATGTCCCATTGAGGGGTGC[CG]ACAAGGACTCGGGAGGAGGCCACGGAGCCCTGTACTGAGGAGACGCCCACAGGGAGCCTC	CGGCACCCCTCAATGGGACATGACTCATTATCTGATACAATTGTTCTCAC			MCF2L;MCF2L	NM_001112732;NM_024979	Body;Body				13:112724830-112725857			TRUE
cg09714789	0.008663812	0.002106517	4.112862123	6.86E-05	0.028827861	chr13	113422497	+	cg09714789	18674503	49723500	ACCTCTTATATCCCATATAACTCATCACAAAACCACCCTAACAATAACCA	ACCTCTTATATCCCATATAACTCATCACAAAACCGCCCTAACAATAACCG	I	A	Red	NA	NA	NA	NA	NA	NA	chr13:113424898-113425105	N_Shelf	CTTCCTCCGACTTCCTCATAGCCGTTCTTTTATTCCGGCCTCCCAAGATTGCGTGGAGCC[CG]GCCACTGCCAGGGCGGCCCTGTGATGAGCTACATGGGACACAAGAGGCAGCCCCAGGCGC	GCCTCTTGTGTCCCATGTAGCTCATCACAGGGCCGCCCTGGCAGTGGCCG			ATP11A;ATP11A	NM_015205;NM_032189	Body;Body		CDMR		13:112470445-112470772	13:113422486-113422627	Unclassified
cg00664406	0.010652779	0.002590479	4.112281203	6.87E-05	0.028827861	chr3	51740875	+	cg00664406	51640461	25732318	CTAAAAACCTCAAAACCTAAAACTATCCACCTCATAATACTAAATCCCCA	CTAAAAACCTCAAAACCTAAAACTATCCGCCTCGTAATACTAAATCCCCG	I	A	Red	NA	NA	NA	NA	NA	NA	chr3:51740740-51741413	Island	GTCTGACTATGGGGCGGAGTGGGCCACGAAGCACCCGCTCCAGCGCAGAGCGAGAGCGCT[CG]GGGATTCAGCACCACGAGGCGGACAGCTCCAGGCCCTGAGGTCCCCAGAAAAGCTGGAGC	CGGGGATTCAGCACCACGAGGCGGACAGCTCCAGGCCCTGAGGTCCCCAG			GRM2;GRM2	NM_000839;NM_001130063	TSS1500;TSS1500			TRUE	3:51715881-51716416	3:51740394-51741198	Unclassified_Cell_type_specific
cg17957640	0.010682993	0.002597889	4.112181972	6.88E-05	0.028827861	chr11	76839205	+	cg17957640	28652479	53607504	AAAACAAAACCAAAAAAAACCTCCAAAATCTAAATACAATAACATCAACA	AAAACGAAACCGAAAAAAACCTCCAAAATCTAAATACGATAACATCAACG	I	T	Red	NA	NA	NA	NA	NA	NA		OpenSea	GCACAGAGCCCTGAGCAGCCTCTGGACATTAGTCCCAGCCCCAGCACGGCCCGTCCCCCA[CG]CTGATGTCACCGCACCCAGACCTTGGAGGCCCCCTCCGGCTCCGCCTCCTGGGAGAAGGC	CGCTGATGTCACCGCACCCAGACCTTGGAGGCCCCCTCCGGCTCCGCCTC			MYO7A;MYO7A;MYO7A	NM_001127180;NM_000260;NM_001127179	TSS200;TSS200;TSS200			TRUE
cg13680706	0.008169039	0.00198662	4.112028884	6.88E-05	0.028827861	chr9	130487281	-	cg13680706	27669486		AAAAAACCAACTACTAAAATCCCTAAATCAATCAAACTACTTCTCTCCTC		II			NA	NA	NA	NA	NA	NA	chr9:130486339-130486653	S_Shore	GCAGGGCGGGCAGGAGGCCAACTGCTGGGATCCCTGGGTCAATCAAGCTGCTTCTCTCCT[CG]GGGGCGATGGCTCATCCCTGTAATCCCCACGCAGGTGGATCGCCTGAGGTCGAGAGTTTG	GGAGGCCAACTGCTGGGATCCCTGGGTCAATCAAGCTGCTTCTCTCCTCG			TTC16	NM_144965	Body							TRUE
cg02333467	0.008598567	0.002091447	4.111300059	6.90E-05	0.028827861	chr7	100290845	-	cg02333467	68773328		AACATCTCCTAATTCCTAACACTAAAATACAACAAACCTAAAATCTAACC		II			NA	NA	NA	NA	NA	NA	chr7:100291183-100292266	N_Shore	AGTCTTTATGTAGCATCTCCTAGTTCCTAGCACTAGGATGCAACAGACCTGGAGTCTGAC[CG]GGAATGCGAGTAATGACTGTATAACAGAGAAGAGAGACGAGGGGCTTTTAAAAAGTTACT	GCATCTCCTAGTTCCTAGCACTAGGATGCAACAGACCTGGAGTCTGACCG
cg26421140	0.010711151	0.002605812	4.110485105	6.92E-05	0.028827861	chr14	65006053	-	cg26421140	31626327		CATTCCATTAAACRAAATCAAAAACATAACTAAATCACRATCACAACCCC		II			NA	NA	NA	NA	NA	NA	chr14:65006874-65009197	N_Shore	GAAAATCATTCCATTCCATTGAGCGGAGTCAGAAACATGACTAGGTCACGATCACAACCC[CG]TGTGTGCCAGGGTGACCGAGACTGGGTGACTTTATGGTGTTTCAACGTGTGGGTTTTGAC	CGGGGTTGTGATCGTGACCTAGTCATGTTTCTGACTCCGCTCAATGGAAT			HSPA2	NM_021979	TSS1500
cg06470943	0.012511759	0.003044187	4.11004902	6.93E-05	0.028827861	chr1	40839093	+	cg06470943	41631496		ACAACTAACATTTACTAAACTCTTACTATACRCTAAACACTATATTAAAC		II			NA	NA	NA	NA	NA	NA	chr1:40839215-40840022	N_Shore	GTTACATAAGGATGATCATAGGGTCGTTGTGAGGATTATGTTGGGATAGTTCATGCAAAG[CG]CTTAACACAGTGCCTAGCGCATAGTAAGAGCTCAGTAAATGTTAGTTGTTGTCTTCCTTC	CAACTAACATTTACTGAGCTCTTACTATGCGCTAGGCACTGTGTTAAGCG		TRUE	SMAP2	NM_022733	TSS1500		RDMR
cg27123859	0.00978392	0.002380675	4.109725793	6.94E-05	0.028827861	chr6	107230619	-	cg27123859	20710444		TAACTATCTAAAATCTAAAACAACCTCTAAAAACAAAATACAACCTTAAC		II			NA	NA	NA	NA	NA	NA		OpenSea	TCTGGGCATAGTGACTATCTAAGATCTGGAACAACCTCTAAGAACAGGGTACAACCTTGA[CG]TCTGAGAGAACATTACAGCTGGGGAAAGCTTGCTCCAGCAACTTCCCCCTCTCACTGTGT	GACTATCTAAGATCTGGAACAACCTCTAAGAACAGGGTACAACCTTGACG								TRUE
cg10312679	0.006738865	0.001639947	4.109197184	6.96E-05	0.028827861	chr1	16442379	-	cg10312679	18693335		CRAACAAAAAACAAAAAACCTAAAACTCCTTTATCTCTATAATCTCCCTC		II			NA	NA	NA	NA	NA	NA		OpenSea	TGACAGTGGCGCGGGCAGGAGGCAGGGGACCTGGAGCTCCTTTATCTCTGTGGTCTCCCT[CG]TGGGGGACTGGGGGGCAGGAGGGCTGGGGCATGGAGACAGCCACGGGGGTGGCAGCAGGG	GGGCAGGAGGCAGGGGACCTGGAGCTCCTTTATCTCTGTGGTCTCCCTCG								TRUE
cg08242633	0.014141194	0.003441608	4.10889185	6.96E-05	0.028827861	chr8	2591411	+	cg08242633	58775360		AAAAACRACAAAAAACTTCCTAAAAAATAACRCTAATACAATTCCTATCC		II			NA	NA	NA	NA	NA	NA		OpenSea	CACCCCAGGCTTGTGGGACCCGCCTTTACTGTCAGTCAGTGCGCATGCGTGGCCGGGTAT[CG]GACAGGAACTGCACCAGCGTTATCTCCTAGGAAGTTCTTTGCCGTTTTCCGCTTATCAGC	CGGACAGGAACTGCACCAGCGTTATCTCCTAGGAAGTTCTTTGCCGTTTT									8:2578551-2578863	8:2591094-2591512	Promoter_Associated_Cell_type_specific
cg21554217	0.006664891	0.001622092	4.108824134	6.97E-05	0.028827861	chr5	138897467	-	cg21554217	67770470		AATAAAAAAAATCCAATATAAAATCTAAAAAATCTAAAACCACCRTAACC		II			NA	NA	NA	NA	NA	NA	chr5:138897460-138897975	Island	GTGTGAGGACAGGTGGAAGGGATCCAATGTGGGATCTAAGGGGTCTGAGACCACCGTGGC[CG]CGGGAGGCAGGAGAAGGTACCGCAGAGCTCCCGGTGATGTGTCAGGAGGCCCTACACTCG	GTGGAAGGGATCCAATGTGGGATCTAAGGGGTCTGAGACCACCGTGGCCG								TRUE	5:138877538-138878122	5:138897173-138898289	Promoter_Associated
cg00548708	0.009636034	0.002345236	4.108768771	6.97E-05	0.028827861	chr17	48041547	+	cg00548708	36704410	36668482	TTAAAAACACATAAACTAAAAAACACATAACTTCCAAACTCAATAACCCA	TTAAAAACGCGTAAACTAAAAAACGCGTAACTTCCAAACTCGATAACCCG	I	A	Red	NA	NA	NA	NA	NA	NA	chr17:48041282-48043064	Island	GCGCCTCGTTTTGGTCCACCGGGTCCGGGGCTGGGACACCGAGGGAAAACTTCAGAGCTC[CG]GGCCACCGAGCCTGGAAGTTACGCGTCCCCCAGCCCACGCGTCCCCAATCCCGGGGTATT	CGGGCCACCGAGCCTGGAAGTTACGCGTCCCCCAGCCCACGCGTCCCCAA									17:45396167-45396750	17:48041393-48041628	Unclassified_Cell_type_specific
cg00333528	0.00427494	0.001040453	4.108728635	6.97E-05	0.028827861	chr6	89927485	+	cg00333528	30801477		ACAAAAAACTATCCAAATCCAACCCTCAACTAAAACAAATAATAATAACC		II			NA	NA	NA	NA	NA	NA		OpenSea	TGCGGAACTGCTTTCTATGTTCACGTTAATGAGCTCCTCCCTGGATCTATTTTAAGCTTA[CG]GCCATTATTATTTGCTTTAGCTGAGGGCTGGATTTGGACAGCTTCCTGCCCCCACTTCCT	CGGCCATTATTATTTGCTTTAGCTGAGGGCTGGATTTGGACAGCTTCCTG		TRUE	GABRR1;GABRR1	NM_002042;NM_002042	5'UTR;1stExon
cg07724466	0.011359375	0.002764844	4.1085055	6.97E-05	0.028827861	chr2	30369105	+	cg07724466	22704469		CRCATAAACACTCCTAAAAAACATCTATAAATACAAAATTTTTCAACTAC		II			NA	NA	NA	NA	NA	NA	chr2:30369311-30370921	N_Shore	TTTGAGAATCATTTCCACTACCCAGAAAAAACATTCAAATGAGTTGTAAATAAAGTCAAG[CG]CAGTTGAAAAATCCTGTATCCACAGATGTTTCTTAGGAGTGCCTATGCGCTTAGACTCGA	CGCAGTTGAAAAATCCTGTATCCACAGATGTTTCTTAGGAGTGCCTATGC			YPEL5;YPEL5;YPEL5;YPEL5	NM_001127401;NM_016061;NM_001127400;NM_001127399	TSS1500;TSS1500;TSS1500;TSS1500					2:30368947-30369849	Promoter_Associated
cg14781605	0.010868423	0.002645512	4.108249437	6.98E-05	0.028827861	chr1	21864896	+	cg14781605	18655442		CRAATATTCCCAAAAACAATACTCAAAACAACTAAACTCCAAATAACAAC		II			NA	NA	NA	NA	NA	NA		OpenSea	ACGCAAAAGCCACCGGAGCCTTCTGTGGCCGGCTGGAGCGTCCTCTGGGAATGCGAGGAA[CG]CTGTTATCTGGAGCCCAGCTGCCCTGAGCACTGTCTCTGGGAACACCCGCGTCCTTCCTC	CGCTGTTATCTGGAGCCCAGCTGCCCTGAGCACTGTCTCTGGGAACACCC			ALPL	NM_000478	5'UTR			TRUE	1:21737375-21737484
cg07376381	0.019136217	0.004659987	4.106496111	7.03E-05	0.028981491	chr1	32741518	-	cg07376381	10710408	19680443	TCACTACATTCTTTCATCACTTTATCCATCCATTCATTCATTCAAAATCA	TCACTACGTTCTTTCGTCGCTTTATCCATCCATTCATTCATTCAAAATCG	I	T	Red	NA	NA	NA	NA	NA	NA	chr1:32740710-32741544	Island	GGCGGGCCAGACTCACTGCGTTCTTTCGTCGCTTTGTCCATCCATTCATTCATTCAGGAT[CG]TTTTCACTGTCGGTCCGGGACTTCGACCAGAACCAGGGAGAGGTGGTGAAACATTACAAG	CGATCCTGAATGAATGAATGGATGGACAAAGCGACGAAAGAACGCAGTGA			LCK;LCK	NM_005356;NM_001042771	Body;Body				1:32513298-32514277
cg25738116	0.005104435	0.001243446	4.105071072	7.07E-05	0.029065042	chr3	156530658	-	cg25738116	52754322		TCATCTAATATCAAATCCTACAAATAAACTCRACCAAAAAATTAAACCAC		II			NA	NA	NA	NA	NA	NA	chr3:156533839-156535131	N_Shelf	CCTATATCGAATCATCTGATATCAAATCCTACAAATGAGCTCGGCCAAAAGGTTGAGCCA[CG]CTGTCTGACTGTATCATGTTCTCCAGTTGCAATGCAAGACTGAGGCAATCAGTTGTGAGC	CATCTGATATCAAATCCTACAAATGAGCTCGGCCAAAAGGTTGAGCCACG			PA2G4P4	NR_003284	TSS1500
cg02911077	0.003241458	0.000789634	4.105013453	7.07E-05	0.029065042	chr17	76128621	-	cg02911077	41707347		ACCCCACCCTAAACTTAAATAAATATAAAACCCACCAAAAAAAATACTCC		II			NA	NA	NA	NA	NA	NA	chr17:76127521-76128406	S_Shore	CCCTGACCCAGGCCCCACCCTGAACTTGAGTGAGTGTGAGGCCCACCAGGGGAAGTGCTC[CG]GTGCCCACCTGCGCCATGGGGGGGCTGGCCCAGGGCCCAGAGCGTGGCGACAACGCTGGG	CCCCACCCTGAACTTGAGTGAGTGTGAGGCCCACCAGGGGAAGTGCTCCG			TMC8;TMC6	NM_152468;NM_007267	Body;TSS200					17:76128392-76128697	Promoter_Associated
cg12324629	0.01259669	0.003070088	4.10303803	7.12E-05	0.02920948	chr17	19771548	+	cg12324629	67754474		AAATAACAATTACTCCTTTACTCTAACAAAAATCTAAAAATCTACCCTAC		II			NA	NA	NA	NA	NA	NA	chr17:19771609-19771814	N_Shore	GAGGCGGACTTCAGAGAAGCGGGTCTTGAACCCCAGCTGCAGGCAGGACGGGATTATCTG[CG]CAGGGTAGACCCCCAGATTCCTGCCAGAGCAAAGGAGCAACTGCTACTCCAGGCTTTGCC	CGCAGGGTAGACCCCCAGATTCCTGCCAGAGCAAAGGAGCAACTGCTACT		TRUE	ULK2;ULK2	NM_014683;NM_001142610	TSS1500;TSS1500				17:19710693-19712455
cg09158909	0.004628214	0.00112801	4.102989706	7.12E-05	0.02920948	chr20	3800762	-	cg09158909	40602309		ACTAATACCCCAATAATTCTCACRCATATTAACTAAATAAAAACTCAACC		II			NA	NA	NA	NA	NA	NA	chr20:3800761-3801546	Island	TGTACATTTGAACTGGTGCCCCAGTGATTCTCACGCATGTTGGCTAGATAAGAACTCAGC[CG]CAGCCCGTAGCTGCGCGGCCCGGCCTAGGTCCACCCGCCGCCCGTCCCGGAGCCTCCTAA	CGGCTGAGTTCTTATCTAGCCAACATGCGTGAGAATCACTGGGGCACCAG		TRUE	C20orf29	NM_018347	TSS1500				20:3748735-3749576	20:3800518-3801865	Promoter_Associated
cg03999872	0.014103223	0.003438253	4.101857106	7.15E-05	0.029295562	chr20	62272968	-	cg03999872	36651421		AAACAAAACCAAAAACCAAAAACRAATTTCCTAAAAACTAACTAAACCCC		II			NA	NA	NA	NA	NA	NA	chr20:62272291-62273972	Island	GGGGAGGCGCAGAGCAAGGCCAGGGACCAAGGACGGGTTTCCTGGGAGCTGGCTGGGCCC[CG]CTTCTAGCTCGTACCGGAGCCGAGCTTCCTTCAGGGCACTTTCAATATAATGAATTTAGC	CGGGGCCCAGCCAGCTCCCAGGAAACCCGTCCTTGGTCCCTGGCCTTGCT			STMN3	NM_015894	Body				20:61742805-61744392	20:62272781-62274073	Promoter_Associated
cg00682002	0.010729944	0.002616289	4.101207715	7.17E-05	0.029327635	chr7	128531479	+	cg00682002	36801499		CCCCTACCRTCTATATCRCTATCTAATAAATCTACACCTAAATAAAAAAC		II			NA	NA	NA	NA	NA	NA	chr7:128530629-128531356	S_Shore	CCCCTCCCACCTGGGCGGGCCTCTCCTGGCCTCTGCAAGTCCCGCCTCCACTCCCCTGGG[CG]CCTCCCACCCAGGTGCAGACTCACCAGACAGCGACACAGACGGCAGGGGTCAGAGGGGTG	CCCTGCCGTCTGTGTCGCTGTCTGGTGAGTCTGCACCTGGGTGGGAGGCG			KCP;KCP	NM_199349;NM_001135914	Body;Body				7:128317890-128318925	7:128530745-128531767	Unclassified_Cell_type_specific	TRUE
cg03823171	0.015142942	0.003693816	4.099538403	7.22E-05	0.029429836	chr12	127215338	+	cg03823171	64624496		ATTTCTATTCTAAAACTATTCATAATATTTTTCTTTCAAATCTCAATAAC		II			NA	NA	NA	NA	NA	NA	chr12:127210778-127211651	S_Shelf	GTTTCTCATTGTCCATAAGAAGAAAACATACCAGCTATAAAGGGGCCATGAAGGTGTTCC[CG]CCATTGAGATCTGAAAGAAAAATATTATGAACAGTTTTAGAACAGAAATAATTACCCTGT	TTTCTGTTCTAAAACTGTTCATAATATTTTTCTTTCAGATCTCAATGGCG
cg00157179	0.012293541	0.002998922	4.099320016	7.22E-05	0.029429836	chr1	2383687	+	cg00157179	41773357	38715453	TAAAAAACAACAAAAAAACCCAAACCTCAACAACTTCTAAAAAACCTCCA	TAAAAAACGACAAAAAAACCCAAACCTCAACGACTTCTAAAAAACCTCCG	I	A	Red	NA	NA	NA	NA	NA	NA	chr1:2387669-2388086	N_Shelf	GTGGAGGCTGAGTGCAGCTGGGCCGCACGACCCAGGATGCTGGAGCTTCAGGGAGCAATC[CG]GAGGTTCTCCAGAAGCCGCTGAGGCCTGGGTCCCCCTGCCGCCCCCCATCCCCCGGCCCT	CGGAGGTTCTCCAGAAGCCGCTGAGGCCTGGGTCCCCCTGCCGCCCCCCA								TRUE		1:2383392-2383901	Unclassified_Cell_type_specific
cg01015871	0.009137478	0.002229083	4.099208651	7.23E-05	0.029429836	chr16	56599188	-	cg01015871	66733488		CCCTAATAAAAACTTCTCTTCCCTCTAATTAAAAACCACCAATAAAATTC		II			NA	NA	NA	NA	NA	NA		OpenSea	AGCCTGCAGGTCCCTGATGAAAACTTCTCTTCCCTCTAATTAGGAGCCACCAATGGGGTT[CG]TCCTGGGAGCCGACAGGTGGACTGGCCACCTCTGGGGCAGCTCCCACTCTCTGTTGGCTC	CCTGATGAAAACTTCTCTTCCCTCTAATTAGGAGCCACCAATGGGGTTCG		TRUE	MT4	NM_032935	Body
cg03424304	0.014214363	0.003467891	4.098849195	7.24E-05	0.029429836	chr10	133878719	-	cg03424304	49700359		CCAAATAAACTCTAAACRACCTCCTACTTAAAAACCCTATCAAACCCTAC		II			NA	NA	NA	NA	NA	NA	chr10:133879005-133879255	N_Shore	TGGAATCGGACCCAGATGGACTCTAAGCGGCCTCCTGCTTGGAAACCCTGTCAGACCCTG[CG]TTTTCTACAGAGCGGCTGTCACACGGCTTTTCCGGACGGTGATTATGGACTGCGTGTGGG	CGCAGGGTCTGACAGGGTTTCCAAGCAGGAGGCCGCTTAGAGTCCATCTG									10:133728556-133728844			TRUE
cg14152268	0.010105721	0.002467027	4.096315085	7.31E-05	0.029675493	chr14	105287427	-	cg14152268	16692384	48730500	TTTCTAACCCCAAACAAAAAAAACCACAACAACACTTCCCACAAAAATCA	TTTCTAACCCCAAACGAAAAAAACCACAACGACACTTCCCACAAAAATCG	I	A	Red	NA	NA	NA	NA	NA	NA		OpenSea	TAAGAGAAAGAATTTCTAACCCCAAACGGAAGAAACCACAGCGGCACTTCCCACAGAAAT[CG]GAGCTGTGTTGTGAGCCACTAGTAATCCCTCCTTAGAGGTGGCAGGGAAGAGGATCAAAG	TTTCTAACCCCAAACGGAAGAAACCACAGCGGCACTTCCCACAGAAATCG			MGC23270	NR_024396	TSS200				14:104358342-104358589			TRUE
cg16533838	0.008656017	0.002113449	4.095682161	7.33E-05	0.029706385	chr11	46256065	+	cg16533838	55807448		AAAATATAATACTAAACAAAAACCTATCATCTCTAAAATTTCAACTCCRC		II			NA	NA	NA	NA	NA	NA	chr11:46259264-46260048	N_Shelf	ATTGTTCTCTCTGGTGGGCTCACGTTGCAACAGACCCAGTGCAGCCACCTGCTTTCCTCC[CG]CGGAGCTGAAACCCTAGAGATGACAGGCCTCTGCCTAGTATTACATCTTGATCAAATAAG	CGCGGAGCTGAAACCCTAGAGATGACAGGCCTCTGCCTAGTATTACATCT
cg16081457	0.007768294	0.001896937	4.095178218	7.34E-05	0.029722695	chr12	81103680	-	cg16081457	60614505		AAAACTATACTCATTTCCCAAAAAAATCTTCAACRAATTTACCCACAAAC		II			NA	NA	NA	NA	NA	NA	chr12:81102034-81102716	S_Shore	ATTACCACACCAAAACTGTGCTCATTTCCCAAAAAGATCTTCAGCGGATTTACCCACAAA[CG]GCCTTCCCTCTTAGCCTTCCCAGGCCGCTCTTGTCCTGAAGTGTGGATCTGGAGTTCCCG	AAACTGTGCTCATTTCCCAAAAAGATCTTCAGCGGATTTACCCACAAACG							RDMR	TRUE
cg24550112	0.01498174	0.003659473	4.093960947	7.37E-05	0.029819589	chr1	14027521	-	cg24550112	25671393		AAATAAACCTAACAAATCAATATCATTCCCCAAACCTTCRTAATTCTTTC		II			NA	NA	NA	NA	NA	NA	chr1:14026481-14027200	S_Shore	AGTGAGACATGAAGTAAACCTAACAGGTCAGTGTCATTCCCCAAACCTTCGTGGTTCTTT[CG]ATCCACGCGTGAGCCACCGACCCTCCGGGCTTGTAGCTTTGTGTCGGGCTGTGAGCTGCG	AGTAAACCTAACAGGTCAGTGTCATTCCCCAAACCTTCGTGGTTCTTTCG			PRDM2	NM_001135610	5'UTR				1:13900097-13900191			TRUE
cg06024540	0.011317208	0.002765002	4.093020529	7.40E-05	0.029819589	chr6	32135396	-	cg06024540	60607406		AACAAATAACTAAACTATAAAACCRAAATAACCRAATCRAATCTCTCAAC		II			NA	NA	NA	NA	NA	NA	chr6:32134460-32135196	S_Shore	GCTGCAGCCAGAACAGGTGGCTGAGCTGTGGGGCCGGGGTGACCGGATCGAATCTCTCAG[CG]ACCAGGTGCTGCTGCTGGAGGAGAGGCTAGGTGCCTGTGAGTCCTCACACTCCTCCCGCC	CGCTGAGAGATTCGATCCGGTCACCCCGGCCCCACAGCTCAGCCACCTGT			EGFL8	NM_030652	Body
cg12694224	0.007058012	0.001724417	4.092984069	7.40E-05	0.029819589	chr6	15244693	+	cg12694224	16732395		AAAAACCTACTTTTTACCTACCTCCAACCCCCTATCRTACTAATTTAATC		II			NA	NA	NA	NA	NA	NA	chr6:15244877-15246160	N_Shore	TTGTTAATAAGGCGAAGGCCCAAAGCGCTATGCCAGGGCCTGCTACTTCATTTGTTTCAG[CG]ATTAAACCAGCACGACAGGGGGCTGGAGGCAGGTAAAAAGCAGGCTCTTGCGTGGCCCGG	AGAGCCTGCTTTTTACCTGCCTCCAGCCCCCTGTCGTGCTGGTTTAATCG							RDMR		6:15352590-15352784
cg00947859	0.007698905	0.001881044	4.092889926	7.40E-05	0.029819589	chr21	46067411	-	cg00947859	71638474		CAACTCCATCAATAACCACAAAACTACTACCTAAAAAAAATTTTAAACRC		II			NA	NA	NA	NA	NA	NA		OpenSea	TCAGAATCCACCAGCTCCATCAGTAGCCACAGAGCTGCTGCCTGAAGGGGATTTTGAGCG[CG]TCACACTTTCCTCCCCACTGTCTGGGAAGAGACAACCCACAAATCCCTCAGCAGGTGGAC	CGCGCTCAAAATCCCCTTCAGGCAGCAGCTCTGTGGCTACTGATGGAGCT			KRTAP10-11;KRTAP10-11;C21orf29	NM_198692;NM_198692;NM_144991	1stExon;3'UTR;Body			TRUE
cg00398728	0.0088602	0.002165042	4.092391198	7.42E-05	0.029835621	chr19	40362928	+	cg00398728	23759303		AAAACTACCCAATATACTTAACAAAAAAAACTACACCCTATAAAAACAAC		II			NA	NA	NA	NA	NA	NA	chr19:40362695-40363286	Island	TCAGCACCGCCTGGCAGGTCGCGAAGGGGCCCTGGGGGTTCCGGAGCTGCCCGCAGGCCT[CG]TTGCTCTCATAGGGTGCAGTCTCCTCTGCCAAGCACACTGGGCAGCCTTGGGGCCCGCAG	AGGCTGCCCAGTGTGCTTGGCAGAGGAGACTGCACCCTATGAGAGCAACG			FCGBP	NM_003890	Body				19:45054613-45055086
cg02958263	0.0136274	0.003331765	4.090144037	7.48E-05	0.03003799	chr1	174769548	-	cg02958263	20761410		CAACTACTAAACTCACACCTCCTATCAAAAAATCCCAAAACATACACRAC		II			NA	NA	NA	NA	NA	NA		OpenSea	CTGCCCAGCCCCAGCTGCTAAGCTCACACCTCCTGTCAAAAAGTCCCAGGACATGCACGA[CG]AGAGGAGCAAGCTGGTGAATGAGTATGCGTGTCGAGTGCTGGAACTTCTGGGGATGGGGC	CGTCGTGCATGTCCTGGGACTTTTTGACAGGAGGTGTGAGCTTAGCAGCT			RABGAP1L	NM_014857	Body			TRUE		1:174768409-174769631	Promoter_Associated
cg20116138	0.009936549	0.002429529	4.089907387	7.49E-05	0.03003799	chr13	113229334	+	cg20116138	14757503		TTAAAACCATTATTAATTCTTATCAAATATAAAATAAAACAACCCACTAC		II			NA	NA	NA	NA	NA	NA		OpenSea	ACCACAGCTCTCCCAGCCCTGCGCCAGGCTACCAGCCCCTTCTACCTTCAGGGGCACCCC[CG]CAGTGGGCTGCCCCATTCCACACTTGACAAGAACCAATAATGGCCCCAAAACTCCATCAC	TGGGGCCATTATTGGTTCTTGTCAAGTGTGGAATGGGGCAGCCCACTGCG			TUBGCP3	NM_006322	Body			TRUE
cg20967006	0.006882714	0.001683886	4.087399978	7.56E-05	0.030221348	chr1	52343400	-	cg20967006	74809428		CTCACCCAACTAAAACCTAAACCCTCTCTAATATATTCCTAAACRAAATC		II			NA	NA	NA	NA	NA	NA	chr1:52344178-52344939	N_Shore	AAACCTTACAACTCACCCAACTGAGACCTAAGCCCTCTCTAATATATTCCTGGACGAGGT[CG]CCCAACCGTTTTGGTAATGGAGAACTACCCATGGAAACAAGTCACTTCAACTTAGGCCAA	TCACCCAACTGAGACCTAAGCCCTCTCTAATATATTCCTGGACGAGGTCG			NRD1;NRD1	NM_002525;NM_001101662	Body;Body					1:52343345-52343677	Promoter_Associated_Cell_type_specific
cg07537392	0.011097836	0.002715229	4.08725678	7.57E-05	0.030221348	chr7	156309329	+	cg07537392	34740347		RACAATCTTAATTTATAAAACRAACACAAATAACTCCCCTTCRCTTCAAC		II			NA	NA	NA	NA	NA	NA		OpenSea	AACCCTTCCTGGCCCCCTCCATCCTAACAAAGCCTGAGTCGAACACGAAAGGAAGATGGT[CG]CTGAAGCGAAGGGGAGTCATTTGTGTCCGTTCCATAAATCAAGACTGTCGCCTTTCGAAA	CGCTGAAGCGAAGGGGAGTCATTTGTGTCCGTTCCATAAATCAAGACTGT									7:156002008-156002141
cg26398848	0.008895444	0.002176938	4.086218849	7.60E-05	0.030221348	chr2	263559	-	cg26398848	35603475		RAATATAAAAAACTAACCCTTCTCTTCCAAATTAAAAAACTAACAAACTC		II			NA	NA	NA	NA	NA	NA	chr2:263400-265238	Island	CCTTCCCTTCCGGGTGTGAGGGGCTGGCCCTTCTCTTCCAGGTTGGGGGGCTGGCAAACT[CG]AACCTCGCCGGCGCCCTAGCCAAGGCCTCCTCCCCGCGCCTGCCGCGGGTTCCACGCACA	CGAGTTTGCCAGCCCCCCAACCTGGAAGAGAAGGGCCAGCCCCTCACACC			ACP1;ACP1;SH3YL1;ACP1;SH3YL1;ACP1	NR_024080;NM_004300;NM_001159597;NM_001040649;NM_015677;NM_007099	TSS1500;TSS1500;Body;TSS1500;Body;TSS1500				2:253414-253682	2:263424-263674	Promoter_Associated
cg01454752	0.009790439	0.002396323	4.085608803	7.61E-05	0.030221348	chr8	9758847	-	cg01454752	53609437		AATACCTATAATTTAAACTCTCAACTTAAAACATCTAAAAAAAACATTAC		II			NA	NA	NA	NA	NA	NA	chr8:9760750-9761643	N_Shore	GCGTCAGCCATGGTACCTGTGGTTTAAGCTCTCAGCTTAAAGCATCTGAAAGGGGCATTA[CG]TGGGAAGGCATCTGGAGGTTTTACAGGAGGGCAGCACATCAGCGAAGGGTACAGCAACCT	GTACCTGTGGTTTAAGCTCTCAGCTTAAAGCATCTGAAAGGGGCATTACG			LOC157627	NR_024281	Body		CDMR	TRUE
cg08231710	0.015184517	0.003716947	4.085211659	7.62E-05	0.030221348	chr1	1566687	+	cg08231710	43737387	22670401	AAAAACAAAAACAAAAAACTCAAAAACCCAAAAATTCAACAAAACAACCA	AAAAACGAAAACGAAAAACTCGAAAACCCAAAAATTCGACGAAACGACCG	I	A	Red	NA	NA	NA	NA	NA	NA	chr1:1564421-1570006	Island	CCCCGCGGGACGCCGGTGCCCGGTCTCGGTCCCAGCCCAGAGCCGCTCGCGCCTGGACGC[CG]GCCGCCCCGTCGAACCTTTGGGTCTCCGAGCTCCCCGCCCCCGCCCCCAATCAGGACCGG	CGGCCGCCCCGTCGAACCTTTGGGTCTCCGAGCTCCCCGCCCCCGCCCCC			MMP23A;MMP23B	NR_002946;NM_006983	TSS1500;TSS1500			TRUE	1:1555322-1559857
cg17160439	0.010982382	0.002688512	4.084929968	7.63E-05	0.030221348	chr11	64815744	+	cg17160439	58742311		TTAACTCCACRAAATTCACAAAAATAAATAACCCTACAAAATAAAAAATC		II			NA	NA	NA	NA	NA	NA	chr11:64815040-64815722	S_Shore	ACTCCTGCGGGTGCGAGGGGCGACGTCAGCCCCGCGCCGTTCTGTCCTGGGAACCCCTTT[CG]ATCCCCTACCCTGTAGGGCCACTCACTTCTGTGAATTCCGTGGAGCCAATGAGCCCAAAC	CGATCCCCTACCCTGTAGGGCCACTCACTTCTGTGAATTCCGTGGAGCCA			NAALADL1	NM_005468	Body					11:64814877-64815747	Unclassified_Cell_type_specific	TRUE
cg21231689	0.015898908	0.003892122	4.084894498	7.63E-05	0.030221348	chr21	45845341	-	cg21231689	20777421	36795399	AACTCATTACCAAAAACCCTAACTACCACTACACAAAAAAACAAATACCA	AACTCATTACCGAAAACCCTAACTACCGCTACACAAAAAAACAAATACCG	I	A	Red	NA	NA	NA	NA	NA	NA	chr21:45844992-45845693	Island	CACTGCGAGTTCAGCTCATTGCCGAGGGCCCTGACTGCCGCTGCACAAAGAGGCAGGTGC[CG]GCGGGGACGCTGCCTGAGCTCCCGTGGCTGTCCTCCCTGGGGGCCCTGCCCACTTCAGAG	AGCTCATTGCCGAGGGCCCTGACTGCCGCTGCACAAAGAGGCAGGTGCCG	TRUE		TRPM2	NM_003307	Body				21:44669424-44670112
cg10163998	0.005027675	0.001230864	4.084672708	7.64E-05	0.030221348	chr14	106657793	-	cg10163998	38729450		CTAAACCCACAACACATCTATCTCTATAATAACAACTACACCAACTTTAC		II			NA	NA	NA	NA	NA	NA		OpenSea	GCCGGTAAAGCCTGAACCCACAACACATCTGTCTCTGTGGTAACAGCTGCACCAGCTTTG[CG]TATCCCCTGTTCGAGAAAACTGCTGCCGTCGGTGAACACGGTGGCGTCCGCCTTTCTCAG	CGCAAAGCTGGTGCAGCTGTTACCACAGAGACAGATGTGTTGTGGGTTCA									14:105728780-105728879
cg02179982	0.010924582	0.002674671	4.084457869	7.65E-05	0.030221348	chr22	46365647	+	cg02179982	36642361		TCCAAAAAACTTTCAAAAACTTTCCAAATCCCATTACTAAAATCCCAAAC		II			NA	NA	NA	NA	NA	NA	chr22:46366726-46368726	N_Shore	CCAGGACAGGGAGCTAGAGGAGCAGTCCAGATGAAAGGGGGAGGATCAGCTGTCAGCCAG[CG]TCTGGGATCCCAGCAATGGGATCTGGAAAGCTCCTGAAAGTTCTCTGGAGCAGAATGAAG	CCAGAGAACTTTCAGGAGCTTTCCAGATCCCATTGCTGGGATCCCAGACG			WNT7B	NM_058238	Body			TRUE
cg01749500	0.005658992	0.00138552	4.084380958	7.65E-05	0.030221348	chr16	68027075	-	cg01749500	73731503		TACAAACTAAAACAACAACAACAAAAACAACAAACTCAACAAAAACCACC		II			NA	NA	NA	NA	NA	NA	chr16:68027074-68027396	Island	TAGGCACAGGTTACAGGCTGGAGCAGCAGCAGCAGGAGCAGCAGACTCAGCAGAGGCCAC[CG]ACCAAACGTGCCGGGACCCTCGAGGCCGGAGGGCTGCATGTTGTGCAGGGCCGGGCAGGC	CGGTGGCCTCTGCTGAGTCTGCTGCTCCTGCTGCTGCTGCTCCAGCCTGT			DPEP2	NM_022355	Body				16:66584434-66584862	16:68026579-68027947	Promoter_Associated
cg13486406	0.005823762	0.001425959	4.084101288	7.66E-05	0.030221348	chr7	113727612	-	cg13486406	28726483		ATAAAAAAAACTTCTCACTTAACTATTACCTAAAAATCCACAATAACCCC		II			NA	NA	NA	NA	NA	NA	chr7:113724924-113727795	Island	ACCTTTCGGTGATAGGGAGGGCTTCTCACTTGGCTGTTACCTGGAAGTCCACAGTGGCCC[CG]GCGGGCAGGCGGGCGGGCAGAGCGCGGGTCCGAACGCCCTTCGCGCTCGCGGCGGCGCAC	TAGGGAGGGCTTCTCACTTGGCTGTTACCTGGAAGTCCACAGTGGCCCCG						high-CpG:113514794-113515471			7:113514342-113515278
cg10626236	0.00618806	0.00151525	4.083854187	7.66E-05	0.030221348	chr1	1631100	-	cg10626236	13800317	14745306	CAAAATATACAAAATATACAAAATATTTAAAAATCCAAATATACATCCCA	CAAAATATACGAAATATACGAAATATTTAAAAATCCGAATATACGTCCCG	I	A	Red	NA	NA	NA	NA	NA	NA	chr1:1631086-1633226	Island	GTGCGGGGTGTGCAGGGTGTGCGGGGTGTGCGGGGTGTTTGAGGGTCCGGATGTGCGTCC[CG]AGGTCGGAGGGTTGGACGCCCCTGTGTCCAGTTGTTGGGAGGGGTGGGAGGCCTCGCCCT	CGGGACGCACATCCGGACCCTCAAACACCCCGCACACCCCGCACACCCTG			MMP23A;CDK11B;CDK11B;CDK11B;CDK11B;CDK11B;CDK11B	NR_002946;NM_033493;NM_033489;NM_033486;NM_033488;NM_033492;NM_033487	TSS1500;Body;Body;Body;Body;Body;5'UTR				1:1620897-1623086
cg08285677	0.010700715	0.002620417	4.083592369	7.67E-05	0.030221348	chr15	71371827	+	cg08285677	14667503		ACCCCAAAACCAATTAAAAAACAATAAATAATAACACATTTTACAAACAC		II			NA	NA	NA	NA	NA	NA		OpenSea	CAGTTGACTTGAAATGTAGGAAGCCCAAATGAATTCTGAAATAGAGTAGAACCGTGAGAA[CG]TGCTTGTAAAATGTGTCACCACCCACTGCCTTCCAACTGGCTCTGGGGCCTTTCCAGCAC	CGTGCTTGTAAAATGTGTCACCACCCACTGCCTTCCAACTGGCTCTGGGG							DMR
cg07533511	0.005027876	0.001231344	4.083242799	7.68E-05	0.030221348	chr12	94580931	+	cg07533511	24785455		TAAATTTTTTTTTCTCTCTCTCTCTCTCTCTTTCCTACCTAAACTACAAC		II			NA	NA	NA	NA	NA	NA	chr12:94580656-94580874	S_Shore	GTCGCCATGGCAACCCAGTACTGGGGCTCTTGCTGGAGAAGCAAAGGAGGAGAGAGCCTT[CG]CTGCAGCTCAGGCAGGAAAGAGAGAGAGAGAGAGAGAAAAAAAAACCCATAACAGTGTCT	CGCTGCAGCTCAGGCAGGAAAGAGAGAGAGAGAGAGAGAAAAAAAAACCC			PLXNC1	NM_005761	Body			TRUE
cg04457114	0.011119453	0.002723348	4.083008846	7.69E-05	0.030221348	chr5	174159705	+	cg04457114	22673487		AAATTTACRTACCAAACTTCTAACATCRAACRCAAAAATATCTAAAACCC		II			NA	NA	NA	NA	NA	NA	chr5:174158680-174159729	Island	GCAAAAGGACTCTCCCTCACCAGGGACCCGCGAAGGCGCGCATTGCAAGATGTTAGCGTG[CG]GGCTTTAGATATCCTTGCGTCCGATGCCAGAAGCCTGGCACGCAAATTTACCCACCCTTC	CGGGCTTTAGATATCCTTGCGTCCGATGCCAGAAGCCTGGCACGCAAATT							RDMR		5:174091260-174092335
cg25387487	0.007428057	0.001819637	4.082164661	7.71E-05	0.030278385	chr5	157003181	+	cg25387487	16644338		TTAATTCTTTATACCTAACRATTAAATTAACTCTTTCTAAACCTATCTCC		II			NA	NA	NA	NA	NA	NA	chr5:157002174-157003182	Island	CGCCTTGGGTGACACTCAGAGGTGATTCACCCAGCGCCGTCCCCCGGGGGCCGCCACTCT[CG]GAGACAGGCTCAGAAAGAGTTAACCCAACCGCCAGGCACAAAGAACTAAGTGCTATATGG	CGGAGACAGGCTCAGAAAGAGTTAACCCAACCGCCAGGCACAAAGAACTA			ADAM19	NM_033274	TSS1500				5:156934047-156935760	5:157001879-157003195	Unclassified	TRUE
cg21707172	0.011814299	0.002894897	4.08107781	7.75E-05	0.030319606	chr6	155537944	-	cg21707172	40680470	19615504	AAAAACATAACCCTCTATAATCCCATTATCTCCACATCTATAATAACCCA	AAAAACGTAACCCTCTATAATCCCATTATCTCCACGTCTATAATAACCCG	I	A	Red	NA	NA	NA	NA	NA	NA	chr6:155539975-155540193	N_Shelf	CTCTGAGGCTCAGGAGACGTGGCCCTCTGTGGTCCCATTGTCTCCACGTCTGTGGTAACC[CG]GTGCCTTTCTAGAGCAGGCAGGCTCCCGGCATGGGTGGAAACAGAGCAGGGGGCCAGCTT	CGGGTTACCACAGACGTGGAGACAATGGGACCACAGAGGGCCACGTCTCC			TIAM2;TIAM2	NM_012454;NM_001010927	Body;TSS200			TRUE
cg05296057	0.005795069	0.001420172	4.080538959	7.76E-05	0.030319606	chr19	3030247	-	cg05296057	21695398		TAAACTAAACTATCTCCCCTCTCAAACTAAATTTCTTAAAAACAAAAACC		II			NA	NA	NA	NA	NA	NA	chr19:3028592-3029299	S_Shore	GCCATCACCAGTGGACTGGGCTGTCTCCCCTCTCAGACTGGGTTTCTTGAAGGCAGGAGC[CG]TGTCCCACTCAGAACTGGAAGAACCACAGCTCTGCCATCAGACTCAAGTCTCTCCCACGG	CGGCTCCTGCCTTCAAGAAACCCAGTCTGAGAGGGGAGACAGCCCAGTCC			TLE2;TLE2;TLE2	NM_001144762;NM_001144761;NM_003260	TSS1500;Body;TSS1500
cg17737388	0.009440926	0.00231369	4.080462959	7.76E-05	0.030319606	chr1	85724454	-	cg17737388	56686490		ACTATTAAACAAACACATTAAAAAACACTATAACRAACCRAAATTCCTAC		II			NA	NA	NA	NA	NA	NA	chr1:85724701-85725524	N_Shore	TTCCTTTGGAGGCTGTTAAGCAAGCACATTAAGAAGCACTGTGACGAACCGAGGTTCCTA[CG]ATGGACGTGGGCACATGCAACTCCCTGCCGTTCGCTTATCGTTCAGGCTGACTTTTTTTT	CTGTTAAGCAAGCACATTAAGAAGCACTGTGACGAACCGAGGTTCCTACG			C1orf52;C1orf52	NR_024113;NM_198077	Body;Body					1:85724332-85725981	Promoter_Associated
cg19400520	0.004105978	0.001006266	4.080412076	7.77E-05	0.030319606	chr20	55667544	-	cg19400520	26608394	42699437	TTCACTCACACACACACTCATACAAATACACACTCCAACATACAAACTCA	TTCACTCACACACACACTCATACAAATACACGCTCCAACATACAAACTCG	I	T	Red	NA	NA	NA	NA	NA	NA	chr20:55667127-55667401	S_Shore	GACCCCTGCACATTCACTCACACACACACTCATACAGATGCACGCTCCAACATGCAGGCT[CG]TGCACACACACACTCAGAAACACTGTCACACACACCCCTTTCCACACAGCCAGCATGCCA	CGAGCCTGCATGTTGGAGCGTGCATCTGTATGAGTGTGTGTGTGAGTGAA										20:55666899-55667628	Unclassified	TRUE
cg19891452	0.012869872	0.003154968	4.079240682	7.80E-05	0.030399754	chr13	112978703	-	cg19891452	12696304		TATACCACCTAACRTATAACACTTTATTACRACAACCACAAATAAAAAAC		II			NA	NA	NA	NA	NA	NA		OpenSea	TCGTGCTGTCATATGCCACCTGGCGTGTGGCACTTTGTTACGACAGCCACAGGTGGGGGG[CG]AGGACCATCTGCTGAGGAAGCTTCATTTATACCGGGAGGGATGCGTGGAAACTGAACAGC	CGCCCCCCACCTGTGGCTGTCGTAACAAAGTGCCACACGCCAGGTGGCAT								TRUE	13:112026645-112026784
cg07082447	0.011333018	0.002778365	4.07902455	7.81E-05	0.030399754	chr11	30771240	+	cg07082447	57679471		ACAAATATCCAAAAAAAATATCCACATTTTACCTATCCACAAAAATTCAC		II			NA	NA	NA	NA	NA	NA		OpenSea	AATAAAAGAGAAATGGAATAAAACTTCAAGAAAAAGATACGAAAATGATGCTGCAATAAA[CG]TGAATTCCTGTGGATAGGCAAAATGTGGATACTCCTTCTGGATATTTGTAAATGGACAGA	CGTGAATTCCTGTGGATAGGCAAAATGTGGATACTCCTTCTGGATATTTG								TRUE
cg06022902	0.006318069	0.001549455	4.077606241	7.85E-05	0.030515355	chr2	1821361	+	cg06022902	71632411		ACTCCCAAAATTCTCTTCCAAATTAAACCTAAACTAACAATACAATCACC		II			NA	NA	NA	NA	NA	NA		OpenSea	GGCCTGAAGAATGATGCATTCTGTCCAAACGCGGCTGTGTCGGTGCTGCCAATTCCAATC[CG]GTGACTGCACTGCCAGCTCAGGTCCAATTTGGAAGAGAACCCTGGGAGCAGGCCCAGCGC	CGGTGACTGCACTGCCAGCTCAGGTCCAATTTGGAAGAGAACCCTGGGAG			MYT1L	NM_015025	Body		RDMR	TRUE	2:1800337-1800754	2:1820978-1821745	Unclassified
cg23454797	0.010525397	0.00258144	4.077335491	7.86E-05	0.030515355	chr7	27183990	+	cg23454797	57694454		ATTTAACCTCRCCTTAAAAAAACACTACACAAAAACTATCTTTAATAAAC		II			NA	NA	NA	NA	NA	NA	chr7:27182613-27185562	Island	TACGGCTCTGTTTTTGCGAGCGCATGAGGGACAGTGTCCCTGCCGCTCTTAAATGACAGG[CG]TCTATTAAAGATAGCTTTTGTGTAGTGTTTCTCCAAGGCGAGGTCAAATTCCATACACTT	TTTGACCTCGCCTTGGAGAAACACTACACAAAAGCTATCTTTAATAGACG			HOXA5	NM_019102	TSS1500		CDMR			7:27182652-27184498	Unclassified
cg02363526	0.009682188	0.00237521	4.076350113	7.89E-05	0.0305898	chr7	150674012	+	cg02363526	67768452		TTAAAAAAAAATAACATTCCTTATCCATAACCCTATAAACACAAAACAAC		II			NA	NA	NA	NA	NA	NA	chr7:150674737-150675026	N_Shore	TTCACACAATACTGACCATCGGACTGACCCCTCCTTCCCCCAACCACCGTTACAAGCACG[CG]TTGTCCTGTGCTCACAGGGTCATGGACAAGGAATGTCATCCTCTCCCAACTCCCAGGGCC	TGGGAGAGGATGACATTCCTTGTCCATGACCCTGTGAGCACAGGACAACG			KCNH2;KCNH2	NM_172056;NM_000238	Body;Body			TRUE
cg08133919	0.015573362	0.00382221	4.074439733	7.94E-05	0.030748132	chr15	52822439	-	cg08133919	11612336		AATCTAATAAACCATTTCTATCACRAACAACTCTCATAACTAAAACCCCC		II			NA	NA	NA	NA	NA	NA	chr15:52820333-52821639	S_Shore	CCTGTCATGGTAATCTGGTAGACCATTTCTATCACGAACAACTCTCATGGCTGAGGCCCC[CG]GTTGTGTGTGTTGTGTGCGTGTGTATTTGGAGAAAGACCATTCACTGAAAGGAACGGGGC	CGGGGGCCTCAGCCATGAGAGTTGTTCGTGATAGAAATGGTCTACCAGAT			MYO5A;MYO5A	NM_000259;NM_001142495	TSS1500;TSS1500				15:50609705-50609875
cg15991207	0.013013118	0.003193948	4.074304309	7.95E-05	0.030748132	chr1	176811645	+	cg15991207	22725323		TCCATTTCATAATTATTCTTCTTCATTCACCCTTTATTTCCTCCTAAATC		II			NA	NA	NA	NA	NA	NA		OpenSea	CAGTAACTGTGGGAACAAGCCCCTCCCTCCACTGCCTCAGAGGCAGTAAGAAAGAGAGGC[CG]ACCCAGGAGGAAACAAAGGGTGAATGAAGAAGAACAATCATGAAATGGAAGAAGGAGGAA	CCATTTCATGATTGTTCTTCTTCATTCACCCTTTGTTTCCTCCTGGGTCG			PAPPA2	NM_020318	3'UTR
cg11789820	0.013500967	0.003314233	4.07363303	7.97E-05	0.03077745	chr14	58059860	+	cg11789820	52799486		TATATAACCRAACATACTTCCACRTTCCTAAAAAAAACAAACAATTATAC		II			NA	NA	NA	NA	NA	NA		OpenSea	GATGGTAACTGGTAAACAAAAGCACAGAGACATTCTGAGGTAGAGGAATGCATTTGTAAG[CG]TACAACTGTTTGCTCTTTTCAGGAACGTGGAAGTATGCTCGGTCATACAATGAGAGGAAG	GTATGACCGAGCATACTTCCACGTTCCTGAAAAGAGCAAACAGTTGTACG			SLC35F4	NM_001080455	Body
cg13842639	0.020274943	0.004977444	4.073364515	7.98E-05	0.03077745	chr9	38488083	+	cg13842639	66679384	27632433	AAAATTCCACATAAAAAACTCCAACCTATTAATCTCTATAAAAATACCCA	AAAATTCCGCGTAAAAAACTCCGACCTATTAATCTCTATAAAAATACCCG	I	A	Red	NA	NA	NA	NA	NA	NA	chr9:38487602-38488284	Island	TGACTGTCCAGGTAGCGCTCCAGCGGGTCGCCACACCCAGGCGCGCCGTCAGGCGGCTCC[CG]GGCACCCTCACAGAGATCAACAGGCCGGAGTCTCCCACGCGGAACTTCCCCTCCGAGGCC	CGGGCACCCTCACAGAGATCAACAGGCCGGAGTCTCCCACGCGGAACTTC									9:38477546-38478450
cg15580724	0.017163363	0.004214658	4.072302571	8.01E-05	0.030850085	chr11	100557996	+	cg15580724	10756458	37783380	AACTCTCTTAACAATCATCAACATTATAAACCAAAAACAACACACAACCA	AACTCTCTTAACAATCGTCGACGTTATAAACCAAAAACAACGCACAACCG	I	C	Grn	NA	NA	NA	NA	NA	NA	chr11:100557923-100558401	Island	GCAAGCGCTCTGAGCCTGCGTCCGCCGAGGGGGAGGGTTTCCCCAGCCCGGCCGGAGTTG[CG]GCTGTGCGCTGCTTCTGGCTCACAACGCCGACGACTGTCAAGAGAGTTGGGGAGTGGAAC	CGGCTGTGCGCTGCTTCTGGCTCACAACGCCGACGACTGTCAAGAGAGTT			FLJ32810	NM_152432	TSS1500	high-CpG:100063061-100063592			11:100062914-100063824	11:100557261-100559128	Unclassified	TRUE
cg27160395	0.015910184	0.003907382	4.071826744	8.02E-05	0.030850085	chr2	177014949	-	cg27160395	12662457		TCAAATTATCRCCAAACCCATTAAACTACCTAAACTATCTCAAAAAATAC		II			NA	NA	NA	NA	NA	NA	chr2:177014948-177015214	Island	AACTCATTGCTTCAAATTGTCGCCAAGCCCATTAGGCTACCTGAACTGTCTCAGAAAGTG[CG]GGTGGCTGCGTCGAACGGTGGTGGCTCAGAGGAAGAGATTGGGGCCGGCAGCGACCTAGG	CAAATTGTCGCCAAGCCCATTAGGCTACCTGAACTGTCTCAGAAAGTGCG			HOXD4;MIR10B	NM_014621;NR_029609	TSS1500;TSS200				2:176723155-176723249
cg23322114	0.009536552	0.002342146	4.071714411	8.03E-05	0.030850085	chr7	1426612	-	cg23322114	58676364		ACCRAAACAATAATAACCTAATCAAAAAACCAAACATAATACTCAAATCC		II			NA	NA	NA	NA	NA	NA	chr7:1423824-1424053	S_Shelf	GGGCCTGGGTCACCGGGGCAATGGTGGCCTGGTCAGGGAGCCAGGCATGGTGCTCAAGTC[CG]TCTCGGTTTGCCCTGTGGGCCTCCTCTTCCCTCTCCCGAGGACAAGGCGGGTGTCGTGGT	CGGACTTGAGCACCATGCCTGGCTCCCTGACCAGGCCACCATTGCCCCGG									7:1393077-1393247
cg06792065	0.011116796	0.002730738	4.070985122	8.05E-05	0.030860846	chr13	20711179	+	cg06792065	31622355		RTAACRAAAAAACRACRCAAACCTAAATCTAAACCTAAATTAACTAAACC		II			NA	NA	NA	NA	NA	NA	chr13:20710925-20711258	Island	GGCCTCCCGCCGCGATTTGCGGAGCGCACTTGTTCCCAGGTGTGCCAGCGCCCTGCGCAG[CG]GCCCAGCCAACCCAGGCTCAGACTCAGGTCTGCGCCGTTTCCTCGCCACGCTCCCCCGAG	CGGCCCAGCCAACCCAGGCTCAGACTCAGGTCTGCGCCGTTTCCTCGCCA									13:19608926-19609247	13:20710930-20711285	Unclassified	TRUE
cg20839991	0.004815929	0.001183002	4.070937379	8.05E-05	0.030860846	chr6	33088941	+	cg20839991	24715432		TAATAACAACTTTACAAACTTACAAAATCCAAAATTTCTAAAATACATCC		II			NA	NA	NA	NA	NA	NA	chr6:33084740-33084995	S_Shelf	TCTTGCTGTTTGGGCACTCCTTTTTAAAATGCCCTGGCTTGCCACACTGATAGCAACTAG[CG]GATGCACCTCAGAAATCTTGGACTTTGCAAGCTTGCAAAGCTGCTACTAGAGCCTCTGTC	CGGATGCACCTCAGAAATCTTGGACTTTGCAAGCTTGCAAAGCTGCTACT			HLA-DPB2	NR_001435	Body
cg23448803	0.00592037	0.001454782	4.069593965	8.09E-05	0.030882153	chr3	36754544	+	cg23448803	72735480		AACTAACCTTACCAACTACTAACRAAAATACAAAATAACTAAAACTTCCC		II			NA	NA	NA	NA	NA	NA		OpenSea	GGAACTACCAAACCATTCTCCAAAGGAGAAGTCCCATTTTATACTCCCAGCAGCAATGTA[CG]GGAAGTTCCAGTCACTCTGCATCCTCGCTAGTAGTTGGTAAGGTCAGTCTTCTCATTTTA	CGGGAAGTTCCAGTCACTCTGCATCCTCGCTAGTAGTTGGTAAGGTCAGT			DCLK3	NM_033403	3'UTR
cg22291762	0.016563237	0.004070012	4.069579456	8.09E-05	0.030882153	chr6	31148404	-	cg22291762	34722435	46600489	ACAAATATAAAAAACAAAACAAAACCCCACAATCACTAACCTAACTTCCA	ACAAATATAAAAAACGAAACAAAACCCCGCAATCACTAACCTAACTTCCG	I	A	Red	NA	NA	NA	NA	NA	NA	chr6:31148369-31148577	Island	GGGGGACACTTAACAGGTATGGAGGGCGGAGCAGAGCCCCGCAGTCACTGGCCTGACTTC[CG]GAACGAACCGTCGCCAGCAAGCACAGCAGTAGGACCAGGGGGATGCAAGAGCGGGGGCGG	ACAGGTATGGAGGGCGGAGCAGAGCCCCGCAGTCACTGGCCTGACTTCCG									6:31256349-31256556	6:31148178-31148781	Unclassified	TRUE
cg09379935	0.009127991	0.002243036	4.069480228	8.10E-05	0.030882153	chr11	72974155	-	cg09379935	71669393		CACTAAATACTTAACAAAACCRTCTTATAATTACTACAAAAACTAAAACC		II			NA	NA	NA	NA	NA	NA	chr11:72975469-72975797	N_Shore	GACATGGAGGTCACTGGATACTTGGCAGGGCCGTCTTGTAGTTGCTACAGGAGCTGAGAC[CG]GATAGGTGGGCAGGGCACTGCAGAGAAGAGTCCAAGAATTGTCACCTCTCTCAAGAACAT	CGGTCTCAGCTCCTGTAGCAACTACAAGACGGCCCTGCCAAGTATCCAGT			P2RY6;P2RY6	NM_176796;NM_176797	TSS1500;TSS1500
cg04106630	0.006627234	0.001628557	4.069390275	8.10E-05	0.030882153	chr17	76853502	-	cg04106630	67633448		ACTCTTAAAATAACTCTACCTTCCCAAAACCTAATCTTAAATCAAAAACC		II			NA	NA	NA	NA	NA	NA	chr17:76851759-76851973	S_Shore	CAGACAGCCTTACTCTTGGGATGACTCTACCTTCCCAGAGCCTGGTCTTAGATCAGGAGC[CG]GGGATTAACGGGTCCTGGAAAGCCAGGGATCAAAATCCCTGCCGTCCATCTGGAGACACT	CTCTTGGGATGACTCTACCTTCCCAGAGCCTGGTCTTAGATCAGGAGCCG			TIMP2	NM_003255	Body
cg11191368	0.006047197	0.001486572	4.067879977	8.15E-05	0.030889253	chr8	81665271	-	cg11191368	70749341		CAATAACCAACCAACTCCTCTTATATTTCCAAACAAACACAAAACAAAAC		II			NA	NA	NA	NA	NA	NA		OpenSea	TGGCTGGTAGACAGTAGCCAGCCAACTCCTCTTGTATTTCCAAGCAAACACAAGGCAAAG[CG]ATGTTTTTTTATACCTTTTATAAACAATCTGTGTTTAAACAAGGCATACACAATGCTTTC	CGCTTTGCCTTGTGTTTGCTTGGAAATACAAGAGGAGTTGGCTGGCTACT			ZNF704	NM_001033723	Body			TRUE
cg25845889	0.013347423	0.003281456	4.067530594	8.16E-05	0.030889253	chr3	137493275	+	cg25845889	61749393		AAAAAACAATAATAAAAAACAATTCTAAAATATCTTAAAACTACCCTCTC		II			NA	NA	rs61139736	0.030192	NA	NA	chr3:137489051-137489409	S_Shelf	TTTTGACTCAAACTCTATAGACTTATTTGTAGCAAGTGCTTATGATATAATTCAGCTGAA[CG]AGAGGGCAGCTTTAAGACATTTTAGAATTGTTTCTTACCATTGTCTTTTACTTCCTGGGC	CGAGAGGGCAGCTTTAAGACATTTTAGAATTGTTTCTTACCATTGTCTTT
cg03904291	0.010072756	0.002476497	4.067339994	8.16E-05	0.030889253	chr11	119019361	+	cg03904291	16738307		CAAACCTCCCTCCAAAAATCCCCAAACRAAATACAAAAACTTTCAAAAAC		II			NA	NA	NA	NA	NA	NA	chr11:119019643-119020887	N_Shore	TAACTCAGAGAAAGTGTGAATGGGGAGACAGGAGGATGTTCCAATGTCCCAAGGCTCCTG[CG]TTTTTGAAAGCCTTTGCACCTCGTTTGGGGATTCCTGGAGGGAGGCCTGCGCTCATTCAT	AGGCCTCCCTCCAGGAATCCCCAAACGAGGTGCAAAGGCTTTCAAAAACG			ABCG4;ABCG4	NM_001142505;NM_022169	TSS1500;TSS1500					11:119019275-119020452	Unclassified_Cell_type_specific
cg24842760	0.010003087	0.002459457	4.067192918	8.17E-05	0.030889253	chr6	133561719	-	cg24842760	33738461		TTAAACACRAAATATCATTTCAACAATATACCTAAAAAAACTCTAACRCC		II			NA	NA	NA	NA	NA	NA	chr6:133562086-133563586	N_Shore	GCGCAGAAGGCTTAGACACGAAATGTCATTTCAGCAATGTGCCTAGAGAAGCTCTGACGC[CG]CCTTGGAAGTAAGTCGTTGCTGCCTGACCTTTGGGCGTCTGGGACGGATGCCTATACCTG	CGGCGTCAGAGCTTCTCTAGGCACATTGCTGAAATGACATTTCGTGTCTA			EYA4;EYA4;EYA4	NM_172105;NM_172103;NM_004100	TSS1500;TSS1500;TSS1500		CDMR		6:133603342-133605921
cg01012669	0.010096231	0.002482606	4.06678685	8.18E-05	0.030889253	chr2	231822092	+	cg01012669	39656468	19636429	AAAAATAAATCATCCCTCTATCCCACATATCCATACTAAAAACACCACCA	AAAAATAAATCATCCCTCTATCCCGCGTATCCATACTAAAAACACCACCG	I	A	Red	NA	NA	NA	NA	NA	NA		OpenSea	TAAAATAAGGGTTCCTTGAACACCGGCACTGCGATACCATGACAGTCGATCACTGACGGC[CG]GTGGTGTCTCCAGCATGGATACGCGGGACAGAGGGATGATTCACCTCCTGAGCAGGATGG	GGAGGTGAATCATCCCTCTGTCCCGCGTATCCATGCTGGAGACACCACCG									2:231530307-231530576	2:231821425-231822405	Unclassified	TRUE
cg24101283	0.00505699	0.001243527	4.066651612	8.18E-05	0.030889253	chr19	827429	+	cg24101283	66778467		CCRAAAAACTCAAAACAATAAAACTAACAATCCTACRTTAAATCCTACRC		II			NA	NA	NA	NA	NA	NA		OpenSea	AGCGAAACTCCGTCTCAAAATAATAATAATAATAATAATAATAATAATCACCCATACAGA[CG]CGCAGGACTCAACGCAGGACTGCCAGCTCCACTGCCCTGAGCCCCCCGGTGCCAGGCCCA	CGCGCAGGACTCAACGCAGGACTGCCAGCTCCACTGCCCTGAGCCCCCCG			AZU1	NM_001700	TSS1500
cg09581060	0.011829323	0.002908866	4.066643685	8.18E-05	0.030889253	chr2	928673	-	cg09581060	24602414		CTAAAACRTCTTAATAAAACCRCCRACTCAAAAACTAACTAAAAACAACC		II			NA	NA	NA	NA	NA	NA		OpenSea	AGAGGATAAAGCTAAAGCGTCTTAATGAAGCCGCCGGCTCAGGAGCTGGCTGAAAGCAGC[CG]CATTTACAGCCTCAGCCAGGGAAAAGTGCCTTCAGTGCAGACCTGCGTGGGCCTCCGCAA	CGGCTGCTTTCAGCCAGCTCCTGAGCCGGCGGCTTCATTAAGACGCTTTA								TRUE	2:918644-918788
cg17767484	0.009522274	0.002341755	4.066297731	8.19E-05	0.030889253	chr6	36238230	-	cg17767484	35617510	60751490	CAAACAAATACTAAAAAATAACTCCACCTTCCACAAAAAATCAAAAACCA	CAAACAAATACTAAAAAATAACTCCGCCTTCCGCAAAAAATCAAAAACCG	I	A	Red	NA	NA	NA	NA	NA	NA		OpenSea	CCCAGGCTCGGGCAGGCAAGTGCTGAAGGGTGGCTCCGCCTTCCGCAGAAAGTCAGAGGC[CG]AGGAGATGGAAGAACAGGTGTTCAAGGGGGACCCGGACACCCCTCACTCCATCTCCTTCT	CGGCCTCTGACTTTCTGCGGAAGGCGGAGCCACCCTTCAGCACTTGCCTG			PNPLA1;PNPLA1;PNPLA1	NM_173676;NM_001145716;NM_001145717	5'UTR;5'UTR;TSS200
cg08794763	0.013007283	0.003198815	4.06628122	8.20E-05	0.030889253	chr19	2977843	+	cg08794763	52800445		AAAAAAAATCRCCAAAACTCAACCTTAATTTTAAAACAATTTCCTAAAAC		II			NA	NA	NA	NA	NA	NA	chr19:2977241-2977471	S_Shore	CCTAATGCACCTGGCTAACTCCTAGTCATCCTTCAAAACCCCTTTCTAGTGATCTCCCTG[CG]CTTTAGGAAATTGTCTCAAAACTAAGGTTGAGCTTTGGCGACCTTCCCTGGGCTCCCCCG	GGGAAGGTCGCCAAAGCTCAACCTTAGTTTTGAGACAATTTCCTAAAGCG		TRUE	TLE6;TLE6	NM_001143986;NM_024760	5'UTR;5'UTR			TRUE		19:2976744-2977927	Unclassified
cg12934366	0.014363511	0.003532728	4.06584119	8.21E-05	0.030901406	chr8	1960466	-	cg12934366	29664490	30754306	AAAAACAAAAATACAATAACCACAAAAACACAATAAATTATCCCACAACA	AAAAACAAAAATACGATAACCACAAAAACACAATAAATTATCCCGCGACG	I	A	Red	NA	NA	NA	NA	NA	NA	chr8:1956926-1957177	S_Shelf	AAGCAGATGATTAAGAGCAGAAATGCGGTGGCCACAGGGACACAGTAGGTTGTCCCGCGA[CG]AGCCAGTGACAGGAGGAGAGGGAAGGAAAATGGCAGCTGGGGGTCCGGAACGCAGAGCAG	CGTCGCGGGACAACCTACTGTGTCCCTGTGGCCACCGCATTTCTGCTCTT									8:1947838-1947874
cg24119717	0.007976027	0.001962092	4.065063267	8.23E-05	0.030921973	chr5	139488731	-	cg24119717	37671353		CTATTAAAAATTCTAATTCRTTTTAACCTAAACTCCTTACATTTCTATCC		II			NA	NA	NA	NA	NA	NA	chr5:139486931-139487672	S_Shore	TGCGGGACCCTCTGTTGGGGGTTCTAATTCGTTTTGGCCTGGGCTCCTTACATTTCTGTC[CG]GCCAGGCGCTTTTGGACAGCTTTTCGCAGCGGTGTCTAAGCTTGTGTTCGGTGTCCTTGG	TGTTGGGGGTTCTAATTCGTTTTGGCCTGGGCTCCTTACATTTCTGTCCG							RDMR		5:139468544-139468966
cg14865094	0.007290207	0.001793582	4.064608535	8.25E-05	0.030921973	chr3	171088451	-	cg14865094	26602366		ATAAACAAATAAAATAATCCAATTAAAACCTATAACAAACTAAACAACCC		II			NA	NA	NA	NA	NA	NA		OpenSea	AGGCCAGTAACATAAACAAGTAAAGTGGTCCAGTTGGGGCCTGTGGCAAACTGGGCAACC[CG]AGCCTCCTTGAGGGAGGTAGGGTATGGTATGGTAGGGTGGGGTGGGGTGGAGTTTACTTA	CGGGTTGCCCAGTTTGCCACAGGCCCCAACTGGACCACTTTACTTGTTTA			TNIK;TNIK;TNIK;TNIK;TNIK;TNIK;TNIK;TNIK;TNIK	NM_001161563;NM_001161566;NM_001161560;NR_027767;NM_001161565;NM_001161561;NM_015028;NM_001161562;NM_001161564	Body;Body;Body;Body;Body;Body;Body;Body;Body			TRUE
cg13519918	0.010786485	0.002653758	4.064608143	8.25E-05	0.030921973	chr12	89748985	+	cg13519918	65786361		CCRAAACCTTTTTACAAATCCTCAATTCAAAATAAAAAATTAATTCCAAC		II			NA	NA	NA	NA	NA	NA	chr12:89745168-89748144	S_Shore	CCTGTGACGACAAAATGGGTACGGTGAAACGTCCTAAAGTGGTGGTGGGGTGCTATTAGC[CG]TTGGAATTAATTTTTCATTCTGAATTGAGGACCTGTAAAAAGGCCTCGGCTTGGGGACAC	CGAGGCCTTTTTACAGGTCCTCAATTCAGAATGAAAAATTAATTCCAACG							CDMR			12:89747962-89749741	Promoter_Associated
cg17519645	0.007429521	0.001828063	4.064149045	8.26E-05	0.030921973	chr19	52206667	+	cg17519645	43714343	28627358	CTCTTACTAATACTTATATCTAAACAAAAATTCCCAAAATCCCATCCCCA	CTCTTACTAATACTTATATCTAAACGAAAATTCCCGAAATCCCGTCCCCG	I	C	Grn	NA	NA	NA	NA	NA	NA	chr19:52206244-52206726	Island	CCGGCGCGAAGAGTTTAGACGGGCGAGTTAGCCTTCACTAGAGGTTGGGGAGTCAGCTTG[CG]GGGACGGGACTCCGGGAATCTCCGTCTAGACACAAGCATCAGCAAGAGGAGGGTCGCGGG	CGGGGACGGGACTCCGGGAATCTCCGTCTAGACACAAGCATCAGCAAGAG			NCRNA00085	NR_024330	Body		RDMR		19:56897899-56898538	19:52206037-52208766	Promoter_Associated	TRUE
cg00685614	0.01738129	0.004276989	4.063908035	8.27E-05	0.030921973	chr16	89118838	+	cg00685614	27734481	47783341	CCTAACAACAACAACACAAATAAAACATACAAACTCACAAAATATAAACA	CCTAACAACAACAACGCAAATAAAACGTACGAACTCGCGAAATATAAACG	I	C	Grn	NA	NA	NA	NA	NA	NA	chr16:89118801-89119152	Island	GCAACCCAGAGCCAGGCCAAGATCCGGCCCCGGCCTCTGGCACCCGACGCAGATGCCAGG[CG]CCCACACCCCGCGAGCCCGCACGCTTTACCTGCGCTGCTGCTGCCAGGATCCACCTGCCC	CGCCCACACCCCGCGAGCCCGCACGCTTTACCTGCGCTGCTGCTGCCAGG									16:87646089-87646637	16:89118712-89119741	Unclassified_Cell_type_specific
cg19309488	0.007457305	0.001835146	4.063602498	8.28E-05	0.030921973	chr1	175857788	-	cg19309488	58666425		AACCCAAACTTCAAAAAAAACCTCCTAATAATTCTAAAATTAAACTCTCC		II			NA	NA	NA	NA	NA	NA		OpenSea	GATCTAATGCAAGCCCAGGCTTCAAAGAAGACCTCCTGGTGGTTCTGAAGTTAAACTCTC[CG]CCCCTCAACTTCTCACGGGGAAACAGAAGCGGCTACTCTAAGCATGGATGAATACCTGTA	GCCCAGGCTTCAAAGAAGACCTCCTGGTGGTTCTGAAGTTAAACTCTCCG							RDMR	TRUE		1:175856495-175858042	Unclassified
cg18527651	0.006996936	0.001721975	4.063321066	8.29E-05	0.030921973	chr3	10284280	+	cg18527651	72630408		AAAAATCTTAACTCTAAAAAATACTATAACATTACAAAACTACCAATAAC		II			NA	NA	NA	NA	NA	NA		OpenSea	GGAGTATGTGATGATAATCACCCCCAGCAGATTCCATTACCTCAGCAGCTCTTGTTCCCC[CG]CCACTGGCAGTTCTGCAATGCCATAGCATTTTCCAGAGCTAAGATCTCTGGGTTGTATTT	GAGATCTTAGCTCTGGAAAATGCTATGGCATTGCAGAACTGCCAGTGGCG			IRAK2	NM_001570	3'UTR					3:10283889-10284590	Unclassified_Cell_type_specific
cg24603803	0.01014236	0.002496856	4.062052648	8.33E-05	0.030996676	chr1	100111849	-	cg24603803	36636362		TCTCCCCCAAAAAACTCCTTAATTTATAATAACTTTAAACTTACTTCCCC		II			NA	NA	NA	NA	NA	NA		OpenSea	ACCCCCGCTCCTCTCCCCCAGGAGGCTCCTTGATTTATGGTAGCTTTGGACTTGCTTCCC[CG]TCTGACTGTCCTTGACTTCTAGAATGGAAGAAGCTGAGCTGGTGAAGGGAAGACTCCAGG	CGGGGAAGCAAGTCCAAAGCTACCATAAATCAAGGAGCCTCCTGGGGGAG			PALMD;PALMD	NM_017734;NM_017734	1stExon;5'UTR			TRUE
cg07685180	0.006232794	0.001534407	4.062020198	8.33E-05	0.030996676	chr8	600429	-	cg07685180	13757310		AACTAACATCTACCTCACRAATACCACCCACTAAAAAAACAACCCTTATC		II			NA	NA	NA	NA	NA	NA	chr8:600428-600638	Island	CCTGCCCTGGGGGCTGACATCTGCCTCACGGATGCCACCCACTGAAAGGGCAGCCCTTGT[CG]CCTTAACTCGTTTTCCATCTCAGTTACCGTCCTCGGCAGGGCACTGTCACATCCTAACGT	GCTGACATCTGCCTCACGGATGCCACCCACTGAAAGGGCAGCCCTTGTCG									8:589905-590858
cg26963367	0.0082884	0.002040879	4.06119146	8.36E-05	0.031008311	chr15	89157841	+	cg26963367	64686455		AACCTAACAACTACAATTACRATAAATAAAACTAAAAATCAAACTATTTC		II			NA	NA	NA	NA	NA	NA		OpenSea	CTCGGCGATACAAGGGTCACGGCATCTGGCCCGTCGCCTTAACTGCATCAACCGGGTTTA[CG]AAACAGCCTGATTTCCAGCCCCACCCATCGCAACTGCAGCTGTCAGGTTTCCCGGCTCAC	CGAAACAGCCTGATTTCCAGCCCCACCCATCGCAACTGCAGCTGTCAGGT									15:86958804-86958846	15:89157130-89158594	Unclassified	TRUE
cg14307853	0.008823025	0.002172611	4.061023534	8.36E-05	0.031008311	chr9	91924749	-	cg14307853	13707370		ATAAAAATTATAAATATCCTTAACCRACCTATCTCACTTATTCAAAAACC		II			NA	NA	NA	NA	NA	NA	chr9:91925372-91926639	N_Shore	GGCCCTCACCCATGGAGATTATAAATGTCCTTAGCCGGCCTGTCTCACTTGTTCAGAAAC[CG]GAAAAGTCCGTGGTCTGCAGTGTGGAAAAGGGCACCCGGACCTCTTACTTCCAGCCTCTA	CGGTTTCTGAACAAGTGAGACAGGCCGGCTAAGGACATTTATAATCTCCA			CKS2	NM_001827	TSS1500					9:91924690-91926451	Promoter_Associated
cg10831725	0.011574795	0.002850285	4.060924776	8.36E-05	0.031008311	chr19	21666552	-	cg10831725	22601432		TATAATCTAAAAATAACRATCCAAATCCTAAACCTCTCCCACTCAACAAC		II			NA	NA	NA	NA	NA	NA	chr19:21666089-21666928	Island	AGGGGTGGCTGTGTGGTCTGGAAGTGGCGGTCCAGGTCCTGGGCCTCTCCCACTCAGCAG[CG]GGGAGGAGGGGTCGGCGGGGAGTAGGGGCCGGTCGCCCCCCCTTGAGCTCTTCCCCGTCT	GTGGTCTGGAAGTGGCGGTCCAGGTCCTGGGCCTCTCCCACTCAGCAGCG									19:21457596-21458716
cg17616646	0.005632155	0.001387384	4.059549335	8.41E-05	0.031131629	chr11	67271660	-	cg17616646	29806327		AAACTCATAAACAACAAAATATAATATTCCTTAATAAACATCCTAAAAAC		II			NA	NA	NA	NA	NA	NA	chr11:67271659-67272942	Island	GGTACTCGTCCAGGCTCATGGGCAGCAGAATGTGGTATTCCTTGATGAGCATCCTGAAGG[CG]CTCGGCGGGCCGCGCGCGGCCTCCGCTCCTCCTGGCGCAGGGCACGGCGCGACAGTCAGT	CGCCTTCAGGATGCTCATCAAGGAATACCACATTCTGCTGCCCATGAGCC			PITPNM1;PITPNM1	NM_004910;NM_001130848	5'UTR;5'UTR				11:67028182-67029453
cg25443560	0.01177808	0.002902053	4.058533883	8.44E-05	0.031202111	chr19	35790951	-	cg25443560	21750453	56680360	AAACAAAAACAAAACCAAACAATCCTAAAACAAAACCAAAACTAAAAACA	AAACGAAAACGAAACCAAACAATCCTAAAACGAAACCAAAACTAAAAACG	I	A	Red	NA	NA	NA	NA	NA	NA	chr19:35791029-35791289	N_Shore	GGGGGTTGGGTGGGACGGGGGCGGAACCAGGCAGTCCTGGGGCGGGGCCAAGGCTGAGGG[CG]GGGCCGGACAGTGTTGGGGGCGGGGCCGGGCTGGGAGAGGGCACTGGGCCGGTTCCCCAG	GGACGGGGGCGGAACCAGGCAGTCCTGGGGCGGGGCCAAGGCTGAGGGCG			MAG;MAG	NM_002361;NM_080600	Body;Body				19:40482040-40483129	19:35790693-35790958	Unclassified_Cell_type_specific	TRUE
cg04904276	0.011217296	0.002764043	4.058292545	8.45E-05	0.031202111	chr16	11835562	+	cg04904276	29644369	58631304	AACCTAATCTAACAATTATTTATCTACACCTACTATATACCAAACACTCA	GACCTAATCTAACGATTATTTATCTACACCTACTATATACCGAACGCTCG	I	T	Red	NA	NA	NA	NA	NA	NA	chr16:11836073-11837092	N_Shore	AAAATTATATTTACTTGTTCACTGTCCCATCCACTCAAGGGAGCAAAAAGTTCACCCGGA[CG]AGCGTCCGGCACATAGTAGGTGCAGATAAATAATCGTTAGATCAGGCCGGGTGCGGGGCT	GGCCTGATCTAACGATTATTTATCTGCACCTACTATGTGCCGGACGCTCG			TXNDC11	NM_015914	Body		DMR
cg21022732	0.006374172	0.001571126	4.057072123	8.49E-05	0.031307829	chr7	105222024	+	cg21022732	48720307		TACATACCCCAAACTTACCCTAAACCRTAAACTCTAAAAATTCCAAATCC		II			NA	NA	NA	NA	NA	NA	chr7:105223524-105223850	N_Shore	TCTGTCTCCCTCTACCCGGCGCGGTCACGTGACACGCCTGACTGCCCTGTGGCTGCGACC[CG]GACCTGGAATTTCTAGAGCTCACGGTTCAGGGCAAGCCTGGGGCATGTAGCAGGGCAGAG	ACATGCCCCAGGCTTGCCCTGAACCGTGAGCTCTAGAAATTCCAGGTCCG			EFCAB10	NR_027068	TSS200				7:105008982-105009358	7:105221671-105222113	Unclassified_Cell_type_specific	TRUE
cg02793451	0.015054107	0.003711392	4.056189031	8.52E-05	0.031369479	chr16	52582072	-	cg02793451	58703312		CTACRCCCTCCCCAATTTAATTATCTACCAACTACTTTAACCAAAATAAC		II			NA	NA	NA	NA	NA	NA	chr16:52579636-52580845	S_Shore	GGCCGTGAGATCTGCGCCCTCCCCAGTTTAGTTATCTGCCAGCTACTTTAACCAGAGTGG[CG]ACATTCTGAAATATTTCCTATGACACTCGCTAACAGTTTCATCCCCTGGTCACACCTTGC	CGCCACTCTGGTTAAAGTAGCTGGCAGATAACTAAACTGGGGAGGGCGCA			TOX3;TOX3	NM_001146188;NM_001080430	TSS1500;TSS1500		RDMR
cg02580763	0.013782235	0.003398269	4.055663123	8.53E-05	0.031369479	chr5	140745892	+	cg02580763	72621331		ATAAAAATCTTAATACTACCTAAATCAACCAAAATATCAAAAATCCTATC		II			NA	NA	NA	NA	NA	NA	chr5:140745531-140745893	Island	CGTCGAAGACCATGGCCAGCCCCCTCTGTCAGCCACCTTCACGGTCACCGTTGCCGTGGC[CG]ACAGGATCCCTGACATCCTGGCTGACCTAGGCAGTATCAAGACCCCCATTGACCCTGAGG	TGGGGGTCTTGATACTGCCTAGGTCAGCCAGGATGTCAGGGATCCTGTCG			PCDHGA4;PCDHGA2;PCDHGA5;PCDHGB2;PCDHGA1;PCDHGB1;PCDHGA3;PCDHGA5	NM_018917;NM_018915;NM_032054;NM_018923;NM_018912;NM_018922;NM_018916;NM_018918	Body;Body;1stExon;Body;Body;Body;Body;1stExon				5:140725413-140726415
cg08802053	0.007298806	0.001799701	4.055565507	8.54E-05	0.031369479	chr5	92932045	+	cg08802053	12739498		CRTAAAACAAAAACCAAATTAACCACTATCACCTCTAAACACTAAAACAC		II			NA	NA	NA	NA	NA	NA	chr5:92930529-92930830	S_Shore	AGCGCAAGGCGCCCAGTGTAGACTGGCCCGCCAGCTGCAGTAGCCCGAGATGTACCCGCG[CG]TGCTCTAGTGTCCAGAGGTGACAGTGGTTAACTTGGCTCTTGCTCCACGAGGCTGGAACG	GTGGAGCAAGAGCCAAGTTAACCACTGTCACCTCTGGACACTAGAGCACG								TRUE	5:92957743-92957889	5:92931946-92932091	Unclassified_Cell_type_specific
cg01608635	0.007832826	0.001931536	4.055232451	8.55E-05	0.031369981	chr15	89028369	-	cg01608635	22681414		AAAATTAAATAAAACRCAACTCCAACATCTAAAAAACCTACAAATCCTTC		II			NA	NA	NA	NA	NA	NA		OpenSea	AGGACCATGAGGGGGTTGAGTGGGACGCAGCTCCAGCATCTAAGGAGCCTACAGGTCCTT[CG]TGGCTGGGAAGAAAGCCTGGATCCTGACTCACTAAGCTGCTCTGAGGGAGAGCCTCAGGG	GGGTTGAGTGGGACGCAGCTCCAGCATCTAAGGAGCCTACAGGTCCTTCG								TRUE				TRUE
cg01251548	0.009028094	0.002227068	4.053803072	8.59E-05	0.031480875	chr11	17372745	+	cg01251548	69740507		CRCAAAATTCAAAACCCAAATAACACAATAAATATATATACATTTATAAC		II			NA	NA	NA	NA	NA	NA	chr11:17373019-17373665	N_Shore	TGCAGTAGGGTCAATGAGACAAATGGAATGCAGGTTGCTGGGGAAAGAATGCAGGTTCTG[CG]TTATAAATGCACACACATTTACTGTGCCACTTGGGTTCTGAACTTTGCGGTTAAATTGAT	GCAAAGTTCAGAACCCAAGTGGCACAGTAAATGTGTGTGCATTTATAACG			DKFZp686O24166	NR_026750	TSS1500					11:17372692-17373823	Promoter_Associated
cg19911058	0.016635208	0.004103996	4.053417436	8.61E-05	0.031480875	chr20	55904856	+	cg19911058	36742481	68648394	AAAACTCCAAAAACCCCTATCCTAAACTACACCCTTAAAACATAACTACA	AAAACTCCAAAAACCCCTATCCTAAACTACGCCCTTAAAACGTAACTACG	I	T	Red	NA	NA	NA	NA	NA	NA	chr20:55904668-55904976	Island	GCCCCGCCTCTGGGTGTGTGGCGTGGGCACGCCGGCCGCTCAGAAAGCGCGGGAAAGGCA[CG]CAGCCACGCCCCAAGGGCGCAGCCTAGGACAGGGGCTTCTGGAGCTTCTGGCAGCCGTCT	CGCAGCCACGCCCCAAGGGCGCAGCCTAGGACAGGGGCTTCTGGAGCTTC			SPO11;SPO11;SPO11;SPO11	NM_198265;NM_012444;NM_198265;NM_012444	5'UTR;1stExon;1stExon;5'UTR				20:55338047-55338489
cg11633102	0.011878932	0.002930939	4.052943719	8.62E-05	0.031480875	chr7	67084376	-	cg11633102	65605480		ACTTAATTTACAAAAAATATATTCTAAACAAATAATAACRCTACCTCTCC		II			NA	NA	NA	NA	NA	NA		OpenSea	GCCTTTTGCTGGCTTGGTTTGCAGGGAATGTGTTCTGGGCAGGTGATGGCGCTGCCTCTC[CG]CACGGTGACATCAGCCAGAGAGAACTGCTGCCGGGGACGGGAGGGCCCTGGGAATACAGA	CTTGGTTTGCAGGGAATGTGTTCTGGGCAGGTGATGGCGCTGCCTCTCCG								TRUE
cg05130081	0.009223414	0.002275744	4.052921496	8.62E-05	0.031480875	chr7	157867264	-	cg05130081	60638367		ATATTTATCTAAACTACTCCCAAACCCCAACCAACTAAAAATAAACTCCC		II			NA	NA	NA	NA	NA	NA		OpenSea	CATTTCTATGGGTGTTTATCTAGGCTGCTCCCAAACCCCAGCCAACTAGGGGTGAGCTCC[CG]TGGCCACCTGTGACAGTCAGCCCCTCGCAGTAGACGTGCCGACGTGGCTCCCGAGGTGGA	CGGGAGCTCACCCCTAGTTGGCTGGGGTTTGGGAGCAGCCTAGATAAACA			PTPRN2;PTPRN2;PTPRN2	NM_002847;NM_130842;NM_130843	Body;Body;Body				7:157560025-157560079
cg16021223	0.012061816	0.002976268	4.052664818	8.63E-05	0.031480875	chr1	20143217	+	cg16021223	38691405		CAATTTCCAACTTAACTTTCCCTTATAACTTAATAATTTTAAAACCCCAC		II			NA	NA	NA	NA	NA	NA		OpenSea	TCCCATTTCTTCTCAACCTGTAGCTAGACCATCAGTTACCTCTGTGAAAGGAAAATAAAT[CG]TGGGGCCCCAAAATCACTAAGCCACAAGGGAAAGTCAAGCTGGAAACTGCTTAGGGCCAG	CGTGGGGCCCCAAAATCACTAAGCCACAAGGGAAAGTCAAGCTGGAAACT			RNF186	NM_019062	TSS1500			TRUE
cg17286157	0.008876676	0.002191203	4.05105186	8.68E-05	0.031552036	chr12	6813142	-	cg17286157	39735426		CAAAACACACTAAATATAAACCCRACCAAAAAACCATATAAATCAAATAC		II			NA	NA	NA	NA	NA	NA	chr12:6809214-6809816	S_Shelf	TGGGGGAAAGACAAGGCACACTGGATGTGAACCCGGCCAAGGGGCCATGTGAGTCAGGTG[CG]CAACTCCTGCCACCTCCTGGGCCCCTTAAGCCCCAGAGCATCCTGAGGATATGCTCCAGG	CGCACCTGACTCACATGGCCCCTTGGCCGGGTTCACATCCAGTGTGCCTT										12:6813073-6813168	Unclassified_Cell_type_specific
cg20058187	0.008011428	0.00197765	4.05098451	8.69E-05	0.031552036	chr11	121665730	+	cg20058187	49765346		CCAAATAATATACTCCTACTTTTCCCCRATTAAATATTCATAACCTACTC		II			NA	NA	rs57810623	0.022	rs57810623	0.022		OpenSea	CTGCGCAGCAGACACTCCTTCCTCCATGACTGTTCAAGGGCGGGGGTGGGGAGGGAGGAA[CG]AGCAGGCCATGAATATTTAATCGGGGAAAAGTAGGAGCACATTATTTGGATAAACTACTT	CGAGCAGGCCATGAATATTTAATCGGGGAAAAGTAGGAGCACATTATTTG								TRUE	11:121170785-121170941
cg01293647	0.014297771	0.003529496	4.050938746	8.69E-05	0.031552036	chr17	37764264	-	cg01293647	74677349		TAACACRTCACRAACAACAACTATCACATAAAAAACRATAATTAACATAC		II			NA	NA	NA	NA	NA	NA	chr17:37764092-37764304	Island	CCATATGGGCTTGGCACGTCACGGGCAGCAGCTATCACATGAGAGACGGTGATTGGCATG[CG]TCTGCACTGGGGGAGAGCCGGCTCCCCCGGGACCCGCCGCCATCTGTCACTCTCTACTCC	CGCATGCCAATCACCGTCTCTCATGTGATAGCTGCTGCCCGTGACGTGCC		TRUE	NEUROD2	NM_006160	TSS200				17:35017380-35017820
cg11059159	0.01837324	0.004535744	4.050766102	8.69E-05	0.031552036	chr2	128453445	+	cg11059159	12606302		AAATAAAAAACRCAATTAACATTATCACCACRCTACCTACACTTAAATAC		II			NA	NA	NA	NA	NA	NA	chr2:128453174-128453446	Island	GAGGAGTCTGCCCATCCCCAGCAGCACGCGAGCGCCGCCAGCGCTCCCTGGGCACCCGCT[CG]CACTCAAGTGCAGGCAGCGTGGTGACAATGCCAACTGCGCCCCCTATCTCTGACAGGCTC	CGCACTCAAGTGCAGGCAGCGTGGTGACAATGCCAACTGCGCCCCCTATC										2:128453127-128453670	Unclassified_Cell_type_specific	TRUE
cg04743066	0.009833731	0.002428172	4.049848947	8.72E-05	0.031561355	chr19	15619078	+	cg04743066	59600508		AAAAAAACAAAAACTTAAACACCTAAAAATCCCAAACCATCAAACTCCCC		II			NA	NA	NA	NA	NA	NA	chr19:15619223-15619613	N_Shore	GGAGGAGTGTGGTCCAGAGCGGGACTTGGGCGCTAATGCGGCCCAGCAGTGGCAGGAGGG[CG]GGGAGCCTGATGGTTTGGGACTTCTAGGTGTCCAAGTCTCTGTCTCTCTTCATCTCTCCA	CGGGGAGCCTGATGGTTTGGGACTTCTAGGTGTCCAAGTCTCTGTCTCTC			CYP4F22	NM_173483	TSS1500					19:15618869-15619738	Unclassified_Cell_type_specific
cg05577016	0.006442887	0.00159093	4.049761384	8.73E-05	0.031561355	chr4	7945149	+	cg05577016	71630386		AATAAACRATCAACTCTCATATTCTAATTCAAACAACCCCAACACACCAC		II			NA	NA	NA	NA	NA	NA	chr4:7940563-7941853	S_Shelf	CCAAGCAACATTGTCCTGCCCAGGGAGATATAAGTGGAAGTTGGCTGACAGGTTTCTAGC[CG]TGGTGTGCTGGGGCTGTTTGAACCAGAACATGAGAGCTGACCGTCCATTGTTCGGGAATT	ATGGACGGTCAGCTCTCATGTTCTGGTTCAAACAGCCCCAGCACACCACG
cg16274205	0.008469015	0.002091473	4.049305567	8.74E-05	0.031561355	chr3	94243571	+	cg16274205	41616424		CCATCTCTATCAAAAAATAAACAAAAAACCACAATACATATCTAAATCAC		II			NA	NA	NA	NA	NA	NA		OpenSea	CTCTGTTAGTGACAGAATTTAAAATATTTGTTATTTTTTTTTGCCTGGGTAATGAAGTAC[CG]TGACCCAGATATGTACTGTGGCTCCTTGTTTATTTTCTGACAGAGATGGGGTTTGAGGTG	CATCTCTGTCAGAAAATAAACAAGGAGCCACAGTACATATCTGGGTCACG								TRUE
cg01198033	0.009894693	0.00244357	4.049277105	8.74E-05	0.031561355	chr7	155302342	-	cg01198033	16734409		AAATTAAAAAAACCCAAAATCTAACCCTCCCCRAAACTACCCTTAACTAC		II			NA	NA	NA	NA	NA	NA	chr7:155302253-155303158	Island	TAGTCGGGGAGAAGTTGGGGAGGCCCAAAGTCTGGCCCTCCCCGGGGCTGCCCTTGGCTG[CG]CGTCCCCCACGCTGCAGCCGCGCGATGGCCCGGGCTGGGGTGGACGTGGGGCTGGGAGAG	AGTTGGGGAGGCCCAAAGTCTGGCCCTCCCCGGGGCTGCCCTTGGCTGCG			CNPY1	NM_001103176	5'UTR		DMR		7:154995003-154995965
cg19874726	0.007879947	0.001946114	4.049066857	8.75E-05	0.031561355	chr14	61114476	+	cg19874726	73609416		ACAAACTCCTTCTATTCTCTATAACRTTTCRAACAAAAATTCAAAAAAAC		II			NA	NA	NA	NA	NA	NA	chr14:61114102-61116552	Island	GTTTTCCCCCAAACTCTTTGGCTTCGCGGAGCGCTCTCCCCGCCACAGCCACCTCCCCAC[CG]TCCTTCTGAATCTCTGTCCGAAACGCTATAGAGAACAGAAGGAGCCTGCCCAGGTGGCCG	CAGGCTCCTTCTGTTCTCTATAGCGTTTCGGACAGAGATTCAGAAGGACG			SIX1	NM_005982	Body	high-CpG:60184225-60184233			14:60183856-60184509
cg15796980	0.009412844	0.00232556	4.047560199	8.80E-05	0.031600089	chr6	13860443	-	cg15796980	36744466	51666322	AAAAAACACTTACAAACCAAATAAAATTCAAAATAAACATAAACTCAACA	GAAAAACGCTTACGAACCAAATAAAATTCGAAATAAACGTAAACTCGACG	I	A	Red	NA	NA	NA	NA	NA	NA		OpenSea	AGCCGGGGCTGCGGGAGGCGCTTGCGGGCCAGATAGAGTTCGGAGTGGGCGTGGGCTCGG[CG]GGCCCCGCACTCGGAGTGGCTGGCTGGCCGGCCCTGCCACCCCGGGCAGTGAGGGGCTTA	GGGAGGCGCTTGCGGGCCAGATAGAGTTCGGAGTGGGCGTGGGCTCGGCG									6:13968070-13968736
cg21043213	0.013112965	0.00323993	4.047298815	8.81E-05	0.031600089	chr4	74847710	-	cg21043213	53636431		CRAAACTCATACTACRACAAAACTTCCAACAAAATCTCAATACTCAATAC		II			NA	NA	NA	NA	NA	NA	chr4:74847528-74847830	Island	GAACCCGGCTGCGGAGCTCATGCTGCGGCAGAGCTTCCAGCAGGATCTCAGTGCTCAGTG[CG]ATGGGAAACTCGGGCTGGGTCTCTGTGGCCAATGACTCCTGAGCCTCGCCGGCACGTTTT	CGCACTGAGCACTGAGATCCTGCTGGAAGCTCTGCCGCAGCATGAGCTCC			PF4;PF4	NM_002619;NM_002619	1stExon;5'UTR				4:75066498-75066659
cg07922606	0.00676491	0.001671489	4.047235126	8.81E-05	0.031600089	chr6	26225389	-	cg07922606	67794451		AAACAAACCAATCTTCCTAACTCATTTACTTTACAAATAAACTATAACRC		II			NA	NA	NA	NA	NA	NA	chr6:26225386-26225790	Island	CCTATATAGAGGGGCAAACCAATCTTCCTAACTCATTTACTTTGCAGATGAACTATGGCG[CG]TACTAAGCAGACGGCTCGTAAATCCACAGGCGGTAAAGCACCGCGCAAACAGCTGGCCAC	CGCGCCATAGTTCATCTGCAAAGTAAATGAGTTAGGAAGATTGGTTTGCC		TRUE	HIST1H3E	NM_003532	1stExon					6:26225338-26226287	Promoter_Associated
cg25044524	0.012505148	0.003089918	4.047080777	8.82E-05	0.031600089	chr17	20058819	+	cg25044524	62685391		TACTCACCCAAAATAAATACTATAACTAATAATAAAAATACATACCAATC		II			NA	NA	rs72830165	0.031107	rs72830165	0.031107	chr17:20059028-20060060	N_Shore	GTCGTTCAGGGTAATTTCCATTTTAGTAATTTCCGACAGCGGCAGAACAGTTTCTACTTA[CG]ATTGGTATGCATTTTTATTATTAGCCATAGTATTCATTTTGGGTGAGTACGTCTTTGTTA	CGATTGGTATGCATTTTTATTATTAGCCATAGTATTCATTTTGGGTGAGT			CYTSB;CYTSB;CYTSB;CYTSB	NM_152904;NM_001033555;NM_001033554;NM_001033553	Body;TSS1500;TSS1500;Body					17:20058608-20060003	Unclassified
cg13531989	0.007938164	0.001961569	4.046844936	8.82E-05	0.031600089	chr19	52773396	-	cg13531989	73673406	62739402	CCTTTTCACAATCACAACTTCTCCAAATCCTATATTAAAAAAAATAACCA	CCTTTTCGCAATCACGACTTCTCCGAATCCTATATTAAAAAAAATAACCG	I	A	Red	NA	NA	NA	NA	NA	NA	chr19:52772706-52773257	S_Shore	TCTGTCCCCAGGCCTTTTCGCAGTCACGGCTTCTCCGGATCCTGTGTTGGGGGAGGTGGC[CG]GGACCTATCTCAGGGCACCCAGTGTTCTTCCGTCCCAAATTCCTCCCATTGGAAACTGTG	CGGCCACCTCCCCCAACACAGGATCCGGAGAAGCCGTGACTGCGAAAAGG			ZNF766	NM_001010851	Body					19:52772302-52773812	NonGene_Associated
cg20640433	0.006925227	0.001711308	4.046745348	8.83E-05	0.031600089	chr6	129204206	-	cg20640433	37607404		AAAAATCCTTTAATAAAAAACCRTCCTAAAACCRCRTACCCATAAAAAAC		II			NA	NA	NA	NA	NA	NA		OpenSea	CTCTAGGAAAGGAGGATCCTTTAATAGAGGGCCGTCCTGGGGCCGCGTGCCCATGGAAGG[CG]AGAGTGGAGGAGTGTCCTCTTTCTCCCCCACCCTCAGGCGGCGGCCCGGCCAAAGCCAGA	CGCCTTCCATGGGCACGCGGCCCCAGGACGGCCCTCTATTAAAGGATCCT		TRUE	LAMA2;LAMA2	NM_001079823;NM_000426	TSS200;TSS200			TRUE				TRUE
cg18929335	0.008706786	0.002151908	4.046077018	8.85E-05	0.031600089	chr10	30336504	-	cg18929335	33800420	64623430	CTTACCCCACCTCCAAAATTCTAAAAACAAAAATACTCTAAAACTCCCCA	CTTACCCCGCCTCCGAAATTCTAAAAACAAAAATACTCTAAAACTCCCCG	I	T	Red	NA	NA	NA	NA	NA	NA		OpenSea	TTCACAGTGAAACTTACCCCGCCTCCGAGGTTCTGGAAGCAGAAGTGCTCTGGGGCTCCC[CG]TGGCCTCTCGGTGTGCTGCGGCGGCTTTCGGAGTCACTCACATGTCCTTTCCCCGCGGAC	CGGGGAGCCCCAGAGCACTTCTGCTTCCAGAACCTCGGAGGCGGGGTAAG			KIAA1462	NM_020848	Body				10:30376510-30376593
cg17822807	0.009184676	0.002270069	4.045989103	8.85E-05	0.031600089	chr7	31107864	+	cg17822807	32654362		AAATAAAAATAAAACTCTACCCAACCCATAAACTAATAAAAATTAAATAC		II			NA	NA	NA	NA	NA	NA		OpenSea	CTCTCAGACACGCACGCATGTGCGCGCGCACACACACACACACACACACACGTACAAGAA[CG]CATTTAACCCTCACCAGCCTATGGGCTGGGTAGAGTTTTACCCCCACTTAACAGATGAGG	CGCATTTAACCCTCACCAGCCTATGGGCTGGGTAGAGTTTTACCCCCACT	TRUE		ADCYAP1R1	NM_001118	Body
cg22695084	0.00603236	0.001491	4.045848679	8.86E-05	0.031600089	chr7	155971174	-	cg22695084	48637457		CTCCCCTACTAAACTTTAACACATTCTCCCCACCAACCAAACTAAAATTC		II			NA	NA	NA	NA	NA	NA		OpenSea	GGAAGACAGCGCTCCCCTGCTAAGCTTTGGCACATTCTCCCCACCAGCCAGGCTGGAGTT[CG]TATAGAAGGGAGAGGCGGGATCGGGGGCGAGGAAGGGAGGGCGTGAGAGTGAAGGCAGAG	CGAACTCCAGCCTGGCTGGTGGGGAGAATGTGCCAAAGCTTAGCAGGGGA									7:155663734-155664033
cg16166968	0.011168211	0.002761074	4.044879768	8.89E-05	0.031611678	chr1	120439036	-	cg16166968	67780383		ACTATTCAATCCCTACAACTCTAACCTCRCRAATCAAATTTCTAAAAACC		II			NA	NA	NA	NA	NA	NA	chr1:120439013-120439220	Island	AGCCTCAGTTTGCTATTCAGTCCCTGCAACTCTGGCCTCGCGAGTCAGATTTCTGGGGGC[CG]CCGCTAGAGGCGCCTGAGCTCAAAACCCGGCTCCCCTGGCAGGGTTTCCGGGGGAGCCCG	CGGCCCCCAGAAATCTGACTCGCGAGGCCAGAGTTGCAGGGACTGAATAG			ADAM30;ADAM30	NM_021794;NM_021794	1stExon;5'UTR				1:120240401-120240737
cg03078486	0.016308227	0.004032568	4.044129366	8.91E-05	0.031611678	chr6	31148474	+	cg03078486	21793347	18606327	TAATTCCACCAACCTAATTACCAAAAATCTAAACCTAAACAAAAAACACA	TAATTCCGCCGACCTAATTACCGAAAATCTAAACCTAAACGAAAAACACG	I	A	Red	NA	NA	NA	NA	NA	NA	chr6:31148369-31148577	Island	CGTCGCCAGCAAGCACAGCAGTAGGACCAGGGGGATGCAAGAGCGGGGGCGGCCGGGGAT[CG]TGCTTCTCGCTCAGGTCCAGATTCCCGGCAACCAGGCCGGCGGAATCACGTGCCATGCTC	CGTGCTTCTCGCTCAGGTCCAGATTCCCGGCAACCAGGCCGGCGGAATCA									6:31256349-31256556	6:31148178-31148781	Unclassified	TRUE
cg13924604	0.011426787	0.002825735	4.043828558	8.93E-05	0.031611678	chr5	1286259	+	cg13924604	21803360		AACTCACRAAAAAAACRATCATCTTAACCCRTAAATATCTAAAACACCAC		II			NA	NA	NA	NA	NA	NA	chr5:1286098-1286355	Island	CAGGCTGAACCCAGGCCGAGCGGACGTTGCTGTCACTCACTGGCTAAGGAACGCTGGCCA[CG]TGGTGCTCCAGACACTCACGGGCCAAGATGACCGCCCTCCTCGTGAGTCTCCACATCTTC	ACTCACGAGGAGGGCGGTCATCTTGGCCCGTGAGTGTCTGGAGCACCACG			TERT;TERT	NM_198255;NM_198253	Body;Body				5:1339031-1339355
cg04162647	0.011408689	0.00282147	4.043526326	8.94E-05	0.031611678	chr14	99734598	-	cg04162647	21719426		CTAACCCTATCTATAAATTTAACTAACTCATTATAAAACCCTTCTCAAAC		II			NA	NA	NA	NA	NA	NA	chr14:99736040-99737584	N_Shore	TCCTCTTGTCCCTGGCCCTGTCTGTAAATTTAACTAGCTCATTATGGAGCCCTTCTCAGA[CG]CTCCCTCCCCCCTCTCCCCTCCCCACCGCCACCCACCCACAAAGACCATGCGTGCTATTT	TGGCCCTGTCTGTAAATTTAACTAGCTCATTATGGAGCCCTTCTCAGACG			BCL11B;BCL11B	NM_022898;NM_138576	Body;Body		RDMR			14:99734440-99734845	Unclassified
cg05972316	0.005040809	0.001246666	4.043432851	8.94E-05	0.031611678	chr5	1204924	-	cg05972316	69662362		ATATAACRCCAACACAACTATTTCCAACTATCTCTTCTTTACTACTCAAC		II			NA	NA	NA	NA	NA	NA	chr5:1207045-1207529	N_Shelf	CTTCCAGGACCATGTGGCGCCAGCACAGCTGTTTCCAGCTGTCTCTTCTTTGCTGCTCAA[CG]CCTGGCCCCGGGGTCAGCTTTCCCCTTAGTCCATCTGCAGCTAATTCTTAGCAAAAATCC	TGTGGCGCCAGCACAGCTGTTTCCAGCTGTCTCTTCTTTGCTGCTCAACG			SLC6A19	NM_001003841	Body			TRUE				TRUE
cg14800351	0.007199449	0.001780848	4.042708699	8.96E-05	0.031611678	chr11	31817881	+	cg14800351	66784455		TAAAAAATCTATTAACTAAACTTCTTATAACACAATATAACCCRCTACAC		II			NA	NA	NA	NA	NA	NA	chr11:31820060-31821416	N_Shelf	TTTCGTGGGCAGAATTTTGAGGCTACAATGAGCGCGGACAACAAAAGGATTCTCTTGAGG[CG]TGCAGCGGGCCACATTGTGTTACAAGAAGCCCAGTCAACAGACTTTTCAGTGAAGTGTGT	GAAAAGTCTGTTGACTGGGCTTCTTGTAACACAATGTGGCCCGCTGCACG			PAX6;PAX6;PAX6	NM_001604;NM_001127612;NM_000280	Body;Body;Body				11:31774348-31774465
cg03669143	0.005573978	0.001378788	4.042665032	8.96E-05	0.031611678	chr3	134032590	+	cg03669143	49621498		CRTCCTATCTCCTCTTTAAACTACTAACCTAACTTTCTCAATACCTCAAC		II			NA	NA	NA	NA	NA	NA	chr3:134031662-134032591	Island	CGGACAGGGGTGCGGCGAGACCAGTCGCGCTGGAGGAAAGGAGGGAAGCCCGCAGTGGTC[CG]CTGAGGCACTGAGAAAGCCAGGCCAGTAGCTCAAAGAGGAGATAGGACGTGCCCCTCTCC	GTCCTATCTCCTCTTTGAGCTACTGGCCTGGCTTTCTCAGTGCCTCAGCG								TRUE				TRUE
cg00740547	0.011924334	0.002951242	4.040446207	9.04E-05	0.031611678	chr21	46439236	-	cg00740547	21720431	63765341	CACTAAACACAAACAATACCATTCATCACACTCTATTATTATAAACAACA	CGCTAAACGCGAACGATACCATTCGTCACGCTCTATTATTATAAACAACG	I	C	Grn	NA	NA	NA	NA	NA	NA	chr21:46438140-46439343	Island	CGGGCCCTGTCCCGCTGGGCGCGGGCGATGCCATTCGTCACGCTCTATTATTGTAGGCAG[CG]CACCCCGGGGCTCGGTTCCCACACTGCGCCTGAGGCCTGGGGCCTGAGCGTGGGCCGCAC	CGCTGGGCGCGGGCGATGCCATTCGTCACGCTCTATTATTGTAGGCAGCG							DMR		21:45262428-45264288	21:46439122-46439311	Unclassified_Cell_type_specific	TRUE
cg27066155	0.011082569	0.002743052	4.040233411	9.05E-05	0.031611678	chr11	126139048	-	cg27066155	10634303	23615327	ATTAACACACTCATCTAAATAACATTTAACACAAAACAATAACAACTACA	ATTAACGCGCTCGTCTAAATAACGTTTAACGCGAAACAATAACGACTACG	I	A	Red	NA	NA	NA	NA	NA	NA	chr11:126138359-126139166	Island	GGCCGCTGGCCAATTGGCGCGCTCGTCTGAATGGCGTTTGGCGCGGAGCAGTGACGGCTG[CG]ATAATAGCGAGGCAGCAGTGCAGCTTTCAGAGGGTCCGGGCTCAGAGGGGTTATGATTCG	CGCAGCCGTCACTGCTCCGCGCCAAACGCCATTCAGACGAGCGCGCCAAT			FOXRED1;SRPR	NM_017547;NM_003139	TSS200;TSS1500	high-CpG:125644153-125644313			11:125643570-125644376	11:126137994-126139591	Unclassified
cg27576576	0.013442751	0.003327283	4.040158627	9.05E-05	0.031611678	chr7	156786077	-	cg27576576	72799324	74607321	TCCACAACCAAAACAAAAAATCCAAATATAACAAAAACTAAACCCTAACA	TCCACGACCAAAACAAAAAATCCGAATATAACGAAAACTAAACCCTAACG	I	A	Red	NA	NA	NA	NA	NA	NA		OpenSea	GCCCAAGCAGATTCCACGGCCAAAGCAGGGGGTCCGGGTATGGCGGGAGCTGGGCCCTGG[CG]GCTGCAGGCTGTGCACGTGGTCAGGACTCAAGGAGGTCCGGGAGTCGGGCCAGGACACGG	CGCCAGGGCCCAGCTCCCGCCATACCCGGACCCCCTGCTTTGGCCGTGGA									7:156478759-156479117
cg10941749	0.005470745	0.001354256	4.03966703	9.07E-05	0.031611678	chr15	52030519	-	cg10941749	64608419		ATACTTCTAAAACCTAATAAATAACCTCAAAATAACCCCCCTAATTATTC		II			NA	NA	NA	NA	NA	NA	chr15:52029230-52030135	S_Shore	TAGGAGGGATAGTGCTTCTAAGGCCTAATGGGTGGCCTCAAAATAACCCCCCTAGTTGTT[CG]GGTTTCACACTTTGTACACTAGTGCCAATTTAAGTCCTGGCTGCCTCGAAAGGCTGGCCA	TGCTTCTAAGGCCTAATGGGTGGCCTCAAAATAACCCCCCTAGTTGTTCG			LYSMD2;LYSMD2	NM_153374;NM_001143917	TSS200;5'UTR					15:52028803-52030630	Promoter_Associated
cg06800352	0.005603521	0.001387134	4.039640618	9.07E-05	0.031611678	chr13	28024821	-	cg06800352	68640356		RAAACCACRTTTTTCTACTATTAAAATTCAATTCCRCCRACAAAAAATAC		II			NA	NA	NA	NA	NA	NA	chr13:28024165-28025278	Island	AGGTGATGGGCGGAGCCACGTTTTTCTACTGTTGGGATTCAGTTCCGCCGACAGAAAATG[CG]GAGAACGCGGAGGAAGTCCCTGAGGGGAAATTGCTGCTCACCTGGCTCCCGCTGCTCCGC	GAGCCACGTTTTTCTACTGTTGGGATTCAGTTCCGCCGACAGAAAATGCG			MTIF3;MTIF3;MTIF3;MTIF3	NM_001166261;NM_001166262;NM_152912;NM_001166263	TSS1500;TSS1500;TSS200;TSS200				13:26922094-26922922	13:28024018-28025463	Promoter_Associated
cg05338187	0.011548294	0.002858853	4.039485649	9.07E-05	0.031611678	chr1	236686598	+	cg05338187	29635413		TAAACTATACCCAACCCAAACTCCCCATCCRTTAATAATAACTTAAACTC		II			NA	NA	NA	NA	NA	NA	chr1:236687071-236687608	N_Shore	TGTCCAATTTGGAGAAAACACCCACACGCAGGATAACTGGCGAGTGACGCGGAGTGGCTG[CG]AGTCCAAGTTATCACTAACGGATGGGGAGCTTGGGCTGGGCACAGTCCAGCGTACTGAAC	GGACTGTGCCCAGCCCAAGCTCCCCATCCGTTAGTGATAACTTGGACTCG			LGALS8;LGALS8;LGALS8;LGALS8	NM_201543;NM_006499;NM_201545;NM_201544	TSS200;TSS200;5'UTR;TSS1500				1:234753221-234754607
cg13890379	0.01397021	0.003458577	4.039294831	9.08E-05	0.031611678	chr18	67070324	-	cg13890379	38612306		TACRACTAAATACTTAATCATTTTTCTCRACCTTTAATCTTCTTAAAATC		II			NA	NA	NA	NA	NA	NA	chr18:67067509-67069168	S_Shore	GCCCTTTGCTTTACGACTGGATGCTTGATCATTTTTCTCGGCCTTTGATCTTCTTGAAAT[CG]CAATTGTATCTGATGCCTCAGACTATATAAACTAATGGATGAGTTAAGTCCCAGACAAGA	ACGACTGGATGCTTGATCATTTTTCTCGGCCTTTGATCTTCTTGAAATCG			DOK6	NM_152721	Body		CDMR
cg02615214	0.007782251	0.001926693	4.039174931	9.08E-05	0.031611678	chr16	90002892	-	cg02615214	38775500		AAACAAATAATCCCTCCTACRATAAAAACTACCATCAAACCTAAAACCTC		II			NA	NA	NA	NA	NA	NA	chr16:90001271-90002256	S_Shore	GCTGAAAGTTGGGGCAGGTGGTCCCTCCTGCGGTGGAAACTGCCATCAGACCTGAAGCCT[CG]GGTCACAACCAGGGAGGTAGGGAAGGGGGCCCCGAGTGCTCCCTGAAAAAGACGGTGTGT	GGCAGGTGGTCCCTCCTGCGGTGGAAACTGCCATCAGACCTGAAGCCTCG									16:88530078-88530543
cg20127899	0.016409235	0.004062792	4.038905966	9.09E-05	0.031611678	chr8	32579253	-	cg20127899	34671495		ATTAAATAACTTCTCAAAAAAAAATACCAACCCAAAATAACAAAACTTCC		II			NA	NA	NA	NA	NA	NA		OpenSea	TTCAGCAAAGGATTGAATGACTTCTCAGGAAAAAATGCCAACCCAGAATGACAAGGCTTC[CG]TGGTTCTGAGCCTGGCTCTGAACCTTTCCTTTGGAAAACTAATGACTCCACCTATCATTC	CGGAAGCCTTGTCATTCTGGGTTGGCATTTTTTCCTGAGAAGTCATTCAA			NRG1;NRG1;NRG1;NRG1;NRG1;NRG1;NRG1;NRG1;NRG1;NRG1;NRG1;NRG1;NRG1;NRG1;NRG1;NRG1;NRG1	NM_013960;NM_001160005;NM_001159995;NM_013957;NM_013956;NM_004495;NM_001159999;NM_001159996;NM_013959;NM_013962;NM_001160002;NM_013964;NM_013958;NM_001160008;NM_001160001;NM_001160007;NM_001160004	Body;Body;Body;Body;Body;Body;Body;TSS200;Body;Body;Body;Body;Body;Body;Body;Body;Body			TRUE
cg08161802	0.009910829	0.002454502	4.037817122	9.13E-05	0.031611678	chr1	31377381	-	cg08161802	33630440		TTTTTTATTTATTATTTTCTTTCACTTTTTTTTCCAACACAACTCACCTC		II			NA	NA	NA	NA	NA	NA	chr1:31380844-31381078	N_Shelf	CATTTTTTTTGTTTTTTGTTTGTTGTTTTCTTTCACTTTTTTTTCCAGCACAGCTCACCT[CG]CACCAACCCCCAACACACTGAACTCACAGCTGGAGGCATTGTGCTCACTCCTCCCCAGAG	TTTTTGTTTGTTGTTTTCTTTCACTTTTTTTTCCAGCACAGCTCACCTCG			SDC3	NM_014654	Body
cg11677222	0.009064792	0.002245275	4.037274265	9.15E-05	0.031611678	chr4	829373	+	cg11677222	36749329		TCCTAACAATAACACAACCRAAACTAAAAAATCATTTACTATTAAAACCC		II			NA	NA	NA	NA	NA	NA	chr4:828148-828360	S_Shore	GCTGATAAGAGAATTCCAAACCTGCCTGAGAGCTCGGCAGCCCTCCTGCTGTTCACAGGC[CG]GGTCCCAACAGCAAATGACTCCCCAGCCCCGGCTGTGCCACTGCCAGGAAGTTGCCGAGA	CCTGGCAGTGGCACAGCCGGGGCTGGGGAGTCATTTGCTGTTGGGACCCG									4:819217-820302
cg08389266	0.006606719	0.001636435	4.037264385	9.15E-05	0.031611678	chr8	143955181	+	cg08389266	17719355		ATAATCACTTATCCTAACATCCCCATTTTCAAATAATACAACTAAATCTC		II			NA	NA	NA	NA	NA	NA		OpenSea	CATGAAAGATGAGGCCTGGGGCATGAGGCTGACACGATCAGCTGGGGAACACACGTCCCT[CG]AGACTCAGTTGTATCACTTGAAAATGGGGATGTCAGGACAAGTGACCACAGGGGCCTTTT	TGGTCACTTGTCCTGACATCCCCATTTTCAAGTGATACAACTGAGTCTCG			CYP11B1;CYP11B1	NM_001026213;NM_000497	3'UTR;3'UTR
cg07974622	0.010063438	0.002492836	4.036943031	9.16E-05	0.031611678	chr1	113051171	-	cg07974622	52624508		TTAAAACCTCCAACTCCCRATAACAAAAACTCTACCCATTTCACAAAAAC		II			NA	NA	NA	NA	NA	NA	chr1:113050813-113052301	Island	TGAAAAGGTAGTTAAGACCTCCAACTCCCGGTGGCAGGGACTCTACCCATTTCACAGAAG[CG]CAAGGATGGAGGAAATGAGTGCATCCTCCGTGCTCAGCGCCGGTGTCACTGTAGGTTGGG	TAAGACCTCCAACTCCCGGTGGCAGGGACTCTACCCATTTCACAGAAGCG			WNT2B;WNT2B	NM_004185;NM_024494	Body;TSS200			TRUE	1:112852159-112853944			TRUE
cg02091103	0.008695821	0.002154123	4.036827272	9.16E-05	0.031611678	chr9	79637730	-	cg02091103	63791360		AATTAAACTTAAATCCACCACCATAATAAAAACTAAATTAACAAAAACCC		II			NA	NA	NA	NA	NA	NA	chr9:79637814-79638169	N_Shore	GTCCGTTTCCTAATTGAACTTAAGTCCACCACCATGGTAGAGACTGAATTAGCAAAAACC[CG]CAACAGTGCGTTTTTCCTGTCACCACTATCCGTCACCTCTCTCCCATTTTGAGGTCCTCG	CGGGTTTTTGCTAATTCAGTCTCTACCATGGTGGTGGACTTAAGTTCAAT							RDMR
cg23501005	0.004453874	0.001103365	4.036628648	9.17E-05	0.031611678	chr3	195870009	-	cg23501005	20681329		TCAAAATACTAAAATACATATCACACTACATTACRTACATTACRATCCAC		II			NA	NA	NA	NA	NA	NA		OpenSea	GCCCATGGCCATCAGGGTGCTGGAATGCATGTCACACTGCATTACGTGCATTACGATCCA[CG]CTGCAATGACAGCCCAGAGCGTGGAGAACCCAGAGAGGGTGGGGAGATGGAATCCCGGCG	CAGGGTGCTGGAATGCATGTCACACTGCATTACGTGCATTACGATCCACG								TRUE	3:197354390-197354672			TRUE
cg21899500	0.009040478	0.002239644	4.036569749	9.17E-05	0.031611678	chr3	51740850	-	cg21899500	45767419		CTCTCTAAATAATAATCTAACTATAAAACRAAATAAACCACRAAACACCC		II			NA	NA	NA	NA	NA	NA	chr3:51740740-51741413	Island	CCCCACCTATGCTCTCTAGGTGGTAGTCTGACTATGGGGCGGAGTGGGCCACGAAGCACC[CG]CTCCAGCGCAGAGCGAGAGCGCTCGGGGATTCAGCACCACGAGGCGGACAGCTCCAGGCC	CGGGTGCTTCGTGGCCCACTCCGCCCCATAGTCAGACTACCACCTAGAGA			GRM2;GRM2	NM_000839;NM_001130063	TSS1500;TSS1500			TRUE	3:51715881-51716416	3:51740394-51741198	Unclassified_Cell_type_specific
cg09502015	0.009848252	0.002439761	4.036563452	9.17E-05	0.031611678	chr5	87441873	+	cg09502015	63635328		TCAACRACTCTTATTACTCTAAACCCAAAACTCRACTTAATATAATAAAC		II			NA	NA	NA	NA	NA	NA		OpenSea	GTTAAACACCTAAAACCTGAACCCTGAAAGCCCTGGCGGGCAGGAGGGGCGGAGAGGAGT[CG]TTCACTATACTAAGCCGAGCTCTGGGCCCAGAGCAACAAGAGTCGCTGAGGCAGGCAGGA	CAGCGACTCTTGTTGCTCTGGGCCCAGAGCTCGGCTTAGTATAGTGAACG							RDMR		5:87477605-87477726
cg13305186	0.010117513	0.002506637	4.036288863	9.18E-05	0.031611678	chr11	57508416	+	cg13305186	69752504	57782364	AAAAACACACAAACACACAATCAAAAAAAAATCCCAATCTTTTTATTACA	AAAAACACACAAACGCGCAATCAAAAAAAAATCCCAATCTTTTTATTACG	I	A	Red	NA	NA	NA	NA	NA	NA	chr11:57508730-57509569	N_Shore	AAATCCCCTGGACTTTCACTAACCCTCTGACATACTCCCCACACCCAGTTGATGGCTTTC[CG]TAATAAAAAGATTGGGATTTCCTTTTGATTGCGCGTTTGTGTGTTTCTGTATTAGAAAAG	AGAAACACACAAACGCGCAATCAAAAGGAAATCCCAATCTTTTTATTACG			TMX2;TMX2;TMX2;C11orf31	NM_001144012;NM_015959;NR_026593;NM_170746	3'UTR;3'UTR;Body;TSS1500					11:57508339-57509741	Promoter_Associated
cg16385335	0.00754743	0.001869899	4.036276299	9.18E-05	0.031611678	chr11	71710614	+	cg16385335	20721315	74682313	TCTAAAAAAAACAAAATACCAAACAATCCTTCTAAAAAAACACTACCCCA	TCTAAAAAAAACAAAATACCGAACAATCCTTCTAAAAAAACACTACCCCG	I	A	Red	NA	NA	NA	NA	NA	NA		OpenSea	GCAGAGGTGTCACAGCTGCTCAAGATTCCCTGGTTAAAAAGTGAAAGTGAAATAGAGGGT[CG]GGGCAGTGCTTTCCCAGAAGGATTGCTCGGCATCCTGCCCTTCCCAGAAGCAGCTCTGGT	CGGGGCAGTGCTTTCCCAGAAGGATTGCTCGGCATCCTGCCCTTCCCAGA			IL18BP;IL18BP;IL18BP;IL18BP;IL18BP;IL18BP	NM_001145057;NM_001039660;NM_001145055;NM_001039659;NM_173042;NM_173042	TSS200;5'UTR;TSS1500;5'UTR;5'UTR;1stExon			TRUE
cg07970821	0.004530532	0.001122869	4.034783157	9.24E-05	0.031611678	chr6	90312248	-	cg07970821	23744355		CTACAATCCCTAAAATCCTCAAATAAAATAAAACAAACCCCTACATTACC		II			NA	NA	NA	NA	NA	NA		OpenSea	TGCAGTGATAGCTGCAGTCCCTGGAGTCCTCAGATGAAATAGGGCAAACCCCTGCATTGC[CG]TTGACTAGTACAGGTCAATGAACAAATGACCCGCCTGTCATCAAATCATGAGTGCTGCTA	CGGCAATGCAGGGGTTTGCCCTATTTCATCTGAGGACTCCAGGGACTGCA			ANKRD6	NM_014942	Body
cg05289394	0.004914281	0.001217987	4.034756958	9.24E-05	0.031611678	chr20	30434529	+	cg05289394	38745426		AAATATCTCTCCCCAAATAACTATCCTTCCCACACCAATCACTAAAAAAC		II			NA	NA	NA	NA	NA	NA	chr20:30432900-30433242	S_Shore	GGGAGGGGCACCTAGGATGGTAAGGAGAGCCCATGAAATTCAGTTCTGCTGCATCCCTGT[CG]CCCCCTAGTGACTGGTGTGGGAAGGACAGCTATCTGGGGAGAGACATTCTCCCTCCCAAG	CGCCCCCTAGTGACTGGTGTGGGAAGGACAGCTATCTGGGGAGAGACATT			FOXS1	NM_004118	TSS1500					20:30434274-30434752	Unclassified
cg26495179	0.007137139	0.001769014	4.034530388	9.25E-05	0.031611678	chr20	34994278	+	cg26495179	35675424		AAAACACAAAACCCRAATAATAAATCRAAATTTAAACTCAAACTTTCCAC		II			NA	NA	NA	NA	NA	NA		OpenSea	CTCCTTATTCCTCCCATCCCAGAGCCCCCTAGACCTGGACCTCTCCTCTCAGGGCTCAGA[CG]TGGAAAGCCTGAGTTCAAATCCCGACCTACCACTCGGGTTCTGTGTCCCCACACCAGCTA	CGTGGAAAGCCTGAGTTCAAATCCCGACCTACCACTCGGGTTCTGTGTCC			DLGAP4	NM_014902	TSS1500					20:34994258-34994335	Unclassified_Cell_type_specific
cg08827060	0.010139178	0.002513415	4.034025543	9.26E-05	0.031611678	chr8	102121621	+	cg08827060	49689501	40722510	AACAAAACAAACCACTAAAAAACAAACCAACTTTACCCAAAACACAACCA	AACAAAACGAACCACTAAAAAACGAACCAACTTTACCCGAAACACAACCG	I	C	Grn	NA	NA	NA	NA	NA	NA		OpenSea	TGAGAAGAGACAAGACCACCCAGAAGATATGGCCAAGCACACCCCCGCTGAGGCTGTGCG[CG]GCTGTGCCCCGGGCAAAGCTGGCTCGCTTCCTAGTGGTCCGCCCTGCCAGTTATTTCATG	GGCAGGGCGGACCACTAGGAAGCGAGCCAGCTTTGCCCGGGGCACAGCCG								TRUE	8:102190545-102190914
cg01963623	0.013627075	0.003378223	4.033800058	9.27E-05	0.031611678	chr22	18632433	-	cg01963623	71710419	23780447	ATTACAAAAACCTTAAAATCACAAATAAAAAAACACCTATAAATCAAACA	ATTACAAAAACCTTAAAATCGCAAATAAAAAAACGCCTATAAATCGAACG	I	C	Grn	NA	NA	NA	NA	NA	NA	chr22:18632736-18632998	N_Shore	ACACGTAGGCTAATTGCAAGGACCTTAAAATCGCAAATAAAAAGGCGCCTGTAGGTCGGG[CG]CGGTGGCCCACACCTGTAATCCCAGCACTTTAGGAGGCGGGCGGATCACCTGAGACCAGC	CGCCCGACCTACAGGCGCCTTTTTATTTGCGATTTTAAGGTCCTTGCAAT			USP18	NM_017414	TSS1500					22:18632235-18633462	Promoter_Associated
cg05733139	0.009794293	0.002428088	4.033747014	9.27E-05	0.031611678	chr11	299668	+	cg05733139	36614375		AATAAAATATCTATCAAAAAAAACCCTACTAAATAATCCAAAACAACCTC		II			NA	NA	NA	NA	NA	NA	chr11:299389-299635	S_Shore	ACAGCCTGCGGGCCGAGGGTGCGGCCCGCCCCTTAGCCCCCACCCCAGGGAGCCCCTGTC[CG]AGGCTGCCTTGGACCACCCAGCAGGGTCCCTCCTGACAGACATCCCATCTGGGAGCCCCC	ATGGGATGTCTGTCAGGAGGGACCCTGCTGGGTGGTCCAAGGCAGCCTCG			IFITM5	NM_001025295	TSS200
cg23488055	0.006320949	0.001567116	4.033491921	9.28E-05	0.031611678	chr4	1845965	+	cg23488055	19790332		AAAACCTCAACTAATATAAAACTATTTTTATTTCTAAATCTATACTTAAC		II			NA	NA	NA	NA	NA	NA	chr4:1843080-1843352	S_Shelf	ACCTGCAGGGGCCTGGTCCTCACCACAGTAACATCCCCCGGCAAATCCCATCAGCATTCA[CG]CTAAGTACAGATTTAGAAATAAAAATAGCCTCACATCAGCTGAGGTTTCCCCACTGAGTG	CGCTAAGTACAGATTTAGAAATAAAAATAGCCTCACATCAGCTGAGGTTT			LETM1	NM_012318	Body
cg23132774	0.012536099	0.003108118	4.033340846	9.29E-05	0.031611678	chr13	114814171	+	cg23132774	49694496	57738486	TACTACCAACAAAAACTATCAATCAAACCAAACTCCCAACTACAAAACCA	TACTACCGACGAAAACTATCAATCAAACCGAACTCCCAACTACAAAACCG	I	T	Red	NA	NA	NA	NA	NA	NA	chr13:114813942-114814457	Island	GGCCGCCTCCCTGCGCCTGGAATCCCGAAGGAGCCTGCGCCCCGTGTGTCCCGCAGGTCA[CG]GCCCTGCAGCTGGGAGCCCGGCTTGACTGACAGTTCCCGCCGGCAGCAGCGCTCTGTGGG	CGGCCCTGCAGCTGGGAGCCCGGCTTGACTGACAGTTCCCGCCGGCAGCA			RASA3	NM_007368	Body				13:113832104-113832591
cg17796960	0.011112117	0.002755526	4.032667244	9.31E-05	0.031611678	chr10	135278976	-	cg17796960	23690383		CRCCTTTAACCCTAACTCCRAACCCRTATAACTAAACRAAATAAAATACC		II			NA	NA	NA	NA	NA	NA	chr10:135278716-135279116	Island	CTGGGGGCCGCCGCCTTTGGCCCTGGCTCCGGGCCCGTGTGGCTGGACGAGGTGGGGTGC[CG]GGGCAGCGAGGCGTCCCTGTGGGGCTGCCCTGCGGAGCGGTGGGGACGCGGAGACCGCGC	GCCTTTGGCCCTGGCTCCGGGCCCGTGTGGCTGGACGAGGTGGGGTGCCG			LOC619207	NR_002934	Body				10:135128752-135129051
cg18217832	0.01302904	0.003230931	4.032596476	9.31E-05	0.031611678	chr1	237195666	-	cg18217832	17738313		TATCTTCCTAACTTAAAACRAATAAAAAATACACCTCTTATACCCCCTAC		II			NA	NA	NA	NA	NA	NA		OpenSea	TCCTTGCAGCCTGTCTTCCTGGCTTGAGGCGAGTGGGGGATGCACCTCTTGTGCCCCCTG[CG]TCTCCTCCCTGAGATGGGGTGGGTGGGGTTAGGGATAAAGACAGCGCTCCAACTTTCTCC	CGCAGGGGGCACAAGAGGTGCATCCCCCACTCGCCTCAAGCCAGGAAGAC								TRUE
cg00094751	0.008984985	0.002228178	4.032436108	9.32E-05	0.031611678	chr7	99692902	-	cg00094751	57749371		TAAAATTTTCCACTTAAAAACTAATCTAAAACTCTAAACATATCTATAAC		II			NA	NA	NA	NA	NA	NA		OpenSea	GATATGAAGTGTGGAATTTTCCACTTAAAAGCTGATCTGAGGCTCTGGACATGTCTGTAG[CG]GGAAGTGGTGGTGTGAAAAACACACACCCTAAGACTAATAAGCACTTTTTCAGGAGGCTC	GGAATTTTCCACTTAAAAGCTGATCTGAGGCTCTGGACATGTCTGTAGCG			MCM7;MCM7;MIR106B;MIR93	NM_005916;NM_182776;NR_029831;NR_029510	Body;Body;TSS1500;TSS1500
cg15850918	0.007635163	0.001893448	4.032413209	9.32E-05	0.031611678	chr15	89900741	+	cg15850918	36646444		TCRATAAATATCACTCCTCCATAAAACTTTCTAACCTAAACATATCCATC		II			NA	NA	NA	NA	NA	NA	chr15:89901914-89902785	N_Shore	GAAGGACATAGAAGTATGGCCAGTTAGGCCCATCCAGTCTTTAGGTGAAGGAAGAGGCCA[CG]ATGGATATGTTCAGGTCAGAAAGTTTCATGGAGGAGTGACATTCACCGAGAATCTGAAAG	CGGTGAATGTCACTCCTCCATGAAACTTTCTGACCTGAACATATCCATCG							RDMR
cg23886101	0.003729016	0.000924795	4.032260273	9.32E-05	0.031611678	chr7	44438216	-	cg23886101	47730306		AAACTTCCACCTCAACATAAATAAACTTACCTCAACATCCCCCAATCTAC		II			NA	NA	NA	NA	NA	NA		OpenSea	TGTCCTCACAGAAACTTCCACCTCAACATGAATAAACTTACCTCAGCATCCCCCAATCTG[CG]CTGATGACTCACCAGCATTTATATCCCTTTCCTTCCTTAGTAACGGAACCTCATTTCTAT	AACTTCCACCTCAACATGAATAAACTTACCTCAGCATCCCCCAATCTGCG			NUDCD3	NM_015332	Body			TRUE
cg19475224	0.009799687	0.002430528	4.031917155	9.34E-05	0.031611678	chr7	150689889	-	cg19475224	32783361		CTTTCTTAAACTTTCTCTCAATCTCTAAAATCTCRAAATCACRAAACTTC		II			NA	NA	NA	NA	NA	NA		OpenSea	AGCTTCCGTTTCTTTCTTAAACTTTCTCTCAGTCTCTGAGGTCTCGAAATCACGAGGCTT[CG]ACCCCTGTGGACCAGATGCCCAGCTAGTGGCCTTTCTCCAGCCCCTCAGATGGCACAGAA	TTTCTTAAACTTTCTCTCAGTCTCTGAGGTCTCGAAATCACGAGGCTTCG			NOS3;NOS3;NOS3;NOS3	NM_000603;NM_001160111;NM_001160109;NM_001160110	5'UTR;TSS1500;TSS1500;TSS1500					7:150689781-150690055	Unclassified_Cell_type_specific	TRUE
cg02781105	0.007429754	0.001842753	4.031877638	9.34E-05	0.031611678	chr17	72321276	-	cg02781105	50648329		ACTACTATTTATTAATAACRATTCCCAACACAAACTCCTCAAAAACAACC		II			NA	NA	NA	NA	NA	NA	chr17:72321948-72322461	N_Shore	GGCTGCTTCTTGCTGCTGTTTATTAATAACGATTCCCAACACAGGCTCCTCAGGGGCAGC[CG]GGGAAGCCAGTCCCAGGGCACAGGCTGGCATCACACTCTGCCTCTGAGGGACCCCAGGCA	CTGCTGTTTATTAATAACGATTCCCAACACAGGCTCCTCAGGGGCAGCCG			KIF19	NM_153209	TSS1500					17:72321042-72321350	Unclassified_Cell_type_specific	TRUE
cg00575665	0.011931227	0.002959314	4.031753749	9.34E-05	0.031611678	chr20	39315211	-	cg00575665	52746479		ACCAATACACTACCAAAATCAAAAATAACTAAACCTCTCACCCTAAAAAC		II			NA	NA	NA	NA	NA	NA	chr20:39316039-39316322	N_Shore	AGTGTCTGCTTACCAGTGCACTGCCAGGGTCAGGGATGGCTAAGCCTCTCACCCTAGGAG[CG]CTGTGGCTCCTACAATTAGCGCAGGCCCAGAGGGTTCAGAAGGGACCTCAGGGTGATTCT	CGCTCCTAGGGTGAGAGGCTTAGCCATCCCTGACCCTGGCAGTGCACTGG			MAFB;MAFB	NM_005461;NM_005461	3'UTR;1stExon
cg04880063	0.01224501	0.00303734	4.031491368	9.35E-05	0.031611678	chr10	102790718	+	cg04880063	12734406		TTCATTCTAAATCCCAAAACTTCTCTAAAAAAACTAACCCTAAATTTTAC		II			NA	NA	NA	NA	NA	NA	chr10:102790820-102791049	N_Shore	GCATGAACCTCTCCCAAGCTTTGGGGAGGATCTGCTGGAGAGGGGTCCCACGACATCCCG[CG]CAAAACCCAGGGCCAGTTCCCTCAGAGAAGCTCTGGGACCTAGAATGAAGCACCCCAACA	TCATTCTAGGTCCCAGAGCTTCTCTGAGGGAACTGGCCCTGGGTTTTGCG		TRUE	SFXN3;PDZD7	NM_030971;NM_024895	TSS1500;5'UTR				10:102780610-102782240
cg05590265	0.008079005	0.002004239	4.030959759	9.37E-05	0.031611678	chr6	133889379	+	cg05590265	24653376		CCAAATTTTACTAATTATTTAATCAAACTTATTTTTTTCACAAACAACAC		II			NA	NA	NA	NA	NA	NA		OpenSea	TGAACTTGCCTGCAATTCCCAAGCAGTAGAGGAAGTTGGTCGGATGATTACTTGCAGGTT[CG]TGTTGTCTGTGAAAAAAACAAGTTTGATTAAATAATCAGCAAAACCTGGATAGTCAGAAA	CGTGTTGTCTGTGAAAAAAACAAGTTTGATTAAATAATCAGCAAAACCTG								TRUE		6:133889332-133891035	Unclassified
cg08616943	0.005344423	0.00132587	4.030878641	9.37E-05	0.031611678	chr7	130552600	-	cg08616943	32684420		AAACAACTATCTACAAAAACAAAAATACCTCTTACAAAAACATACCCAAC		II			NA	NA	NA	NA	NA	NA		OpenSea	AAGGAAGAGAGAGGCAGCTATCTGCAAGAGCAAAAATGCCTCTTACAAAAGCATACCCAA[CG]GCTGTCCTTTTTTCCAAGACCAGTTCTGACAGCTAAGAAGGCTGACACCCAGCTGGCATC	GGCAGCTATCTGCAAGAGCAAAAATGCCTCTTACAAAAGCATACCCAACG								TRUE
[truncated: 2,215 more rows]
