# Supplementary material for: Age patterns of intra‐pair DNA methylation discordance in twins: Sex difference in epigenomic instability and implication on survival
Source: Aging Cell. 2021 Aug 24;20(9):e13460. doi: 10.1111/acel.13460 (PMC8441297; doi:10.1111/acel.13460)
Supplement: Supplementary file 7 — Table S3 [file ACEL-20-e13460-s003.xlsx]

## Sheet: Supplementary Table S3 UK
	Males						Females
	M value		Cox		Age		M value		Cox		Age
CpG	long-lived	short-lived	coefficent	p value	coefficient	p value	long-lived	short-lived	coefficient	p value	coefficient	p value
cg16707954	1.4576	1.21341	-1.53255	0	0.00276927	0.779823	1.50885	1.4753	-0.343741	0.194046	-0.00773406	0.204521
cg17385448	1.12982	1.07846	-1.70952	4e-05	0.0115938	0.222992	1.24625	1.21413	-0.3291	0.304078	0.00344412	0.582137
cg04380873	0.542535	0.596308	2.30528	6e-05	0.006218	0.239615	0.574797	0.566401	-0.869653	0.0295418	0.0115562	0.00590802
cg16464373	1.46085	1.30099	-0.981989	0.00011	0.00478038	0.740272	1.45946	1.53712	-0.0290739	0.84331	-0.00218126	0.862305
cg03198372	0.583858	0.492833	-2.86782	0.00017	-0.00161987	0.734184	0.563154	0.57028	0.116084	0.791009	-0.00539124	0.159776
cg16725094	1.11444	1.05637	-1.76149	0.00022	-0.00520461	0.490196	1.08017	1.03848	-0.589435	0.0205867	-0.00147197	0.8384
cg09357462	0.511612	0.425157	-1.67938	0.00022	0.00835924	0.178156	0.579222	0.547723	-0.563869	0.260592	0.00733519	0.0901028
cg07488327	1.2057	1.08296	-1.29383	0.0003	-0.0119253	0.105399	1.16305	1.1929	0.209895	0.488076	2.12e-05	0.997194
cg22753548	0.929778	0.774986	-1.22738	0.0003	0.00653557	0.601594	0.799021	0.791817	-0.187928	0.304974	-0.00786759	0.449412
cg01756421	0.323253	0.387623	2.94982	0.00033	0.000278318	0.939021	0.383386	0.380609	-0.819002	0.223136	-0.00205849	0.512792
cg14016177	0.594773	0.672586	0.927719	0.00035	-0.000154101	0.982847	0.656763	0.640354	-0.0333215	0.898201	0.0104835	0.132452
cg24368226	0.997492	0.879721	-1.69407	0.00035	-0.0134335	0.127999	0.986182	0.904484	-0.100355	0.661233	-0.00886298	0.233175
cg04163533	2.02524	2.05155	1.48588	0.00037	-0.00465995	0.622465	2.00293	2.01707	0.333754	0.203749	-0.0212306	0.0140491
cg24423515	0.324043	0.391674	1.87916	0.00039	0.00156224	0.808336	0.36796	0.361068	0.441236	0.349827	-0.000550079	0.890672
cg08580268	1.03402	1.00354	-0.705875	0.00042	-0.0137943	0.507161	1.0513	1.02131	-0.0964381	0.535842	0.0220782	0.107022
cg03188948	2.56458	2.53346	-0.207395	0.00044	-0.000997344	0.985872	2.54794	2.55331	-0.00200603	0.977421	0.0448954	0.126034
cg19498112	1.06528	1.08363	1.53762	0.00049	0.00512063	0.539723	1.0503	1.08926	-0.0938895	0.778993	0.00789835	0.293824
cg03234839	0.88039	0.750986	-1.41714	0.0005	-0.00444925	0.5296	0.879512	0.89379	0.183887	0.520856	0.0223596	0.000962893
cg20776977	0.758004	0.735074	-1.8788	0.00052	0.00189922	0.747547	0.851597	0.772701	-0.393805	0.356569	-0.00165453	0.699384
cg16204205	1.46765	1.57531	1.22766	0.00052	-0.00396942	0.710711	1.52845	1.51188	-0.222635	0.146951	-0.0106289	0.258623
cg00592795	0.664827	0.598324	-2.53047	0.00058	0.00171932	0.755085	0.670598	0.673872	-0.396597	0.206193	-0.00492421	0.309151
cg09036468	1.28222	1.19536	-2.62178	0.00058	0.0111841	0.0259518	1.29023	1.2525	-0.430402	0.206059	0.00390593	0.489024
cg06239064	0.835397	0.776616	-1.83313	0.00067	-0.0053767	0.394642	0.758188	0.73379	0.244748	0.440822	-0.00655656	0.297653
cg19291576	0.692642	0.746874	2.17012	0.00069	0.000251522	0.962123	0.662942	0.662346	-0.108736	0.658354	-0.00235949	0.620453
cg22908581	1.70355	1.58462	-1.22626	0.00075	-0.0142931	0.0754952	1.54965	1.6592	0.813255	0.00108364	-0.0100304	0.125215
cg07594531	1.37062	1.24155	-1.2289	0.00082	0.00652784	0.513278	1.42502	1.37512	0.0618795	0.83659	0.00330908	0.677553
cg14347088	0.732337	0.674465	-1.99588	0.00094	0.00217568	0.647319	0.708299	0.721296	0.619469	0.0194529	0.00637274	0.197221
cg24576945	0.758014	0.714739	-1.37064	0.00097	0.000510818	0.950681	0.796484	0.808292	0.0663569	0.777116	0.0111093	0.137812
cg12856788	1.0386	1.03141	-1.80611	0.00106	-0.00242553	0.676731	1.08268	1.13384	0.530429	0.0855534	0.00197367	0.749097
cg25731401	2.03183	2.07473	-0.425233	0.00113	0.037352	0.139637	2.15324	2.12609	-0.155384	0.151358	-0.0159608	0.331124
cg08963712	0.392888	0.434628	2.57594	0.00113	0.000347275	0.933913	0.411336	0.44113	-0.209249	0.713028	0.00239879	0.500865
cg26054842	1.56681	1.60788	1.99674	0.00117	0.00841129	0.274724	1.57656	1.56809	0.183727	0.397976	-0.00915038	0.200907
cg19925872	0.930711	0.843623	-1.85008	0.0012	0.010973	0.0831696	0.918626	0.873239	-0.213638	0.493056	0.00796243	0.107249
cg23483495	1.23932	1.12416	-1.38321	0.0012	0.0105888	0.189897	1.25743	1.31576	0.438729	0.0882468	0.0143044	0.0575915
cg27532171	0.729904	0.708665	-1.22205	0.0015	0.00774111	0.343254	0.882144	0.812568	-0.527346	0.0655261	0.00354401	0.529688
cg17680092	1.08225	1.00877	-1.89434	0.00178	-0.00157947	0.816514	1.07529	1.10457	-0.263926	0.503091	-0.00174302	0.678206
cg12856183	0.667131	0.591556	-1.78841	0.00192	0.00869905	0.148628	0.603862	0.601675	0.926955	0.0324557	0.000469381	0.908647
cg03594550	0.845538	0.908098	1.19292	0.00199	0.00487611	0.550342	0.877734	0.873748	-0.0511657	0.829695	0.0166975	0.039771
cg11527326	1.14863	1.2025	2.00042	0.00203	0.0065675	0.197415	1.11665	1.12517	0.156827	0.624378	0.00160587	0.738066
cg27619353	0.629796	0.58533	-2.4331	0.00205	0.00159226	0.753791	0.61278	0.619187	-0.03513	0.926191	-0.00180696	0.664071
cg05129050	0.680956	0.624768	-1.39502	0.00229	0.00338275	0.640295	0.647644	0.621914	-0.182855	0.582256	0.000417517	0.943837
cg11230435	0.581522	0.528333	-1.91072	0.00239	-0.00182526	0.690495	0.638583	0.586222	-0.183795	0.754517	-0.00372808	0.292937
cg18934106	0.803633	0.74911	-1.70037	0.00252	-0.0032156	0.610005	0.781863	0.777833	0.658509	0.24305	-0.00410355	0.308481
cg18823647	1.09552	1.03855	-1.53149	0.00274	0.0108747	0.12777	1.05945	0.979662	-0.696194	0.0754402	-0.0036013	0.42333
cg07689260	1.42271	1.37658	-1.40878	0.00298	0.00431698	0.489274	1.35599	1.31885	-0.303948	0.2972	-0.0118552	0.101537
cg16319129	1.11591	0.868947	-1.25047	0.00322	-0.00126758	0.893596	0.970243	0.981566	0.446249	0.0625633	0.00541923	0.471092
cg27100022	0.51733	0.507521	-1.44659	0.00328	0.0119084	0.0532025	0.591929	0.562335	-0.167984	0.495416	0.00591941	0.440054
cg07629776	2.87092	2.86253	0.4152	0.00366	0.02239	0.380707	2.82651	2.92657	-0.120716	0.151619	0.00664915	0.757263
cg15729578	0.752888	0.722301	-1.22859	0.00379	-0.00289743	0.784438	0.708621	0.721581	0.226965	0.447056	0.00674068	0.433918
cg10953158	1.94866	1.87107	-0.864726	0.0039	0.00537333	0.705243	2.05777	1.95178	-0.262567	0.226246	-6.79e-05	0.993962
cg03046819	0.711529	0.634287	-1.90288	0.0044	0.00621453	0.33302	0.653958	0.676494	-0.891327	0.0438683	-0.0063078	0.133823
cg15488963	0.614254	0.577858	-1.41852	0.00444	0.0117478	0.0955638	0.694997	0.665544	0.055302	0.838501	0.00694701	0.284085
cg04440885	1.64514	1.44575	-0.883643	0.0046	0.0121892	0.334198	1.71677	1.6464	-0.192928	0.246781	0.00382476	0.703073
cg26985203	1.48885	1.47433	-0.666356	0.00462	-0.00923226	0.608212	1.33316	1.3798	0.146241	0.319206	0.0052785	0.634355
cg09395562	0.460731	0.507543	1.98596	0.00464	-0.000478899	0.919978	0.508545	0.535472	0.200891	0.672939	0.00400391	0.298026
cg03209332	1.07721	1.14947	1.36972	0.00517	-0.00915936	0.317731	0.944591	0.951416	0.268456	0.346454	-0.000523959	0.934221
cg03179435	1.5815	1.60039	0.65893	0.00519	-0.0172508	0.42879	1.60099	1.61119	0.0505213	0.731358	0.00291485	0.83662
cg04722391	1.22054	1.12877	-0.76112	0.00532	0.00123497	0.91966	1.24432	1.24314	0.122958	0.652181	0.0114003	0.0840838
cg13740815	0.53726	0.487039	-1.30902	0.00552	-0.00284231	0.724878	0.560415	0.563991	-0.0549307	0.79876	0.0127105	0.0700032
cg18944087	0.866598	0.817898	-1.57489	0.00555	0.00166243	0.740282	0.821087	0.797069	-1.13578	0.00755205	0.0015282	0.732896
cg00643311	1.27937	1.22376	1.19307	0.00573	-0.0138733	0.0905324	1.31296	1.35982	0.312294	0.146404	0.00391721	0.581859
cg08890345	1.13154	1.03892	-1.04993	0.00573	-0.0112205	0.279762	0.917258	0.967595	-0.131569	0.488733	-0.00120326	0.900662
cg04136369	1.09602	1.00786	-1.16674	0.00576	0.00453952	0.597698	1.13344	1.10787	-0.0664998	0.794152	0.0119305	0.0377469
cg19090784	1.53515	1.5149	-0.8464	0.00612	-0.00498606	0.488859	1.58937	1.54656	-0.165812	0.49707	0.00700998	0.339196
cg15895197	0.485254	0.541191	1.22238	0.00615	-0.00734143	0.333505	0.518401	0.538141	-0.000394852	0.999211	0.000161179	0.970736
cg15959464	3.43579	3.40194	-0.32651	0.00646	0.0125102	0.74718	3.51562	3.44575	0.0752883	0.636528	0.0227821	0.250135
cg13530999	0.932201	0.930051	-1.17687	0.00647	0.0039203	0.561613	0.942099	0.915751	-0.29308	0.227243	-0.00443388	0.498518
cg19280206	0.907971	0.867963	-0.772148	0.00735	0.0228256	0.0500209	1.12926	1.14465	-0.0398232	0.830189	0.0251156	0.0127055
cg09395443	1.02803	0.999834	-1.2676	0.00741	-0.00440659	0.603679	0.906624	1.02183	0.25135	0.281977	0.00119447	0.852779
cg18963239	0.350207	0.387073	2.75607	0.00752	0.0041641	0.361936	0.377698	0.385255	0.671936	0.322463	-0.00077474	0.798138
cg24129356	0.352234	0.376451	1.26218	0.00753	0.0162991	0.0519884	0.425867	0.421074	0.0390098	0.889172	0.0120689	0.108175
cg17796960	1.35686	1.23322	-0.521072	0.0076	0.0185822	0.240156	1.41076	1.39421	-0.0316379	0.849826	0.027172	0.0236982
cg01807408	0.753167	0.740955	-0.83956	0.00761	-0.00734497	0.519373	0.813343	0.885124	0.367878	0.0619196	-0.00342217	0.732713
cg22716633	0.757493	0.807978	1.2172	0.00809	0.00423463	0.47463	0.750492	0.769398	0.458555	0.282298	0.0063757	0.120734
cg12840245	0.347264	0.389173	2.31524	0.00825	-0.00258969	0.55592	0.377319	0.35612	-0.792988	0.164945	0.00164622	0.641428
cg04085901	1.23281	1.2329	0.650227	0.00829	0.0256471	0.0438177	1.37095	1.30004	0.0797454	0.667234	-0.00504346	0.554672
cg04665374	1.20276	1.14161	-1.0502	0.00848	0.00347053	0.621655	1.18034	1.23488	-0.100897	0.719798	-0.00090755	0.863311
cg11946618	3.19393	3.21498	-0.184776	0.00852	0.0506763	0.207153	3.19375	3.11091	0.0156146	0.84478	-0.0697746	0.003099
cg00692279	0.621412	0.65632	-1.50844	0.0087	0.00247627	0.674585	0.685012	0.652199	-0.320913	0.502406	-0.0055067	0.236978
cg01943931	4.27687	4.33186	-0.205876	0.00879	-0.0687352	0.0651979	4.20436	4.18236	0.0805904	0.277253	-0.00638627	0.798466
cg25880958	0.791868	0.91224	0.906888	0.0089	0.0226019	0.0205416	0.913706	0.930128	-0.0717441	0.734238	0.00578731	0.558037
cg11358114	0.697119	0.705038	-1.07192	0.00894	-0.003199	0.677964	0.766001	0.652574	-0.21686	0.324216	0.0123793	0.120556
cg07687354	1.45046	1.59053	0.670742	0.00919	0.00343658	0.823535	1.50906	1.48015	0.181243	0.366065	-0.00667174	0.464116
cg27115863	0.909788	0.8246	-1.52794	0.00951	-0.00793037	0.246208	0.893463	0.820785	-0.304273	0.421888	-0.00616951	0.274234
cg13399816	0.865099	0.774508	-1.00654	0.00952	0.00647875	0.486365	0.843608	0.879845	-0.0932398	0.731776	0.0049439	0.515168
cg14275340	0.799224	0.71112	-1.21441	0.01011	0.00844036	0.280251	0.836288	0.803911	0.0974708	0.750313	0.0055162	0.394876
cg07165610	1.14744	1.23421	1.09045	0.01014	-0.00847484	0.316632	1.2822	1.13899	-0.288716	0.261807	0.000277676	0.96654
cg10259889	1.34104	1.33522	-0.517433	0.01028	-1.79e-05	0.999257	1.36482	1.36475	-0.229801	0.139729	0.00648051	0.584673
cg17222996	0.65122	0.654946	-1.0384	0.01042	-0.00635155	0.452476	0.752574	0.762014	-0.0850733	0.645966	0.00999399	0.165075
cg25925023	0.38306	0.323334	-1.82324	0.01063	0.00463834	0.268444	0.420806	0.398431	-0.741776	0.0783836	0.00595541	0.159361
cg10804656	0.555385	0.479118	-1.62461	0.01075	0.0220407	0.00264848	0.510697	0.558415	-0.158718	0.633743	0.0195079	0.000358849
cg01773927	1.14149	0.988773	-1.0318	0.01081	-0.0026154	0.795656	1.05589	1.15876	-0.0714774	0.714467	-0.00774801	0.412958
cg13460168	0.92102	0.950534	1.88464	0.01083	0.00161096	0.775101	0.973678	0.966106	-0.493409	0.268088	-0.000113058	0.978586
cg00795503	0.502873	0.509481	1.60386	0.01129	0.000791792	0.890192	0.528533	0.484754	0.0247949	0.95649	0.0043624	0.250141
cg10880902	0.329497	0.284945	-2.73876	0.01163	0.00135723	0.696432	0.347403	0.327936	-0.419803	0.502451	-0.00209455	0.507804
cg19787694	1.04187	1.0014	-1.5472	0.0119	0.00265384	0.719541	1.02129	1.05322	-0.156423	0.492748	-0.00148114	0.815985
cg26161528	1.95726	2.04874	0.421942	0.01195	0.0122192	0.437313	1.81186	1.88361	0.0558192	0.700358	0.00437338	0.802596
cg05969567	1.33043	1.25619	-0.740086	0.012	0.00405334	0.677583	1.40324	1.43966	0.62976	0.0505309	0.00617393	0.282226
cg04430911	0.419616	0.440133	3.59241	0.0129	0.000833469	0.693798	0.414284	0.418788	-0.656525	0.485563	0.0003499	0.863386
cg01616529	1.32217	1.26349	-0.441421	0.01297	0.0298988	0.132371	1.28822	1.32075	0.16998	0.211251	0.0122153	0.418608
cg01402409	0.544256	0.528836	-2.27227	0.01377	0.01197	0.00817925	0.556173	0.571604	0.935882	0.331417	0.00430993	0.128397
cg21719344	0.833991	0.78012	-1.9707	0.01393	0.000607808	0.929235	0.76207	0.731232	-0.155682	0.712017	-0.00724558	0.138482
cg19319393	0.815408	0.736983	-0.966035	0.01427	-0.00338148	0.653567	0.790761	0.721153	-0.0279023	0.902026	-0.00244092	0.654575
cg09907542	0.859819	0.903569	0.786388	0.01433	-0.00299259	0.776543	0.811642	0.86424	0.188903	0.3656	-0.0124614	0.0741887
cg27138018	0.650945	0.59905	-1.2627	0.01454	-0.00822617	0.163774	0.611428	0.633291	-0.373498	0.151072	-0.0103697	0.0381293
cg15787616	0.441023	0.482575	0.650734	0.01455	0.00273178	0.733461	0.505762	0.469922	0.175487	0.428367	0.000136399	0.982652
cg20283771	1.38455	1.38229	-0.676982	0.01455	-0.011979	0.234147	1.42688	1.43407	-0.234619	0.477684	0.00277766	0.601344
cg13541527	0.954537	0.897549	-1.12014	0.0147	0.00711839	0.473357	1.00319	0.974983	0.395551	0.111345	-0.00906834	0.256226
cg00003625	1.09831	1.30515	0.524	0.01471	-0.00153656	0.927857	1.47908	1.46623	0.0707084	0.60867	0.00510975	0.703604
cg10525372	1.01537	1.02872	2.17502	0.01477	0.0034535	0.384356	1.05244	1.04057	-0.588369	0.0564099	0.0011087	0.788042
cg12341202	0.79475	0.976404	0.584963	0.01535	0.00363989	0.786662	0.863941	0.889021	-0.223819	0.302559	0.000952557	0.89308
cg25498045	0.770464	0.711293	-0.501901	0.01551	-0.00617576	0.626877	0.822597	0.860572	-0.0163659	0.924945	0.0135843	0.122354
cg04242078	1.20078	1.10139	-0.77025	0.01564	0.00112326	0.921065	1.30615	1.34764	-0.345962	0.0827917	0.0133532	0.179354
cg25623727	0.845408	0.90734	0.894607	0.0158	-0.00147548	0.864876	0.895504	0.936375	0.249561	0.392137	-0.00445082	0.572272
cg20098015	0.498645	0.454408	-0.803955	0.0159	0.00225051	0.805084	0.569312	0.52697	-0.498797	0.190862	0.00460807	0.407544
cg21088783	0.641588	0.614464	0.793433	0.01653	-0.00871364	0.29184	0.679441	0.641802	-0.536104	0.0995347	0.000890672	0.878003
cg22156632	1.12344	1.016	-1.37027	0.01716	0.0106865	0.0630954	1.08793	1.06869	-0.447346	0.0970973	-0.00150429	0.797166
cg19400520	0.8273	0.83273	-2.1273	0.01716	0.00148966	0.730048	0.841809	0.857582	0.0118161	0.978141	-0.00676603	0.0571586
cg15047026	0.607583	0.623009	-1.10825	0.01722	-0.00224105	0.782509	0.725802	0.70362	-0.0500176	0.809706	0.0057728	0.497153
cg15699099	0.578837	0.520772	-2.56969	0.01731	-0.00140001	0.72981	0.620548	0.558695	-0.0955703	0.859273	-0.000103809	0.975178
cg25460807	0.812157	0.784705	-0.661372	0.01755	0.0307991	0.0313325	0.92423	0.922217	-0.224679	0.361279	-0.00233672	0.819352
cg22898745	0.758089	0.918885	0.867972	0.01759	0.00102753	0.913878	0.885262	0.962001	0.112735	0.55654	0.0102111	0.297255
cg03318924	0.680298	0.619221	-1.21262	0.0177	0.00719419	0.332015	0.759178	0.733764	-0.296742	0.391782	0.00416734	0.373055
cg05549769	0.736372	0.627217	-1.07599	0.01772	0.00830164	0.308201	0.761346	0.819082	0.137118	0.624314	0.00538553	0.309163
cg18798289	0.630103	0.601596	-0.929327	0.01794	-0.0125164	0.157274	0.624574	0.671927	0.0828942	0.691664	-0.00417004	0.568107
cg27638196	0.621824	0.740603	0.858665	0.018	-0.00451867	0.611275	0.607945	0.643046	0.249334	0.367603	0.0102445	0.16553
cg04137576	0.766521	0.700365	-1.02242	0.01824	-5.23e-05	0.993518	0.765746	0.749112	0.227675	0.535415	0.00643677	0.192082
cg01230320	3.19288	3.22596	0.256419	0.0183	0.00354642	0.915837	3.16503	3.17911	0.112397	0.177992	-0.0189434	0.363283
cg20571420	1.10611	1.1031	-0.471487	0.01856	0.00390499	0.73727	1.02022	1.14779	0.403553	0.016846	0.0175543	0.0621169
cg03086663	0.605838	0.562968	-1.48692	0.01868	0.00857384	0.147464	0.607868	0.613772	-0.643722	0.0703671	-0.000652576	0.89308
cg01938018	0.677454	0.67828	-1.05577	0.01872	0.00816796	0.386149	0.780079	0.700812	0.275888	0.187076	-0.0115361	0.119506
cg25243008	0.677379	0.625368	-0.74164	0.01874	0.0137471	0.151144	0.87402	0.871642	0.0481987	0.822901	0.0234655	0.006091
cg10431265	0.968953	0.91045	-1.01183	0.01879	0.00234782	0.754706	1.04792	1.05285	0.0421041	0.890571	-0.00148245	0.780531
cg26953232	1.64183	1.59811	-1.25234	0.01912	-0.0150025	0.1433	1.61733	1.53451	0.267655	0.276434	-0.0134175	0.0940077
cg00947859	1.51753	1.42712	-1.33453	0.0194	0.0019035	0.752814	1.53186	1.52164	-0.0639149	0.816711	-0.0126365	0.0360827
cg17499212	0.769827	0.737229	-1.78875	0.01969	0.00546196	0.302111	0.792482	0.756071	-0.784263	0.188499	0.00136564	0.661715
cg12067764	1.20447	1.08187	-0.827539	0.01974	0.00800829	0.50389	1.1721	1.17476	0.12372	0.589018	0.0164658	0.0442679
cg16274205	0.881502	0.91641	0.571546	0.01981	-0.0134309	0.408549	0.983672	0.872652	0.0356436	0.851634	-0.0212975	0.111268
cg23196919	0.390974	0.398722	1.19109	0.01984	-0.000706315	0.87249	0.401404	0.423313	0.498877	0.31374	0.00307947	0.424394
cg15131156	2.42745	2.36535	-0.354482	0.01987	0.0275734	0.370319	2.50582	2.52695	0.140125	0.389502	-0.0125156	0.369473
cg10393369	0.641543	0.743471	1.48669	0.02035	-0.00171688	0.764191	0.756425	0.77899	0.297727	0.628569	0.00397156	0.195384
cg12518844	1.24248	1.20164	-0.89991	0.02042	-0.000276175	0.979764	1.28961	1.26435	0.31526	0.190889	0.010935	0.182156
cg12545687	0.491422	0.592719	0.810367	0.02053	-0.0102662	0.263523	0.506255	0.532522	-0.00997506	0.974761	0.00304606	0.624183
cg00445126	1.25331	1.18387	-1.46377	0.02079	0.00841521	0.201937	1.20389	1.20367	-0.521619	0.0536089	-0.00217237	0.689777
cg18444097	1.02139	0.926072	-1.1118	0.02091	-0.00327352	0.576645	0.982729	1.01106	0.416363	0.256592	-0.0043813	0.317056
cg07140894	1.03532	0.916419	-0.545531	0.02135	0.0245291	0.223976	0.993958	0.942474	0.0348714	0.878698	0.00111067	0.891787
cg11525252	0.43903	0.490666	2.17279	0.02184	0.00564165	0.208655	0.414184	0.449832	0.376868	0.527572	-0.00114507	0.713146
cg23869743	0.896834	0.888623	-1.69427	0.02201	-0.003345	0.346942	0.856024	0.805133	-0.122992	0.640038	0.00217562	0.621588
cg23886101	0.270373	0.240728	-2.56759	0.02233	0.00229064	0.497877	0.273324	0.273366	0.780061	0.363068	0.00334332	0.148666
cg22931182	0.991472	0.935295	-1.33772	0.0229	-0.000435409	0.95256	0.859981	0.753016	-0.935104	0.0130943	-0.00230068	0.650361
cg06391412	1.05623	1.03484	-1.58612	0.02301	0.00812232	0.122861	1.0616	1.04084	-0.145039	0.649139	-0.00167635	0.730893
cg06683602	3.70697	3.67832	-0.171186	0.02355	0.0233912	0.3916	3.89901	3.87218	0.0865711	0.359	0.0158622	0.237456
cg03845626	0.925158	0.810086	-0.896914	0.02356	0.00729241	0.521941	0.820143	0.801657	-0.349572	0.139992	0.0150212	0.0746611
cg13659138	0.275291	0.288785	3.04948	0.02366	0.000937779	0.743302	0.267674	0.265401	0.827007	0.338914	0.00538683	0.0321068
cg13852561	1.01709	0.955519	-0.913338	0.02368	0.00303519	0.634546	0.967651	0.96089	-0.109278	0.728967	-0.00154159	0.781263
cg16421616	0.832931	0.791148	-1.03312	0.02389	-0.0118725	0.122445	0.850607	0.860943	-0.0832076	0.747352	-0.00143483	0.839195
cg07205627	1.061	0.870245	-0.891923	0.02431	-0.00765955	0.453628	1.02939	0.919803	-0.402438	0.0514213	0.0081371	0.35617
cg09033638	0.601312	0.632265	-1.12819	0.02484	0.00615939	0.415518	0.60835	0.638511	-0.179091	0.64706	-0.00275731	0.598493
cg27160726	0.663702	0.613422	-1.18257	0.02503	0.00209006	0.7014	0.592569	0.634097	0.608606	0.148875	0.00653458	0.156722
cg18387659	1.05285	1.02669	-1.033	0.02595	0.0106808	0.188513	1.10115	1.0191	-1.02098	0.000189366	-0.00269802	0.642779
cg17177213	1.05389	0.982782	-0.896382	0.02598	-0.00170677	0.84074	1.11516	1.11896	-0.0265404	0.933188	0.00569875	0.34957
cg08650629	0.64888	0.606892	-1.57375	0.02627	0.0075998	0.386032	0.730427	0.721481	-0.418343	0.0550494	0.00546885	0.347086
cg06293611	0.658667	0.562378	-1.40003	0.02633	-0.000803072	0.90662	0.640088	0.607176	-0.162418	0.66219	0.00494068	0.299124
cg13372766	0.684152	0.666352	-1.00738	0.02666	-0.00616725	0.531828	0.796276	0.783042	-0.189601	0.408123	-0.0021097	0.815256
cg05097197	0.998923	0.925214	-0.782479	0.02666	0.00296761	0.770785	1.02893	1.00836	0.0291707	0.890968	-0.0148874	0.0692934
cg05195318	1.4867	1.43598	-0.630076	0.02697	-0.0145978	0.226465	1.46346	1.389	0.107964	0.515272	0.0189114	0.129768
cg09719217	0.593521	0.51684	-1.17172	0.02729	0.00285154	0.647405	0.634015	0.613725	-0.0597232	0.858728	0.00547758	0.302808
cg03579179	1.26614	1.27064	-0.479474	0.02778	0.0407081	0.0139985	1.33977	1.33426	0.210998	0.149151	0.0173895	0.164917
cg01359236	1.24928	1.23264	-1.35899	0.02803	0.000329202	0.94955	1.31154	1.29308	-0.292474	0.413066	0.00525311	0.273792
cg15602972	0.35513	0.35114	-2.88581	0.02817	0.00599635	0.123095	0.364327	0.382168	0.264073	0.63521	0.000669061	0.833245
cg17156743	0.384974	0.414694	1.77915	0.02828	-0.0034875	0.410149	0.360336	0.366632	0.353612	0.453452	-0.000500125	0.878434
cg14824052	0.906256	0.903297	1.07107	0.02843	0.00649309	0.47518	0.938678	0.934547	-0.195139	0.484107	0.00304811	0.625643
cg02389252	0.784881	0.787439	0.721017	0.02888	0.0045971	0.72001	0.745207	0.690413	-0.0616482	0.806791	0.00550109	0.441613
cg02767242	0.763037	0.726772	-1.32665	0.02905	0.0179385	0.0055423	0.675189	0.737753	-0.236464	0.3392	0.00872432	0.184602
cg23109891	1.33354	1.27802	-0.620635	0.02947	0.0119011	0.219819	1.33931	1.35419	-0.0813225	0.75713	0.00576261	0.363322
cg07203423	0.927486	0.989647	-0.643072	0.02965	0.00756078	0.579794	0.8696	0.813033	-0.0902026	0.533145	0.0235172	0.0120484
cg14970046	1.33885	1.02986	-0.509264	0.02992	0.0323944	0.0680362	1.2333	1.30588	-0.258129	0.0448274	0.00079692	0.948905
cg25792410	1.28317	1.21901	-1.15515	0.03002	0.00616491	0.372362	1.24958	1.23163	-0.509252	0.0559978	-0.00278025	0.649419
cg10697737	0.903299	0.847591	-0.630631	0.03011	0.0036355	0.734347	0.968808	0.994751	-0.00878831	0.975314	0.0110475	0.141644
cg05738715	0.673819	0.708268	0.495851	0.03022	-0.00756466	0.554805	0.720661	0.704553	-0.178318	0.271469	-0.00259413	0.776511
cg17921439	0.805831	0.799918	-1.35425	0.03039	0.000704546	0.897012	0.869327	0.879506	0.0964108	0.795827	-0.00240203	0.658519
cg08935238	1.4666	1.44106	-0.679732	0.0308	-0.000369532	0.974367	1.45035	1.47112	-0.00687703	0.963931	0.0131807	0.257193
cg12670305	0.785004	0.745144	-1.22029	0.03087	-0.00291521	0.734223	0.788778	0.726429	-0.103523	0.778342	-0.00447825	0.425609
cg14384930	0.346108	0.372189	2.46698	0.03139	0.00383979	0.281828	0.379258	0.382576	0.141605	0.839623	0.0025426	0.346026
cg23953176	1.09917	1.01849	-0.76321	0.03159	0.000126416	0.990803	0.988053	1.02087	-0.36131	0.289445	-0.00620404	0.382099
cg15439725	0.832572	0.785046	-0.973231	0.03197	-0.00919248	0.260163	0.754804	0.814521	-0.129613	0.580089	0.020718	0.00731251
cg11336643	0.604261	0.637997	2.32316	0.03233	-0.00121689	0.667056	0.650616	0.675235	0.994663	0.0517021	0.000680099	0.804595
cg02382400	1.02356	1.00952	-0.872515	0.03243	0.00361618	0.701449	1.1283	1.08259	-0.500982	0.100953	-0.00207406	0.733645
cg01540949	1.00465	1.05841	0.842513	0.03254	-0.00482913	0.569897	1.05932	1.08755	0.495625	0.101796	0.00735819	0.212906
cg05657800	0.85129	0.831456	-1.28503	0.03268	-0.00419549	0.522204	0.914568	0.926539	0.0995901	0.764034	0.00655912	0.236334
cg13875003	0.544824	0.51039	-0.910493	0.03305	-0.00433629	0.548876	0.564929	0.538701	-0.298103	0.491362	0.00482708	0.294092
cg24807850	0.617144	0.588243	-0.90889	0.03311	-0.00588383	0.396293	0.658087	0.597005	-0.573354	0.158871	-0.00424024	0.438507
cg02901006	1.17332	1.13507	-0.643514	0.03337	-0.00979313	0.406053	1.16567	1.14419	-0.382155	0.139589	0.00155852	0.852452
cg05210497	0.824788	0.736915	-0.807601	0.03419	-0.0125841	0.155614	0.716749	0.707231	-0.726034	0.0288372	-0.000367114	0.956071
cg00087244	0.563231	0.476259	-1.51503	0.03435	0.000817181	0.866219	0.53268	0.529489	-0.158721	0.753322	0.00723044	0.0192226
cg09314434	0.921716	0.829433	-0.929134	0.03454	0.00229778	0.800082	1.08227	1.03241	-0.165205	0.514508	0.00650267	0.374488
cg07459594	1.05707	1.02858	-0.884705	0.03479	-0.0162681	0.126739	1.11519	1.11249	0.075973	0.687715	-0.000695224	0.932773
cg07015079	1.2227	1.30521	0.756209	0.03567	-0.00359824	0.710728	1.22028	1.20329	0.11814	0.651694	-0.00619687	0.363036
cg02781105	0.676339	0.66162	-1.2919	0.03577	0.00640556	0.196666	0.684255	0.71917	0.392176	0.387552	-0.00327039	0.356652
cg24463605	0.654524	0.594014	-1.13086	0.03593	0.0115983	0.167859	0.805645	0.787823	0.0436418	0.822924	0.017883	0.0339717
cg21532325	1.48415	1.27557	-0.568902	0.036	-0.011426	0.345672	1.38368	1.32736	-0.0421554	0.830162	-0.00109482	0.889313
cg01734112	0.888288	0.911427	-0.826932	0.03611	-0.00318876	0.643115	0.859071	0.817299	-0.415954	0.151989	0.00870998	0.138985
cg24901474	1.23099	1.15235	-0.785376	0.03627	-0.00517098	0.56338	1.26146	1.18772	-0.337675	0.0935719	-0.0124981	0.135605
cg14037397	2.10129	2.21844	0.441819	0.0363	-0.0279063	0.117497	2.08612	2.08398	-0.245678	0.18311	-0.0131533	0.16378
cg08057985	0.609631	0.602366	-1.73987	0.03652	0.00456161	0.40649	0.652067	0.662264	-0.41954	0.340299	0.00373181	0.330166
cg22946974	1.01294	1.0455	1.04984	0.03656	0.00569619	0.443763	1.01642	0.964516	-0.512996	0.104274	0.00296214	0.583252
cg21934189	0.535285	0.564724	1.51499	0.03669	-0.000303981	0.952153	0.584778	0.610258	0.848082	0.017995	0.00182831	0.663405
cg06743610	0.721901	0.631533	-1.33399	0.03696	-0.00629745	0.235515	0.717388	0.689514	-0.080905	0.86729	-0.00192035	0.610507
cg24735226	0.672118	0.659558	-0.951652	0.03716	-0.0085661	0.365932	0.560278	0.555545	-0.214162	0.481231	0.0034637	0.568001
cg05133437	0.47782	0.434287	-1.8563	0.03753	-0.000531319	0.898346	0.480055	0.432715	-1.30625	0.0296851	0.0112022	0.00207098
cg13636636	0.651473	0.633651	-1.50756	0.03776	0.00513444	0.336532	0.654864	0.655865	-0.657563	0.164681	0.000635908	0.86153
cg27491190	1.25112	1.21184	-1.49879	0.03778	0.0106917	0.0214018	1.20819	1.17609	-0.565289	0.0496225	-0.000303475	0.947453
cg02185971	0.456051	0.423399	-1.87202	0.03797	-0.0099389	0.0136154	0.45442	0.470174	0.668173	0.133613	-0.00726219	0.0723984
cg14630206	1.1508	1.11227	-1.91974	0.03808	-0.00116034	0.77478	1.10001	1.10668	-0.479133	0.31067	0.00101694	0.789554
cg24369989	0.649005	0.536755	-0.766818	0.03863	0.00130759	0.85418	0.700867	0.644394	-1.06395	0.00409698	0.0155301	0.00353118
cg05675373	1.01078	0.980571	-1.12036	0.03881	-0.00326701	0.742577	0.97121	0.918593	-0.325175	0.318779	-0.00336984	0.629116
cg21109038	1.89396	1.78229	-0.368785	0.03882	0.0137142	0.507872	1.93862	1.91603	0.00540493	0.967164	0.00315949	0.839749
cg21896766	0.540853	0.46549	0.95122	0.03882	0.000432342	0.945551	0.494831	0.502663	-0.183732	0.62338	0.00539426	0.226322
cg01012669	0.531862	0.466522	-1.31536	0.03898	0.0116748	0.199038	0.502179	0.536272	-0.24923	0.530646	0.00303672	0.548256
cg10707964	0.538485	0.496692	-1.42748	0.0391	0.00315916	0.618412	0.550851	0.528637	0.0148233	0.970651	-0.0020047	0.60693
cg21884568	1.657	1.57875	-0.724191	0.04009	0.00539585	0.701168	1.58148	1.58308	-0.200029	0.232251	-0.000257582	0.978391
cg07756434	0.999133	0.832019	-0.692379	0.04011	0.00391719	0.618266	0.968579	0.99599	0.454543	0.091981	0.00666987	0.266082
cg27442676	0.930522	0.930553	-1.58076	0.04019	0.0114562	0.0174433	0.954387	0.910885	-0.40244	0.257113	0.00522603	0.201873
cg25003697	0.679617	0.589758	-1.15227	0.04058	-0.00227445	0.717204	0.666243	0.658534	-0.331451	0.226851	0.00170791	0.775703
cg13081600	0.611715	0.572173	-1.54911	0.04085	0.00679617	0.128237	0.586401	0.531512	-0.630115	0.175299	-0.0011618	0.789031
cg04880063	1.1587	1.02925	-1.41861	0.04107	-0.00929752	0.198651	1.09538	1.13336	-0.161436	0.401445	-0.0131834	0.120556
cg10248231	0.930817	0.850035	-1.29368	0.04112	0.00561817	0.260481	0.883732	0.888967	-0.178874	0.444051	-0.00934631	0.313182
cg05171921	0.481722	0.50738	1.7437	0.04122	0.0166564	0.0105831	0.499293	0.504166	0.268334	0.606796	0.0098215	0.0353091
cg13363025	0.773151	0.626157	-1.1195	0.04132	0.000923173	0.911287	0.656575	0.65291	-0.471821	0.0122116	-0.0119081	0.0881827
cg16533838	1.26735	1.203	-0.903398	0.04146	-0.0139275	0.0468374	1.28854	1.36632	0.305131	0.236441	0.00533289	0.413079
cg19000186	1.11308	1.11556	-0.807452	0.04152	0.00700317	0.500867	1.2753	1.24271	0.0805604	0.752705	0.00405839	0.55047
cg14021880	0.612293	0.666984	0.735745	0.04162	-0.00416868	0.65006	0.694714	0.699384	-0.246115	0.431955	-0.000182095	0.974675
cg18177183	1.02017	1.0205	-0.646249	0.04174	0.00748522	0.534393	1.08302	1.09124	0.258568	0.275989	-0.00980308	0.217784
cg14273450	1.72345	1.66541	-0.749987	0.04178	-0.000253189	0.980136	1.57666	1.56005	-0.215701	0.339351	0.0112574	0.18675
cg02958263	1.14467	1.02	-0.675643	0.04185	-0.00329003	0.799188	1.01326	1.04048	0.176999	0.311819	-0.000781872	0.94418
cg05044809	1.17271	1.21472	1.11946	0.04229	0.00433848	0.610015	1.2686	1.21625	-0.149492	0.558661	0.00673761	0.381319
cg24118715	0.878899	0.861727	-0.881349	0.04262	0.00769543	0.378016	0.955667	0.870074	-0.422857	0.180206	6.88e-05	0.990858
cg24241928	0.62486	0.54984	-1.61833	0.04265	0.00350199	0.519008	0.597267	0.595896	-0.113825	0.650459	0.00121957	0.821806
cg13242199	1.43026	1.35807	-0.923214	0.04311	0.000921166	0.907746	1.48652	1.42016	-0.320766	0.268753	-0.00829606	0.164697
cg01608635	0.647345	0.632763	-1.43538	0.04325	0.00208665	0.763907	0.706727	0.688228	0.236746	0.493706	0.0114427	0.0307313
cg19132360	0.992002	0.977619	-0.65076	0.0435	-0.00890237	0.255265	1.06031	1.13985	-0.019032	0.944528	0.0046605	0.382777
cg08837355	0.686507	0.718384	1.10415	0.04385	0.00218643	0.703686	0.710421	0.697381	0.514005	0.137704	-0.00313577	0.42968
cg22282672	0.655046	0.687845	1.17871	0.04386	0.00654481	0.370141	0.595929	0.590051	0.0178002	0.967893	0.0096217	0.0572735
cg06422694	1.41654	1.33505	-0.87266	0.04423	-0.0019314	0.817024	1.37352	1.40571	-0.0408608	0.888142	-0.0127578	0.0363181
cg04431133	0.983511	1.04721	0.770454	0.04467	-0.00288061	0.773741	0.973918	0.903176	-0.0299468	0.89286	0.00281987	0.691065
cg14557202	1.58256	1.61747	0.775224	0.04476	-0.0159134	0.150272	1.49781	1.37857	-0.124114	0.482372	-0.00704514	0.440516
cg20889826	0.399601	0.386156	-1.70196	0.04582	0.00925738	0.00576819	0.401303	0.39221	-0.660703	0.459561	0.00248647	0.301077
cg24523978	0.966056	1.03237	0.809892	0.04602	-0.000158594	0.990093	0.979077	1.02292	0.314345	0.246469	0.0139327	0.0766253
cg20823772	0.982299	0.882237	-0.575247	0.04602	0.00250323	0.814993	0.809826	0.842654	-0.51654	0.0493845	0.00215781	0.701045
cg27661846	0.652379	0.541675	-1.20828	0.04613	0.00252665	0.753538	0.663492	0.719472	0.310236	0.287715	0.0145325	0.0191998
cg02349373	1.11518	0.995889	-0.760344	0.04661	0.0095377	0.424179	1.2127	1.11922	-0.097969	0.64093	-0.00302097	0.720789
cg09553242	0.507451	0.498501	-1.15929	0.04674	0.00876241	0.0782741	0.484651	0.548671	0.268756	0.29811	0.0151534	0.0066727
cg27522367	1.40884	1.44766	-1.09971	0.04717	0.000471188	0.954894	1.52572	1.42578	-0.256028	0.235199	-0.00841891	0.266094
cg03312716	1.06238	0.978274	-0.660675	0.04772	-0.00363148	0.752361	1.16221	1.12339	-0.0136794	0.952922	-0.00245121	0.740014
cg07823273	1.22245	1.15191	-0.595843	0.04797	0.0138082	0.290354	1.18441	1.23633	0.159183	0.244076	-0.00741368	0.463684
cg06807117	0.316734	0.277634	-1.80704	0.04799	-0.00918087	0.0151628	0.285897	0.282193	0.745374	0.31994	-0.00382451	0.120879
cg04282694	0.923782	0.864525	-0.960518	0.04822	0.00820637	0.197655	0.844349	0.798033	-0.13362	0.666322	0.00817171	0.145269
cg03840467	1.67445	1.80797	0.703312	0.04898	0.0090294	0.393497	1.85408	1.7145	-0.283343	0.118088	-0.00522089	0.560455
cg20747739	1.5347	1.50237	-0.992792	0.04913	-0.0035819	0.687992	1.56194	1.5428	0.242871	0.250019	0.00302937	0.594946
cg03068958	0.604293	0.60241	-1.32672	0.04923	-0.00298034	0.60916	0.613345	0.635458	-0.257025	0.545334	-0.0022626	0.653771
cg00306112	1.01073	1.10712	0.929074	0.04942	0.00712675	0.492879	1.09855	1.09462	0.339193	0.179069	-0.000274183	0.97306
cg25458010	1.20885	1.17762	-0.705875	0.0497	0.00167559	0.878933	1.31863	1.27581	-0.0127218	0.94995	0.00297448	0.749041
cg02420024	1.30726	1.19396	-1.37817	0.04973	0.0051438	0.357054	1.30769	1.31105	0.202857	0.561679	0.000364752	0.915324
cg05333146	1.13259	1.08208	-0.62279	0.04982	0.0135975	0.27367	1.31483	1.33912	-0.362363	0.0852111	0.00476485	0.545539
cg25952596	1.05145	0.991154	-0.633463	0.05005	0.0047595	0.701377	1.02772	1.01136	0.104185	0.606333	-0.00558941	0.5494
cg15796980	0.690021	0.629067	-1.06373	0.05019	-0.00201293	0.780955	0.69055	0.626608	-0.205373	0.534599	-0.00748851	0.246798
cg04882273	0.675686	0.675057	-1.23673	0.0506	0.00778876	0.142356	0.651042	0.62944	-0.705209	0.229123	0.00753881	0.0613966
cg10317283	0.66055	0.63581	-1.16473	0.05064	-0.000363499	0.939631	0.681293	0.659304	-0.583141	0.254403	0.0077743	0.0874269
cg14544225	0.792478	0.861039	1.11391	0.05132	0.00294072	0.54437	0.847618	0.822328	-0.164623	0.761558	-0.00055735	0.879815
cg07004925	0.594131	0.600764	-1.6798	0.05135	0.000220435	0.958447	0.690063	0.6655	0.494393	0.455814	0.000920536	0.744713
cg03754098	0.644335	0.632968	-1.20035	0.05174	0.00647906	0.322594	0.735124	0.729386	0.6819	0.106548	0.00500879	0.302342
cg02386599	0.805144	0.846571	0.991978	0.05175	0.00105201	0.892053	0.851639	0.880796	0.905447	0.000574128	-0.0034872	0.628512
cg17105755	1.12794	1.09232	-1.02863	0.05223	0.0156662	0.130734	1.18136	1.09258	-0.435479	0.0603821	0.00301077	0.686302
cg02121345	0.405233	0.386733	2.09233	0.05223	-0.00287891	0.391033	0.403551	0.412101	2.39163	0.00213954	6.24e-05	0.976573
cg02898159	0.671613	0.61531	-0.80209	0.05226	-0.0112855	0.175891	0.705425	0.630565	-0.269972	0.482184	0.0105094	0.0629095
cg12975790	0.484805	0.432584	-1.34394	0.05268	-0.00123289	0.823064	0.504078	0.514681	0.221647	0.544913	-0.00763509	0.051098
cg16694634	0.597198	0.614397	-0.493028	0.05386	-0.002408	0.864436	0.563437	0.555808	0.0679501	0.820294	0.0142064	0.07664
cg16722435	0.898614	0.854049	-0.899848	0.0542	-0.00489285	0.595539	0.988192	0.956884	0.0221288	0.911211	0.00227041	0.745165
cg26113951	0.554117	0.533519	-0.860497	0.05439	0.0133365	0.0447011	0.493441	0.500553	-0.126943	0.730441	0.0112739	0.00297541
cg15084543	0.783971	0.843442	0.696456	0.05493	0.0125742	0.210909	0.763297	0.784839	-0.268808	0.217999	0.0364001	2.59e-05
cg09779044	0.383053	0.385335	1.63369	0.05512	-0.00563188	0.128441	0.310213	0.362451	1.39856	0.0120898	0.00496252	0.125432
cg10455971	1.40968	1.49256	0.411524	0.05545	0.0155868	0.375764	1.43084	1.40413	0.163992	0.209257	0.00732098	0.556688
cg22429418	0.82284	0.865057	1.01226	0.05568	-0.00555595	0.371102	0.885066	0.858107	0.698628	0.0208904	-0.00834446	0.119355
cg13597397	0.564994	0.54161	-1.39225	0.05619	0.0160807	0.00392674	0.589516	0.54745	-0.0901649	0.86157	0.00203726	0.490765
cg27535410	0.937249	0.913868	-0.554677	0.05636	0.0141865	0.268748	0.989775	0.985643	-0.262103	0.239797	0.0159907	0.0876881
cg20603222	1.47565	1.41731	0.309427	0.05695	0.011854	0.589309	1.26173	1.22591	-0.103041	0.525482	-0.02055	0.15005
cg05074631	2.00093	2.08206	-0.278041	0.05704	0.0147896	0.486192	2.14597	2.12311	0.0398942	0.780401	-0.0172888	0.220347
cg02139485	1.30284	1.23054	-0.831136	0.05707	-0.00125237	0.887336	1.1694	1.29152	0.358613	0.0714216	0.0144964	0.0512616
cg24439315	1.34543	1.54599	0.415959	0.05711	-0.00321836	0.861781	1.45102	1.57419	0.00739762	0.950907	0.00387383	0.779238
cg00646347	0.582343	0.582137	-0.807449	0.05741	-0.00182851	0.831058	0.604901	0.604704	0.163224	0.664927	0.00260656	0.651659
cg16645440	0.99941	0.967172	-0.988396	0.05777	0.00949525	0.0751591	0.951187	0.948751	-0.189218	0.454709	0.00619591	0.295888
cg01914278	1.15348	1.04447	-0.722351	0.0579	0.0131775	0.22372	1.14106	1.06914	-0.163133	0.451878	-0.00773527	0.418519
cg01239651	0.620642	0.553913	-1.55975	0.0584	0.00336917	0.526232	0.620788	0.597503	-0.238335	0.633044	-0.00896023	0.022549
cg04448487	0.968865	0.967969	-1.02466	0.05852	-0.00157092	0.800396	0.904002	0.906013	-0.53864	0.0555854	0.00338125	0.513409
cg15454563	0.603398	0.575509	-1.20781	0.05887	-0.0023099	0.610974	0.562537	0.561349	0.622349	0.207535	0.00205955	0.552411
cg07913887	1.03984	1.05871	0.610925	0.05897	0.00197586	0.862517	1.00017	0.977646	0.202759	0.31729	0.00761555	0.379826
cg18086521	0.538491	0.477116	-1.44489	0.05941	0.0137053	0.00714114	0.472259	0.472835	-0.251775	0.648362	0.00551863	0.139392
cg05354171	0.760131	0.777472	1.45972	0.05998	-0.00413469	0.402705	0.795412	0.740747	-0.194248	0.543873	0.00951512	0.0326005
cg14529406	1.7546	1.67159	-0.403755	0.0601	0.00682507	0.669742	1.64401	1.66023	0.251014	0.242542	0.00758734	0.394739
cg00682002	0.76314	0.762467	-0.985214	0.0601	0.00326091	0.615825	0.820442	0.799193	0.104805	0.71491	0.000280609	0.966906
cg12683342	0.713493	0.651689	-1.05011	0.06011	0.00525872	0.340243	0.650045	0.676218	0.0513895	0.864666	-0.00708133	0.195453
cg12559228	1.36324	1.34724	-0.788799	0.06015	0.0155547	0.028159	1.39995	1.35019	-0.865806	0.0030317	-0.00162841	0.769762
cg23877683	0.909862	0.896169	-0.846773	0.06037	0.0127999	0.121874	0.960342	0.961599	0.307996	0.592777	0.00526597	0.138221
cg00576853	0.223658	0.252593	2.11876	0.06143	0.00362048	0.230228	0.229617	0.240591	0.435435	0.570987	-0.000122567	0.955099
cg23501005	0.307137	0.268652	-2.97792	0.06153	0.00382032	0.208772	0.318693	0.30113	-1.18322	0.113835	0.00393045	0.0583161
cg25819879	0.875193	0.899911	0.665308	0.06156	0.0280806	0.00867438	0.960822	1.02373	0.0226318	0.920188	-0.021599	0.00725334
cg17188574	1.12399	1.10324	-0.864403	0.06173	-0.00137162	0.885232	1.1413	1.15966	0.297124	0.217398	-0.00150137	0.835541
cg05590265	1.19911	1.0793	-0.873643	0.06182	0.00457846	0.540134	1.16017	1.1257	0.209612	0.363997	-0.0056782	0.44933
cg05250458	0.705529	0.615325	-0.995759	0.06215	-0.000834688	0.911777	0.722662	0.767616	-0.0811333	0.703696	0.0184201	0.0180816
cg00307066	0.384068	0.348916	-1.59763	0.06283	0.000953778	0.842375	0.438376	0.429197	-0.244485	0.595092	0.00439914	0.26521
cg19675142	0.66561	0.538808	-0.7489	0.06297	0.0120009	0.132588	0.602671	0.547776	-0.00621241	0.97659	0.00965372	0.191067
cg15035911	0.619821	0.549931	-0.686577	0.06347	-0.00127067	0.911553	0.651934	0.667528	-0.0120909	0.967625	-0.0104847	0.20094
cg00116315	1.39859	1.39832	0.564375	0.06359	-0.0138657	0.300779	1.42814	1.35054	-0.277076	0.158118	0.019463	0.0424848
cg05976500	0.679198	0.649403	-1.06498	0.06407	-0.0130307	0.0745465	0.615203	0.574239	-0.00137713	0.997267	0.00478531	0.371776
cg15852963	0.836342	0.868844	0.911729	0.06416	-0.00477154	0.634683	0.813029	0.857203	-0.055576	0.840228	-0.00224949	0.753456
cg09990584	0.992083	1.08589	0.957239	0.06417	0.000437183	0.953013	0.96026	1.01501	0.202506	0.343745	-0.00319968	0.708735
cg24799795	0.890376	0.836693	-0.589654	0.06459	0.00399375	0.747385	0.950494	0.980422	-0.167129	0.53265	0.00888971	0.214181
cg24450239	1.48486	1.43499	-0.887553	0.06494	0.00865046	0.468273	1.50542	1.5203	0.130511	0.484513	0.00260706	0.8054
cg20343048	0.553308	0.512973	-1.06995	0.06502	0.00211222	0.726376	0.557386	0.539137	-0.333188	0.380622	-0.00484715	0.304936
cg11957350	1.09325	0.9493	-0.415811	0.06512	-0.0183971	0.186985	1.06951	1.11911	0.0908146	0.553655	0.017745	0.098407
cg18700013	1.21717	1.21023	-0.413106	0.06522	0.0200146	0.186163	1.18179	1.17465	0.0223454	0.901113	0.000596245	0.951904
cg04906283	0.889703	0.893325	-0.611008	0.06527	-0.00116358	0.909925	1.0078	0.988747	-0.393893	0.127293	0.007211	0.343189
cg19891452	1.39981	1.43392	0.403835	0.06615	0.0053796	0.796459	1.3771	1.42187	0.245614	0.134225	0.000310665	0.982606
cg16988810	0.666976	0.625944	-0.976981	0.06673	-0.0067165	0.38884	0.657806	0.579585	-0.0914303	0.822674	-0.00138376	0.791308
cg12606911	1.28155	1.21631	-0.426007	0.06757	-0.0120363	0.493099	1.39349	1.26975	-0.152203	0.220553	-0.0113324	0.454425
cg27295850	0.812847	0.796398	-1.12138	0.06845	-0.00351406	0.589358	0.715722	0.744665	0.232417	0.490547	0.0102641	0.099558
cg21544633	1.45458	1.39843	-0.894968	0.06883	0.000443527	0.956851	1.42606	1.46176	-0.222543	0.450969	-0.0133856	0.0222668
cg16242080	0.591033	0.660766	1.03428	0.06904	-0.00179775	0.743775	0.563671	0.592512	-0.319505	0.448283	0.00812929	0.0719488
cg14836522	1.09593	1.05687	-1.16409	0.06911	0.0058871	0.265948	1.13333	1.089	-0.635544	0.0905869	-0.00448993	0.328877
cg23814214	0.808917	0.697617	0.335712	0.06956	-0.00980768	0.540216	0.70441	0.693386	-0.0713047	0.715786	0.00578269	0.567548
cg22806229	0.892836	0.863357	-0.498237	0.07	0.00362619	0.778611	0.921763	0.855418	0.00504058	0.979661	-0.00527964	0.583599
cg14439761	0.839026	0.834641	-0.843794	0.07052	0.00646235	0.357353	0.80712	0.872754	-0.0552797	0.778212	0.00222615	0.658659
cg19843353	1.41766	1.46631	0.520189	0.07137	0.00188962	0.849606	1.34834	1.37383	0.0802673	0.65745	0.00369318	0.754876
cg00575665	0.638924	0.614646	-0.978205	0.07181	-0.000204996	0.980257	0.698809	0.69658	-0.420252	0.0473	0.000848124	0.899631
cg05976840	0.886978	0.892345	-0.485026	0.07198	-0.00658656	0.565607	0.970248	0.94547	-0.361858	0.172446	0.00802166	0.305924
cg25371590	0.915008	0.919932	0.635159	0.07205	-0.000355515	0.96515	0.94965	0.952523	0.318469	0.415702	0.00286011	0.535393
cg25044524	1.53657	1.55884	0.174278	0.07234	0.0252605	0.441099	1.49258	1.49291	0.0458027	0.719636	-0.029737	0.0580443
cg08363042	0.542241	0.502785	-1.89066	0.07234	-0.00307585	0.442027	0.484726	0.518052	-0.0947749	0.802306	-0.00354339	0.336501
cg13836412	0.607062	0.596327	-1.68557	0.07236	0.005281	0.252634	0.695321	0.665581	0.250997	0.709777	0.00266129	0.379989
cg25607643	0.904355	1.00292	0.574425	0.0724	0.00516988	0.615733	1.09773	1.06678	-0.332209	0.0916356	0.00483866	0.539439
cg07771160	0.933097	0.913129	-0.600091	0.07326	-0.0175591	0.069292	1.05197	1.06323	0.0374255	0.886583	0.00583737	0.42808
cg22494035	0.889686	0.825544	-0.957917	0.07327	0.0104041	0.131053	0.946418	0.903126	-0.614514	0.0651499	-0.00507218	0.408199
cg08977371	0.46175	0.421686	-1.10182	0.07479	-0.000596249	0.911797	0.404394	0.43856	0.538021	0.140838	0.0013566	0.764643
cg21350115	1.11989	1.13603	0.823516	0.07497	-0.00967527	0.121689	1.05387	1.04449	0.192058	0.491241	0.0109535	0.0190284
cg08350047	0.750719	0.733515	-0.560333	0.07519	0.00317299	0.73422	0.828912	0.8094	-0.162647	0.631665	0.000465308	0.934163
cg06581938	0.61415	0.701368	1.33899	0.0757	0.00751554	0.23721	0.698963	0.707651	-0.403152	0.267623	0.00923318	0.0646425
cg13924604	1.32406	1.22713	-1.01473	0.07574	-0.00200286	0.779827	1.28262	1.33961	0.485529	0.0903927	0.00745471	0.195416
cg06799664	0.632083	0.613091	-1.12021	0.07612	0.013954	0.0202979	0.660218	0.621547	-0.350801	0.390931	0.00246296	0.564606
cg21624228	0.667119	0.64771	-1.45878	0.07622	0.00659541	0.144732	0.642877	0.64209	-0.922176	0.0449492	-0.00122411	0.718897
cg08616943	0.800028	0.768595	-1.98594	0.07693	-0.00047037	0.904433	0.818127	0.809289	-0.242671	0.658891	0.00266855	0.440019
cg00685614	1.53551	1.69827	0.377906	0.07694	-0.0128192	0.49445	1.60299	1.54676	0.0863465	0.563922	-0.00443573	0.700978
cg03045620	0.625208	0.592415	-1.28107	0.07694	0.00690802	0.321682	0.622999	0.663039	0.411247	0.369821	0.00549345	0.244629
cg26837773	1.70806	1.70836	0.67822	0.077	-0.00970335	0.3228	1.70127	1.71337	0.246237	0.145394	0.00732089	0.486821
cg06193239	0.933219	1.06368	0.768131	0.0772	0.00532037	0.64594	1.11238	1.06742	0.175022	0.389147	0.0074464	0.419194
cg18054745	0.963641	1.05103	1.17144	0.07727	-0.0106264	0.243921	1.03115	1.04296	0.0278717	0.899248	-0.00739353	0.222484
cg00221070	0.39197	0.464853	0.629541	0.07826	0.00865839	0.256267	0.362117	0.446297	0.236856	0.320835	-0.00842942	0.209517
cg06855286	1.08363	1.03349	-0.77595	0.07842	-0.00902452	0.356941	1.12001	1.11287	-0.0260964	0.918349	-0.0271293	0.000565421
cg07499553	0.514075	0.502945	-1.46751	0.07845	0.00711842	0.175095	0.507908	0.542018	0.137361	0.600009	0.011752	0.0552214
cg05291966	1.15473	1.09584	-0.730884	0.07884	0.0016201	0.823017	1.21785	1.2087	0.0180804	0.969532	0.0028402	0.529136
cg14204735	0.507716	0.572431	1.32083	0.07886	-0.00503313	0.468783	0.527476	0.550294	0.49897	0.11889	0.00476337	0.356155
cg07129978	0.661484	0.646363	-1.77739	0.0794	0.00102143	0.754169	0.653938	0.643314	-0.284781	0.597557	0.00280167	0.387418
cg12051762	2.55301	2.50098	-0.44607	0.07962	0.0189927	0.199628	2.35874	2.33986	-0.27579	0.0287414	0.0189042	0.216505
cg21036162	0.657906	0.649334	-1.019	0.08038	0.00214407	0.795639	0.625914	0.696116	0.567628	0.136052	-0.00991831	0.0287741
cg06941037	0.742591	0.68503	-0.769701	0.08067	-0.0125636	0.0614429	0.702738	0.662488	-0.440209	0.116815	-0.00803707	0.0975301
cg24338780	0.567872	0.524409	-0.904749	0.08184	0.0030995	0.668257	0.657178	0.684836	-0.0645071	0.852213	0.0212238	3.02e-05
cg06798934	0.721423	0.749107	1.83562	0.08271	0.00580115	0.189093	0.777654	0.788127	-0.291944	0.542043	-0.00133589	0.679419
cg07018857	0.853088	0.800083	-1.02044	0.08325	0.00997451	0.247149	0.932844	0.961489	0.221689	0.501619	0.0106371	0.0436492
cg09405340	0.458668	0.490971	0.983328	0.08343	0.0105017	0.088622	0.427002	0.41073	0.0677241	0.879769	0.0069384	0.0752478
cg01262952	0.914574	0.912634	0.461654	0.08351	0.00939785	0.451487	0.956325	0.962183	0.231084	0.349089	0.011345	0.170728
cg12092507	0.940601	0.988203	-0.515859	0.08366	-0.0105475	0.439261	1.02405	1.03222	-0.0895449	0.572133	0.00954739	0.392466
cg07243988	1.15135	1.02385	-0.615543	0.08368	0.00580573	0.589506	0.983052	0.991154	-0.161074	0.397309	-0.0166411	0.0279507
cg08230215	1.29201	1.23356	-0.604687	0.08383	-0.00544991	0.526643	1.28066	1.26272	-0.168197	0.47468	-0.00669613	0.388669
cg16461246	0.486706	0.474177	-1.01167	0.08392	-0.000438009	0.944649	0.513405	0.463138	-0.142372	0.655196	-0.00699624	0.113
cg25626836	0.4678	0.43963	-0.960112	0.08452	-0.00278138	0.601586	0.451062	0.425217	-1.03802	0.0211863	0.00114909	0.752043
cg09079882	1.41042	1.37724	-0.510556	0.08463	0.000796549	0.958357	1.48287	1.44304	-0.139913	0.483575	0.0126336	0.202293
cg23323669	1.68774	1.56651	-0.564496	0.08477	0.0172235	0.175745	1.64653	1.55681	-0.420639	0.0637316	-0.00916842	0.261319
cg00525823	0.5918	0.555772	-0.958668	0.08545	0.00191259	0.763412	0.629391	0.583454	-0.541568	0.056985	0.0139251	0.0310214
cg12828729	0.679475	0.640913	-1.0357	0.08547	0.000665722	0.924449	0.668058	0.662989	0.156456	0.537359	0.00775672	0.188513
cg20003893	1.08516	0.957696	-0.802694	0.08553	-0.00252592	0.78859	1.17525	1.13447	0.151808	0.588716	0.00920117	0.156912
cg23200020	1.20395	1.09882	-0.533613	0.08599	-0.00468677	0.709814	1.0637	1.1237	0.270341	0.0868214	0.00874297	0.3784
cg10713137	0.594273	0.561213	-1.93147	0.08635	0.00387282	0.276346	0.573462	0.568309	-0.307877	0.546513	0.00227887	0.472302
cg01921382	0.908757	0.957915	0.831745	0.08747	0.00832837	0.323957	0.965742	0.952466	-0.567883	0.0926464	-0.00578186	0.317929
cg23217153	0.652527	0.60051	-0.62845	0.08773	-0.00844063	0.367325	0.711107	0.716102	-0.0533005	0.804672	0.00173555	0.834806
cg25302646	1.04176	0.989578	-0.764253	0.08828	-0.0134758	0.170425	1.05011	1.04054	0.0607144	0.791269	-0.00588584	0.438262
cg07058377	0.641754	0.616152	-2.19257	0.0883	-0.000593584	0.879348	0.609823	0.567322	-0.676002	0.16131	3.67e-05	0.991502
cg24229707	0.288708	0.300771	-1.41133	0.08858	0.00178918	0.634967	0.317959	0.323474	0.333282	0.541247	0.00171447	0.503308
cg04859241	0.535648	0.540755	1.33068	0.08859	0.0146432	0.0148497	0.521728	0.524104	0.483201	0.337005	0.015754	0.000874031
cg07731304	0.721111	0.841143	0.508217	0.08863	-0.000972454	0.931454	0.831732	0.82058	0.171538	0.508174	0.00153755	0.838929
cg02916272	1.01382	0.991873	-1.06975	0.08986	-0.00306396	0.692665	1.00822	0.963129	-0.00409241	0.986711	-0.00186919	0.82517
cg06532212	0.849629	0.825307	-0.885921	0.09002	0.00469276	0.51833	0.834694	0.841617	-0.638428	0.142283	0.00291542	0.535557
cg13515842	1.09816	0.972005	-0.423639	0.0901	0.00110466	0.935462	1.36487	1.38371	0.0495966	0.732959	0.023145	0.0667233
cg18644252	1.17301	1.21684	-0.379935	0.09103	-0.0162779	0.307864	1.2516	1.20637	-0.0219058	0.901326	-0.0107837	0.396777
cg05457768	0.550534	0.505484	-1.03695	0.09116	-0.00528261	0.3327	0.52621	0.573348	0.148096	0.624124	0.00542716	0.306066
cg14250740	0.768266	0.658344	-0.676987	0.09123	0.000491657	0.959778	0.694193	0.728676	0.156343	0.472178	-0.00286795	0.680071
cg23688868	1.46224	1.50564	1.47568	0.09131	0.00879471	0.0617724	1.54234	1.4893	-0.302971	0.311971	0.00453201	0.349239
cg00987534	1.20463	1.25219	0.726555	0.0927	-0.00116441	0.899715	1.25764	1.29294	0.439146	0.15558	-0.0015487	0.818733
cg27464184	1.22988	1.31921	0.314629	0.09362	0.00111446	0.940769	1.15426	1.17183	0.208084	0.299723	0.0100753	0.276966
cg26205131	0.421394	0.448109	1.35821	0.09378	0.0078214	0.218565	0.408104	0.394771	0.308905	0.527844	-0.000749012	0.837427
cg03052004	0.288023	0.259586	-1.51224	0.09386	0.00101622	0.835231	0.340812	0.332369	0.182996	0.778831	-0.000573398	0.841874
cg02809611	1.30804	1.2185	-0.698537	0.09439	0.00553226	0.520318	1.3434	1.18416	-0.254856	0.334826	0.00129797	0.840946
cg27426436	0.753131	0.773037	-0.640109	0.09466	0.0119743	0.159038	0.700718	0.709885	-0.156467	0.646234	0.00384223	0.497356
cg05350358	0.262426	0.262747	1.91424	0.09482	-0.00775895	0.0023006	0.241306	0.251316	1.04751	0.17771	-0.005084	0.0327751
cg03862414	0.99035	1.0781	-0.660441	0.09505	0.00865132	0.377038	1.12196	1.15448	-0.318525	0.203557	0.0143217	0.0512131
cg18837429	0.737529	0.754334	2.0754	0.09523	0.000661396	0.857938	0.758126	0.761701	0.0859706	0.875443	-0.000157625	0.950919
cg01400737	1.86871	1.82218	-0.603115	0.09535	-0.0144997	0.101076	1.84483	1.93063	0.240438	0.20673	-0.00985397	0.19511
cg19582200	0.846109	0.905012	1.27178	0.09568	0.00183687	0.768884	0.846096	0.847632	-0.275835	0.269204	-0.014898	0.0230866
cg26538942	1.40766	1.29971	-0.759047	0.09574	-0.0033075	0.740409	1.3858	1.34127	0.380512	0.0490544	0.00295107	0.756875
cg23327859	1.03006	0.910242	-0.590092	0.09588	-0.007997	0.385741	0.974291	0.967972	0.11913	0.678034	-0.00475815	0.474703
cg11716380	1.32223	1.15343	-0.465263	0.09593	-0.00295219	0.817965	1.20068	1.30338	0.281297	0.121045	-0.0152109	0.130827
cg02499139	0.562121	0.562067	1.20533	0.0961	-0.00846132	0.0361706	0.542299	0.533954	-0.0558763	0.917574	-0.00300555	0.370196
cg03711854	0.498729	0.483455	1.54091	0.09622	0.00351355	0.327656	0.517489	0.491594	-0.385348	0.476954	0.00568852	0.038989
cg26871885	0.578144	0.568447	-1.27334	0.09642	-0.0161043	0.0176336	0.54415	0.588686	0.970674	0.0519866	-0.0193301	2.48e-05
cg08405119	0.684356	0.704522	0.723386	0.09704	0.00349863	0.571586	0.687966	0.698713	-0.243136	0.313715	0.00951979	0.0930115
cg25334393	0.499795	0.541704	-0.744178	0.09797	0.00934506	0.246067	0.471071	0.489971	-0.369442	0.296952	0.00208768	0.710781
cg19520280	1.56586	1.47255	-1.1967	0.09865	0.00173529	0.773471	1.58351	1.54482	-0.3612	0.234008	-0.00413043	0.493864
cg00855466	0.773025	0.702157	-1.06106	0.09924	0.00273576	0.665556	0.840837	0.832999	-0.0234901	0.939132	0.00315886	0.556212
cg11870206	1.06636	1.08623	0.535595	0.09948	0.000276423	0.975918	1.09354	1.0762	-0.0196286	0.94323	-0.018619	0.0194676
cg27531587	0.736346	0.730989	-0.705751	0.09964	0.00146722	0.868901	0.784428	0.797569	-0.13306	0.561607	0.00416456	0.619192
cg19414598	1.49173	1.24223	-0.502069	0.10019	0.0194779	0.150345	1.37568	1.31317	-0.0780748	0.542351	0.024945	0.0501662
cg02343736	0.980518	0.944643	-0.805953	0.10039	0.0127165	0.232594	1.08593	1.00589	-0.364839	0.138401	0.0085354	0.355492
cg11009066	0.491513	0.454967	-1.00933	0.10041	-0.0123359	0.0313803	0.513464	0.499507	-0.0938966	0.843635	-0.00360379	0.321946
cg04212285	0.472778	0.459503	0.765861	0.10048	0.00386294	0.559956	0.536042	0.601922	1.0005	0.00591449	0.0132163	0.00295808
cg02832697	0.57569	0.559348	-0.834173	0.10138	0.00572625	0.395827	0.61436	0.619852	-0.200265	0.673523	-0.000210049	0.960919
cg19111287	0.820406	0.718216	-0.93562	0.10165	0.00417198	0.477667	0.722031	0.72092	-0.279994	0.410415	0.0123002	0.0131757
cg21734175	1.13018	1.11284	-0.867376	0.10193	0.00220657	0.794301	1.18516	1.16869	-0.241255	0.414419	0.00141979	0.82204
cg10443980	1.23755	1.19001	-0.444186	0.1033	-0.00294435	0.848689	1.18454	1.25262	0.227898	0.223022	-0.00388237	0.685118
cg25315816	0.829394	0.879949	-0.630507	0.10344	0.0097484	0.286695	0.828134	0.889374	-0.029184	0.905651	0.000388631	0.95377
cg07960922	1.46157	1.51909	0.783088	0.10346	-0.0107909	0.144336	1.42023	1.47442	-0.210735	0.369789	-0.0162081	0.0259041
cg09305815	0.989866	1.04859	0.65074	0.10357	-0.00745654	0.27547	1.04541	1.02279	-0.121541	0.657244	0.00476613	0.474992
cg01090161	0.431365	0.36909	-1.28067	0.10395	0.0064345	0.185535	0.517318	0.524432	0.353359	0.307578	0.000363087	0.937441
cg01349903	0.907742	0.707468	-0.691306	0.10436	-0.0129119	0.166523	0.870317	0.8975	0.288855	0.160021	-0.00494355	0.59939
cg22921096	0.728037	0.721413	-0.941199	0.10439	0.00458173	0.539393	0.751053	0.698391	-0.341631	0.299135	0.00148563	0.781685
cg03391464	1.27498	1.13947	-0.347821	0.1053	-0.00113142	0.933724	1.2838	1.14508	0.0486679	0.802771	-0.0157536	0.133375
cg00513564	0.682403	0.706579	1.09865	0.10533	-0.0053005	0.449408	0.676591	0.704264	-0.0762305	0.848964	-0.00448811	0.37754
cg08971217	0.988395	1.03589	0.472693	0.10547	-0.0142949	0.244479	1.02784	1.00911	0.16952	0.389112	0.00777433	0.442851
cg27652464	0.811099	0.799424	-0.615599	0.10614	0.0202959	0.0230911	0.831662	0.831737	0.429461	0.178954	0.00944598	0.10034
cg10904070	0.813762	0.840632	1.4085	0.10627	-0.0040878	0.452136	0.778126	0.831721	0.464412	0.281431	-0.0012191	0.751197
cg06783429	1.0599	1.0386	-0.380463	0.10678	0.0166057	0.305402	0.985309	0.965644	-0.243062	0.0861583	0.0172862	0.1553
cg16278496	0.980099	0.962654	0.598947	0.10698	0.00401657	0.736112	1.00739	1.01046	0.173138	0.458936	-0.0006732	0.932612
cg03444566	1.29827	1.37941	0.951737	0.10704	0.00352038	0.635648	1.34787	1.3875	0.243482	0.359971	-0.00136278	0.836236
cg24275356	1.14773	1.09263	-0.843232	0.1075	-0.0154997	0.118398	1.07821	1.04062	0.495403	0.0295013	-0.0156293	0.0428957
cg09210315	0.343111	0.306518	-1.33204	0.10779	0.00487828	0.20968	0.332665	0.355763	1.44486	0.0468986	-0.0033718	0.225434
cg06987672	0.777196	0.730338	-1.07119	0.10791	0.0074985	0.371852	0.712981	0.750321	0.171353	0.432135	0.00366709	0.582792
cg12952132	0.606354	0.644456	1.88114	0.10801	0.00387398	0.446093	0.659786	0.649324	0.0886955	0.864764	0.00403041	0.31385
cg08485649	1.30901	1.19588	-0.284034	0.1091	-0.0177583	0.345617	1.21081	1.13755	-0.0829582	0.556603	-0.0185325	0.221164
cg14434213	1.40003	1.2838	-0.660201	0.10924	-0.0133478	0.164165	1.54747	1.59208	-0.153773	0.580391	0.00400687	0.593997
cg03958041	1.21205	1.13282	-0.692395	0.10933	0.0107195	0.301675	1.40038	1.32296	-0.12944	0.525058	0.00670652	0.468532
cg03522256	1.26116	1.18685	-0.659755	0.10973	-0.00850668	0.44734	1.25349	1.2332	0.106863	0.554137	0.00753621	0.45632
cg00494183	0.628684	0.590161	-1.36103	0.10975	0.00302627	0.458902	0.636415	0.616635	-0.216203	0.603385	-0.00142081	0.734682
cg07598952	0.739975	0.715858	-1.36064	0.1103	0.00807087	0.188426	0.714119	0.693191	0.372365	0.29033	0.00396223	0.430547
cg02605306	0.66861	0.710789	0.761476	0.11048	-0.00501747	0.404888	0.66974	0.689178	0.0769438	0.83689	6.84e-05	0.988164
cg27123273	0.698893	0.706459	0.791999	0.11106	0.00451778	0.490242	0.708305	0.689259	-0.512982	0.173548	-0.00030377	0.944229
cg00620452	0.734216	0.685016	-1.22818	0.11144	0.0129198	0.0378735	0.761023	0.744244	-0.554876	0.17523	-0.00531476	0.311808
cg03879460	1.24845	1.10829	-0.382653	0.11146	-0.00190645	0.888676	1.30771	1.24353	0.134994	0.342388	0.00485263	0.691448
cg18568930	1.02451	1.01286	-0.503242	0.11149	0.012842	0.232398	1.17612	1.17965	0.0880066	0.685114	0.00793421	0.323674
cg04911821	1.06518	1.02569	-0.803095	0.1115	-0.00339174	0.517292	1.05811	1.00952	-0.0522894	0.849494	-0.00952582	0.1066
cg19028462	1.95313	1.86098	-0.442023	0.11164	-0.0111821	0.373008	1.7916	1.82652	0.245997	0.337458	0.00806179	0.370543
cg27579097	0.721454	0.689503	-1.23484	0.11182	-0.000540662	0.938209	0.676702	0.687749	0.102438	0.781897	0.00302886	0.50791
cg06434451	0.598811	0.644889	0.791945	0.11186	0.0159333	0.0221379	0.656666	0.637457	-0.0761776	0.850032	0.00767268	0.176232
cg04221461	1.07951	1.11881	0.593855	0.11234	0.0125893	0.253151	0.990923	1.02977	0.323724	0.281983	0.00909343	0.1794
cg23458168	1.07763	0.955357	-0.363707	0.11237	0.00656333	0.621597	1.20264	1.17969	-0.0976477	0.700908	0.00441289	0.655292
cg25215834	0.954809	0.884123	-0.564059	0.11273	0.00158385	0.835491	0.991711	0.887371	0.257808	0.231187	-0.00953978	0.200856
cg04269057	0.76156	0.707888	-0.745305	0.11293	0.00340399	0.661136	0.796362	0.799387	-0.357798	0.291233	-0.00419764	0.33574
cg15998609	0.733698	0.638719	-0.783026	0.11304	0.00556333	0.573525	0.651351	0.688252	0.0641549	0.829485	0.00449999	0.444437
cg01912955	0.666335	0.593287	-0.781479	0.11356	-0.0073035	0.305951	0.652735	0.658177	-0.289802	0.325848	0.00313719	0.572342
cg04362858	0.824137	0.828183	-1.18503	0.11372	0.00347777	0.648874	0.682566	0.756727	0.0379398	0.876756	0.000433878	0.947673
cg00377915	1.41714	1.41394	0.509722	0.11378	-0.00408583	0.731375	1.54103	1.51048	0.0920543	0.518306	0.0218373	0.0652581
cg14204462	1.00415	0.945262	-0.441542	0.11386	0.00368774	0.817774	1.01939	1.05675	0.130412	0.508524	-0.00300022	0.777104
cg01454752	1.04254	1.03315	0.784629	0.11451	-0.00146176	0.854865	1.04879	1.08729	0.264083	0.497425	0.00487164	0.345317
cg19801120	1.01972	0.947613	-0.724837	0.11472	0.00158735	0.863993	1.01415	1.02067	0.00585678	0.986418	0.00406886	0.534352
cg10660903	1.2312	1.20899	-0.731313	0.11485	0.00741065	0.336094	1.22542	1.2317	0.126082	0.660307	-0.00779658	0.249827
cg18919478	0.848907	0.847189	-1.03008	0.11494	-0.00429002	0.462628	0.85698	0.881551	0.220015	0.483829	0.00133749	0.783816
cg01790523	1.30126	1.26786	-1.11036	0.11564	0.00599307	0.360772	1.31924	1.29935	0.0495535	0.890721	0.00765142	0.122963
cg27076113	1.36511	1.29334	-0.381078	0.1157	0.00418925	0.790887	1.41388	1.4421	-0.078449	0.580329	-0.0111133	0.354018
cg16057826	0.763846	0.740545	-0.760877	0.11593	0.0010997	0.890567	0.801722	0.795415	0.00667976	0.981352	0.00145167	0.78708
cg19971102	0.482117	0.513763	-1.14006	0.11639	0.00796617	0.117649	0.534777	0.548398	-0.249357	0.566373	0.0137343	4.72e-05
cg02464866	1.09952	1.22576	0.665022	0.11672	0.00891668	0.387174	1.31473	1.27323	0.0843087	0.693041	0.00348438	0.688898
cg01164819	0.784578	0.765863	-1.54377	0.11716	-0.000842122	0.806173	0.756168	0.787214	0.0927599	0.892801	0.000648052	0.835156
cg22699004	1.56336	1.56722	-0.648787	0.11731	-0.00830908	0.47289	1.65383	1.66893	0.388217	0.19201	-0.00414742	0.446072
cg24845165	0.758438	0.752003	-1.03489	0.118	0.00778037	0.265634	0.698367	0.730916	0.0419263	0.894387	-0.00290735	0.604459
cg16421285	0.749014	0.778297	0.537547	0.11825	0.00488524	0.553989	0.725054	0.747423	0.195988	0.475217	0.00801934	0.128784
cg00323313	0.505033	0.481232	-1.53002	0.11845	-0.00459826	0.315365	0.516709	0.522738	0.746201	0.188855	-0.0059053	0.0682243
cg18237047	3.02828	3.04547	0.164149	0.11931	-0.00483812	0.885472	3.1242	3.15507	-0.16346	0.114983	0.00655586	0.694752
cg07354440	0.312875	0.346423	1.86431	0.11967	0.00171858	0.586703	0.298179	0.293525	0.682378	0.325051	0.00106551	0.670269
cg20609302	0.658517	0.610727	-0.611032	0.12019	0.0111541	0.18596	0.574947	0.532714	-0.434361	0.220955	-0.00724563	0.214245
cg01486262	0.482937	0.529954	0.954646	0.12042	-0.000101928	0.985568	0.4762	0.445215	0.303837	0.396851	0.00162412	0.735556
cg04663057	0.841504	0.862978	1.16544	0.12102	-0.00185724	0.702911	0.853406	0.818935	-0.316018	0.507229	-0.00753837	0.0440006
cg11795975	1.43129	1.34449	-0.519594	0.12166	0.0184518	0.146037	1.52472	1.50212	0.0133545	0.917121	0.00044725	0.970297
cg20503956	1.15471	1.19238	-0.656168	0.1217	-0.00321885	0.756938	1.18561	1.19872	0.194395	0.383054	-0.00131153	0.869195
cg10071059	5.40247	5.52451	0.143026	0.12178	0.0215136	0.447361	5.57312	5.60676	0.312085	0.145194	0.00660813	0.470545
cg16468280	0.307911	0.327012	1.58614	0.12188	-0.00211641	0.578662	0.319593	0.311708	-0.0646456	0.919176	1.55e-05	0.996054
cg09714789	1.11065	1.10816	0.705564	0.12198	0.0196402	0.0813511	1.11799	1.14099	0.610356	0.0625568	-0.00818084	0.218552
cg24424217	1.03497	1.05887	1.92073	0.12208	0.00130629	0.729197	1.05061	1.08481	0.180607	0.677644	0.0032269	0.341361
cg13283153	0.564522	0.522028	-1.22863	0.12264	-0.00429563	0.404945	0.545505	0.542692	-0.156001	0.495493	0.00958862	0.127959
cg01585096	0.39	0.344093	-1.52857	0.1227	-0.00180239	0.698332	0.436287	0.474518	0.266262	0.651201	0.00339243	0.283891
cg20641465	0.671846	0.681694	-0.548986	0.12397	-0.00143592	0.870518	0.590987	0.547884	-0.685487	0.13981	-0.00293517	0.472553
cg25192226	0.97361	0.887902	-0.669456	0.12403	0.0170803	0.0744808	0.953628	1.07102	0.702141	0.0334713	-0.000530719	0.929186
cg01533585	1.14828	1.11949	-0.753088	0.12415	0.00266632	0.680953	1.1401	1.18352	0.0101386	0.973176	-0.000444077	0.936518
cg02011953	1.43514	1.31413	-0.685855	0.12447	0.00308294	0.753742	1.42253	1.47435	0.365522	0.111502	-0.0111936	0.14738
cg13215060	3.28014	3.28729	-0.196034	0.12457	0.0268634	0.550521	3.45555	3.46938	-0.075052	0.355078	-0.0360063	0.175175
cg02698708	0.999532	1.03667	-0.466043	0.12481	-0.013459	0.186655	1.06135	1.16576	-0.092868	0.610859	-0.00827373	0.325015
cg23595621	0.466756	0.43335	0.82593	0.12484	0.000711667	0.899767	0.448836	0.408758	-0.0697313	0.876307	0.00205784	0.567009
cg11707084	0.718269	0.720663	-0.754447	0.125	0.00706231	0.406712	0.873078	0.872126	0.658729	0.0946567	-0.000477071	0.926321
cg16151651	1.49779	1.49726	-0.447433	0.1257	0.0244318	0.115123	1.55115	1.5318	0.162245	0.342305	0.010519	0.326113
cg11801637	0.561008	0.528241	-1.17396	0.12601	-0.00291032	0.520452	0.584561	0.549211	-0.149924	0.743964	0.00561997	0.154175
cg19956889	0.899391	0.825891	-1.50468	0.12615	0.000858681	0.866397	0.813033	0.822472	-0.0133035	0.974319	0.00520395	0.295172
cg06645033	0.972505	0.971194	-0.603546	0.12662	-0.00678352	0.43826	0.899814	0.970553	0.0448274	0.852036	0.00427352	0.565981
cg13731636	0.531255	0.535535	-1.60417	0.12701	-0.00658057	0.0825194	0.520187	0.546638	0.0986019	0.831168	-0.00547911	0.170036
cg00250483	1.0531	1.04102	-0.954713	0.12712	-0.00707159	0.428035	1.08703	1.04223	-0.411598	0.154346	-0.00140193	0.839932
cg19313402	0.611087	0.649372	-0.715069	0.12741	0.00624897	0.410946	0.681404	0.668237	0.043498	0.917769	0.00199182	0.665877
cg14288848	0.755721	0.743665	-1.09833	0.12763	0.0125967	0.109435	0.726965	0.686915	-0.213361	0.468175	0.00336364	0.597402
cg16052975	0.770393	0.775613	0.916896	0.12791	0.00786188	0.219117	0.744747	0.715227	-1.0511	0.0114404	0.00304938	0.530459
cg01421539	0.833769	0.810301	-0.86296	0.12831	0.00566757	0.402973	0.853942	0.906712	-0.0385021	0.893433	-0.000375862	0.949471
cg25417842	1.67602	1.5485	-0.225355	0.12866	0.00101792	0.97174	1.53888	1.47764	-0.303553	0.00908433	0.0186888	0.281087
cg10858686	0.972358	0.870355	-0.67581	0.12943	0.0120993	0.145141	0.943968	0.902394	0.341012	0.143064	0.015584	0.0407123
cg09359749	1.25721	1.30162	-0.539433	0.13047	0.0213125	0.0646486	1.4702	1.40251	-0.339652	0.029721	-0.00554286	0.571195
cg06933824	0.730669	0.663965	-0.648545	0.13056	0.00438635	0.614506	0.784559	0.768544	-0.169852	0.325104	0.024414	0.00299528
cg19721087	0.465913	0.540923	0.79648	0.13066	-0.00401926	0.509589	0.561093	0.502679	-0.330968	0.406304	-0.00414839	0.32938
cg22009923	0.687288	0.628659	-1.10538	0.13073	0.0102657	0.0439138	0.732979	0.686448	-0.839821	0.122646	0.00148725	0.708827
cg07049592	0.945011	0.870329	-0.812353	0.13161	0.00764673	0.328748	0.8102	0.845365	0.0398914	0.902221	0.000155613	0.980159
cg23893620	1.22234	1.16828	-0.316138	0.13184	0.0270199	0.0631988	1.26636	1.2547	-0.0344429	0.853428	-0.011319	0.242028
cg09935767	0.419275	0.414115	-1.6359	0.13247	-0.00579914	0.0947032	0.40253	0.381301	0.311528	0.665509	-0.00543955	0.0267012
cg21760006	0.794201	0.801379	-1.18161	0.13277	-0.00330538	0.621726	0.839939	0.812715	-1.04027	0.00035252	0.00311868	0.548843
cg04388244	1.13352	1.20315	0.482363	0.13288	-0.00156449	0.912274	1.10703	1.03996	0.118265	0.546342	-0.00315964	0.715965
cg01923037	1.16903	1.27267	0.662445	0.1329	-0.0124676	0.104079	1.22305	1.20002	0.110202	0.650849	0.00663967	0.358334
cg18822950	0.605322	0.59395	-0.857828	0.13298	0.00453167	0.46661	0.62221	0.585677	-0.218759	0.390755	0.00713041	0.164399
cg00625425	1.18157	1.20402	1.01894	0.13369	-0.00607321	0.299177	1.22853	1.23857	0.246942	0.51749	0.0017424	0.737986
cg20439295	1.00076	0.886216	-0.565599	0.13437	-0.0130267	0.244028	0.885252	0.877697	0.0921531	0.642359	-0.0169637	0.0436256
cg07586868	0.888566	0.885571	-0.715487	0.13451	-0.0020747	0.785266	0.884403	0.851324	-0.00981492	0.974674	0.00754536	0.245362
cg03441250	1.00591	0.983733	-0.665363	0.13624	0.00701962	0.324233	0.9495	1.02898	0.0785521	0.727223	0.00329379	0.658348
cg09163477	1.60925	1.57561	-0.757418	0.13654	-0.0139531	0.0953708	1.68947	1.71259	0.0271056	0.900116	-0.00262629	0.673622
cg23651889	0.656651	0.667127	-0.479067	0.13714	0.0133814	0.22575	0.759037	0.75798	-0.0524906	0.862909	0.00489527	0.508045
cg09333471	0.750836	0.812039	0.756356	0.13737	0.000192722	0.982218	0.827474	0.798762	-0.307891	0.276116	0.00623888	0.336019
cg11705651	1.17719	1.05684	-0.801394	0.13826	0.0115829	0.159611	1.07068	1.0361	0.126064	0.611856	-0.00479091	0.483396
cg24119717	0.761436	0.7167	-0.722666	0.13871	-0.00558684	0.35031	0.704869	0.659482	-0.0447294	0.924495	0.00078662	0.860755
cg14085177	0.915048	0.932154	0.571491	0.13892	-0.0172904	0.145315	1.15272	1.12784	0.341659	0.137684	0.00865151	0.240136
cg25593794	1.11496	0.978914	-0.83473	0.13917	0.0124487	0.0850758	1.0359	1.01695	-0.214425	0.534018	0.00924552	0.0914205
cg16620032	1.12245	1.24238	0.56686	0.13917	-0.00712015	0.564984	1.32127	1.23986	-0.337396	0.163912	0.0090857	0.277892
cg02469330	0.791728	0.872812	0.528634	0.1399	-0.0127245	0.282838	0.722475	0.762386	0.517161	0.0159531	-0.0132011	0.132189
cg02869559	1.30235	1.27515	-0.322327	0.14014	-0.0350747	0.065836	1.27811	1.27897	-0.0634125	0.662261	-0.018297	0.216043
cg20742389	0.868863	0.949507	-0.389298	0.14036	0.0061359	0.593505	0.868251	0.816911	-0.231755	0.229211	0.00111284	0.90644
cg13399714	0.778398	0.828627	1.11656	0.14038	-0.00411758	0.574352	0.832193	0.849671	-0.175767	0.552805	0.000132217	0.981625
cg10312679	0.430115	0.424022	0.87871	0.14182	0.00287039	0.606685	0.473131	0.46492	-0.245126	0.728217	0.00201458	0.587043
cg21758140	0.646416	0.59597	-0.965804	0.142	7.18e-05	0.987751	0.62233	0.591311	0.293092	0.395789	-0.00221834	0.63021
cg17988460	1.37881	1.45071	0.382615	0.14252	0.00604589	0.637068	1.26783	1.30497	0.139471	0.441712	0.0174915	0.075273
cg14408990	1.40325	1.31435	-0.588156	0.14263	-0.000164859	0.989322	1.3892	1.40779	-0.0199493	0.942744	0.00153342	0.834003
cg07526904	0.612547	0.63445	1.01912	0.14278	-0.00186753	0.776846	0.619467	0.642417	0.0167672	0.974283	-0.00320128	0.421274
cg13568622	0.992548	1.07325	0.897166	0.14342	-0.0086674	0.231226	1.06519	1.00855	0.199441	0.490982	0.00302943	0.635062
cg22486834	0.755646	0.693556	-0.727278	0.14402	0.00441326	0.683021	0.717339	0.637002	0.210039	0.460208	-0.00353154	0.539449
cg00404717	1.19409	1.18566	-0.496177	0.14412	0.0119475	0.35314	1.48805	1.43746	-0.0644139	0.746338	0.0162512	0.0770383
cg24220279	0.749542	0.726247	-0.703694	0.14478	0.00518939	0.516514	0.758422	0.69146	-0.750265	0.00643776	-0.00050916	0.931347
cg07309082	0.50132	0.493408	1.57217	0.14514	-0.0107503	0.00465026	0.505691	0.494372	-0.924918	0.1305	-0.00870338	0.007103
cg15425811	1.40409	1.38825	-0.385757	0.1456	-0.0256572	0.0920368	1.48894	1.51035	0.0206179	0.860878	0.00677423	0.645829
cg26309457	0.757894	0.74453	-1.03566	0.14614	-0.0166761	0.00304133	0.741359	0.735804	-0.214369	0.413884	-0.000397322	0.932931
cg11924019	0.948011	1.01161	0.621884	0.14626	0.00808178	0.272515	1.13592	1.10095	-0.857449	0.000521503	0.00241074	0.744672
cg00840270	0.582282	0.583597	-0.770104	0.14684	0.00167646	0.81783	0.650523	0.599577	0.442296	0.0771318	0.00429217	0.520585
cg11408952	1.23805	1.27856	0.330497	0.14699	0.0164494	0.430273	1.19636	1.25281	-0.218999	0.111725	0.00144703	0.921363
cg07139519	0.988148	0.999835	0.757045	0.14703	0.00834554	0.174362	0.975399	0.941663	-0.215167	0.509147	0.00316956	0.500287
cg09102030	2.76633	2.78204	0.203424	0.14713	0.0126249	0.598526	2.94483	2.9237	-0.198971	0.362682	0.00927656	0.304628
cg20006924	0.590959	0.553608	-0.677235	0.14717	-0.00183978	0.786019	0.572412	0.577639	0.0374444	0.891474	0.00206529	0.670534
cg14612417	1.28638	1.24046	-0.443609	0.1472	0.000516558	0.957469	1.18829	1.24017	0.132682	0.592306	0.0131429	0.0636869
cg04132000	0.636678	0.629297	-0.847725	0.14766	0.00130588	0.876214	0.670626	0.660694	0.182274	0.623917	0.00879456	0.0634068
cg07724466	1.09613	1.06496	-0.554292	0.1479	0.0102879	0.312316	1.13548	1.0824	-0.161375	0.536405	0.00430997	0.538186
cg01167615	1.34423	1.34226	-1.16459	0.1485	0.00642449	0.345408	1.42202	1.38986	-0.442056	0.276003	0.00389988	0.419659
cg12528597	0.87236	0.779143	-0.625391	0.14866	0.0166068	0.0442134	0.948338	0.911845	-0.186767	0.555997	0.00371545	0.478018
cg11721177	1.22691	1.26657	0.585843	0.14881	-0.014433	0.219508	1.074	1.14499	-0.161451	0.463185	-0.00236515	0.778634
cg08355157	3.35269	3.33671	-0.156205	0.14883	0.0134889	0.634189	3.38637	3.38368	0.0272096	0.63319	-0.0276152	0.361272
cg12535715	1.0426	1.07523	1.08104	0.14887	0.00299217	0.61347	0.98757	0.923009	-0.183773	0.568535	0.00475265	0.331954
cg08625990	0.988927	1.00827	0.403264	0.14921	-0.00511832	0.686019	1.01947	1.02526	0.256689	0.237204	0.000793954	0.935004
cg12472483	1.1683	1.10853	-0.473829	0.14954	0.00536214	0.658315	0.981938	0.891616	0.169606	0.395976	0.00864188	0.388881
cg27355501	0.636916	0.643483	1.03712	0.14963	-0.00734531	0.209073	0.666556	0.651257	0.0962789	0.814755	-0.00258005	0.522173
cg05932139	1.11071	1.0517	-0.755454	0.1497	0.0071007	0.409213	1.16744	1.14535	-0.0994353	0.738698	-0.00602364	0.375784
cg05661838	1.00985	1.07815	0.530116	0.1498	0.000578957	0.956488	1.21895	1.20951	0.0991018	0.634311	0.00253075	0.747513
cg06114171	0.467613	0.535583	1.02668	0.14989	-0.00371805	0.48842	0.531868	0.504879	-0.205174	0.71493	-0.00634134	0.0763752
cg18794282	0.53387	0.526744	1.03259	0.15052	0.00817741	0.181338	0.526185	0.482005	-0.740657	0.110929	0.00771129	0.0182172
cg01057196	1.3761	1.27885	-0.724206	0.1512	-0.00732777	0.485426	1.349	1.43528	0.170033	0.458302	0.0101595	0.147255
cg18181201	0.683442	0.688996	-0.596054	0.15198	0.0181336	0.0322303	0.672156	0.754662	0.495503	0.0358252	0.00332787	0.646859
cg10071929	2.1521	2.04224	-0.191652	0.15233	-0.0314169	0.350009	1.87336	1.90156	-0.0976342	0.300399	0.00565449	0.810408
cg10519406	1.25876	1.25597	0.478589	0.15282	-0.00690496	0.363353	1.23148	1.27301	0.634618	0.174229	-0.0145417	0.000825744
cg00398764	0.60954	0.600781	-0.793253	0.15295	0.0033836	0.551483	0.625974	0.617828	-0.299277	0.326211	0.00544776	0.349506
cg19907305	0.874077	0.93189	-0.601942	0.15397	0.00577718	0.488623	0.80354	0.854834	-0.0485999	0.858719	0.00110845	0.86422
cg14687474	1.31892	1.33953	0.410955	0.15448	-0.0042781	0.800677	1.51937	1.3556	0.0902422	0.545541	0.00626654	0.516426
cg05550861	0.743422	0.71705	-0.923944	0.15449	-0.00641673	0.309344	0.784299	0.77553	-0.0881921	0.815419	-0.00190493	0.723465
cg10173186	1.02174	0.949295	-0.591635	0.15526	-0.00841948	0.420476	1.18393	1.09079	-0.192905	0.233286	-0.00221555	0.822564
cg13470155	0.572656	0.570302	-0.851186	0.15527	0.00905615	0.0928963	0.624504	0.591968	-0.507838	0.255079	-0.00113939	0.73086
cg06646021	0.5421	0.560556	-0.864679	0.1553	0.00182484	0.800749	0.547242	0.536914	-0.430297	0.295645	0.0014386	0.762706
cg12186816	1.82682	1.88195	-0.433575	0.15535	0.0262321	0.0569735	1.92295	1.89022	-0.327017	0.114926	-0.00646938	0.429514
cg24330379	1.04637	1.00433	-0.709908	0.15567	-0.0130991	0.189023	1.09438	1.03873	0.302797	0.184526	0.00746025	0.364286
cg05546878	0.851859	0.885054	1.01989	0.15568	0.0137955	0.036151	0.901212	0.916012	0.233091	0.351342	0.00878763	0.190793
cg21101631	1.45918	1.4407	-0.377741	0.15602	0.00177639	0.902691	1.53478	1.57057	-0.0240907	0.917971	0.00619745	0.469876
cg00498163	0.556659	0.565864	0.489738	0.15631	0.00377281	0.682267	0.546963	0.534478	-0.406268	0.280649	0.00893523	0.157377
cg15299388	0.709381	0.681211	-0.967263	0.15648	-0.00658336	0.39604	0.717826	0.640882	-0.368052	0.15993	-0.00632069	0.363895
cg03463778	1.22718	1.23387	-0.352455	0.15665	0.0161553	0.324616	1.26231	1.23842	0.119665	0.485691	0.00668488	0.572398
cg20939768	0.737403	0.753154	-0.625994	0.15739	-0.00338495	0.689004	0.807516	0.808945	0.0903332	0.665579	0.00585476	0.409613
cg01662869	0.355055	0.342812	-1.24074	0.15753	0.0034316	0.405091	0.37052	0.364576	-0.430601	0.394904	0.00650575	0.0519093
cg24531494	0.736557	0.655588	-1.07842	0.15801	-0.000835074	0.908347	0.695926	0.67646	-0.0615102	0.840493	0.0127431	0.0157056
cg15029631	0.932548	0.941345	0.909895	0.15881	-0.00104103	0.843662	0.954764	0.891062	-0.152011	0.61476	-0.00742461	0.110292
cg10608476	1.09396	1.22422	0.411315	0.1589	0.00401236	0.697116	1.17106	1.21167	0.366583	0.118068	0.00631209	0.381265
cg02021127	0.519298	0.594282	0.861304	0.16039	0.000387668	0.951906	0.612243	0.588759	0.0775622	0.846908	-0.00496917	0.274002
cg27542729	1.70824	1.59685	-0.604904	0.16062	-0.0160967	0.123499	1.60644	1.64794	0.32742	0.165112	-0.0166248	0.0736147
cg07733851	0.763106	0.774371	-0.741985	0.16076	-0.0125926	0.0781314	0.767927	0.746845	-0.116449	0.670854	-0.0110815	0.0489828
cg14161821	1.26958	1.22689	-1.02322	0.16103	0.00224236	0.736678	1.26086	1.23384	-0.183168	0.551602	0.00247556	0.640468
cg18814344	0.593643	0.616801	-1.1284	0.16177	0.000277864	0.938028	0.567181	0.558321	-0.808218	0.315954	-0.00157185	0.584828
cg15518883	0.349017	0.371572	2.09508	0.16218	0.00364798	0.334692	0.380346	0.377151	0.193149	0.83755	0.000438253	0.835156
cg03085088	1.14682	1.1083	-0.829498	0.16349	0.00944488	0.215349	1.14786	1.14098	0.157936	0.57419	0.00204596	0.738236
cg24525151	0.758492	0.706706	-0.727559	0.16362	0.00477184	0.334962	0.782245	0.748414	-1.17366	0.0373639	-0.00110168	0.740864
cg14408447	1.23955	1.27874	-0.497769	0.16408	0.0207138	0.0863919	1.14452	1.1552	0.0502345	0.805205	-0.0176028	0.0581843
cg18351329	1.04268	0.970339	-0.384114	0.16511	0.00269952	0.808457	0.929002	0.976856	0.0910529	0.784989	-0.00028053	0.960039
cg00684824	0.543176	0.541809	-0.699229	0.16513	-0.0124746	0.180354	0.572375	0.560162	-0.595651	0.0133144	0.00639469	0.314896
cg00333528	0.526336	0.513356	-1.50999	0.16514	-0.00725386	0.0401825	0.533849	0.491552	-0.4652	0.390868	-0.00129004	0.633953
cg18785679	1.11536	1.0757	-0.63905	0.16549	-0.00930273	0.263055	1.12631	1.13077	0.239761	0.37923	-0.000474004	0.933673
cg01353646	1.28213	1.21832	-0.583921	0.1656	0.00527618	0.569838	1.1893	1.18867	-0.0897076	0.739047	-0.00386109	0.602714
cg05257528	1.29229	1.26909	-1.0832	0.16578	0.0036802	0.490568	1.27624	1.3001	-0.276891	0.39361	0.0025318	0.577601
cg19582822	0.946328	0.977432	1.27667	0.16586	0.0013134	0.796243	1.00435	1.06978	0.773869	0.0130359	0.00347879	0.487038
cg20317123	0.669695	0.622591	-0.641034	0.16588	0.00442867	0.447993	0.67027	0.61759	-0.368398	0.254575	0.0075469	0.210221
cg22974467	0.907803	0.834058	-0.560388	0.16612	0.000289819	0.97166	0.830087	0.820668	-0.331291	0.378063	-0.00791834	0.213627
cg14892768	0.598592	0.66937	0.679529	0.16664	-0.00342207	0.64357	0.690664	0.656775	-0.960394	0.00223731	-0.000313356	0.956899
cg09187338	0.777355	0.742724	-1.33688	0.16782	0.00480864	0.253201	0.806504	0.784031	-1.35842	0.0146284	0.00459102	0.173028
cg14418756	1.52206	1.44024	-0.223617	0.16806	-0.014463	0.460402	1.42493	1.37754	-0.0832552	0.567843	-0.0186942	0.224719
cg09866104	0.768218	0.796329	0.777764	0.16869	-0.00535141	0.538709	0.847584	0.771907	-0.224178	0.371317	0.00303802	0.677665
cg25831111	0.776684	0.920538	0.481078	0.16872	0.00163903	0.870431	0.979207	0.9393	-0.286562	0.139966	-0.00206474	0.817465
cg09158909	0.320042	0.298792	-2.257	0.1688	-0.00884729	0.00041201	0.299193	0.31551	1.45471	0.101054	-0.00181222	0.471439
cg08400124	0.774913	0.688427	-0.545775	0.16899	0.00151888	0.869201	0.669396	0.671895	-0.252757	0.280739	0.000863835	0.887467
cg12032489	0.570217	0.596082	0.903886	0.1693	0.00694434	0.196271	0.516362	0.530678	0.0994267	0.83531	-0.00523719	0.182501
cg02370113	0.901732	0.857528	-0.968197	0.1693	0.00821643	0.135159	0.906709	0.856067	-0.143089	0.539936	0.00206346	0.746319
cg00985983	0.919642	0.916438	-0.762145	0.16949	0.000182044	0.96742	0.939312	0.972926	-0.206617	0.588671	-0.00382901	0.290331
cg10796899	0.953174	0.981102	1.04625	0.16996	0.000830785	0.876201	0.90428	0.844795	-0.363005	0.291011	0.00212697	0.660454
cg21705505	0.847637	0.760571	-0.59351	0.17016	0.00881504	0.176922	0.779767	0.75534	-0.344087	0.32756	0.000755288	0.877591
cg20213508	0.505392	0.568449	0.873867	0.17087	-0.00351959	0.583927	0.537809	0.520059	0.432789	0.187973	0.00287368	0.643802
cg18727637	0.593697	0.578909	-0.703748	0.17113	0.0130381	0.016839	0.627205	0.65323	1.089	0.0181727	0.0071798	0.0825749
cg05150608	0.718952	0.682509	-0.477207	0.17121	0.00302851	0.767336	0.859095	0.853527	-0.334637	0.0873803	0.0189276	0.018916
cg22514756	0.850472	0.878464	0.471283	0.17143	-0.00504869	0.577032	1.01644	1.03098	-0.110993	0.49484	-0.00159297	0.872955
cg13437307	0.625913	0.734821	0.701407	0.17159	-0.00145973	0.839282	0.683438	0.626507	-0.19135	0.600943	-0.00318957	0.473487
cg22022881	1.42544	1.43224	-0.362838	0.17168	0.00614866	0.766331	1.71592	1.7514	-0.0672307	0.669894	0.0278504	0.0540843
cg02628202	1.08151	1.0531	-0.773987	0.17184	-6.7e-05	0.992439	1.06866	1.07223	0.163044	0.563693	0.0100742	0.14741
cg09555706	0.636919	0.593916	-1.19313	0.17221	-0.000679306	0.925254	0.58816	0.579159	-0.0749033	0.854032	-0.00864388	0.0776882
cg22538712	1.52232	1.49603	-0.692248	0.17283	-0.000987715	0.885174	1.48992	1.4991	-0.05901	0.835235	-0.00031773	0.964374
cg01362541	0.838018	0.779453	-0.839167	0.17285	0.00893117	0.332082	0.922492	0.942785	-2.65e-05	0.999929	0.00846757	0.13835
cg21123740	1.39919	1.4334	0.400383	0.173	0.00357995	0.708222	1.52546	1.4802	0.0311706	0.93187	0.0019233	0.762358
cg06462780	0.800965	0.771715	-0.648669	0.17377	0.00149896	0.878843	0.850267	0.834346	0.113181	0.653611	-7.33e-05	0.992469
cg23915487	1.2621	1.33974	0.568696	0.17384	-0.000712166	0.924361	1.35569	1.29592	-0.148131	0.560659	-0.00343646	0.590062
cg24580199	1.39418	1.52776	0.700166	0.17386	-0.00447464	0.694974	1.58884	1.43252	-0.30782	0.0973729	-0.00733758	0.462856
cg16199280	0.909357	0.849976	-0.622669	0.17409	0.0101072	0.265346	0.936161	0.896701	-0.191625	0.384804	0.0132653	0.0785168
cg01580888	0.91314	0.895537	-0.638227	0.17424	-0.00777429	0.519263	0.819396	0.849446	0.211883	0.295744	0.00049677	0.947002
cg18571782	1.028	0.995478	-0.770655	0.17471	0.0126168	0.0553491	1.00552	1.05314	0.156893	0.62301	-0.00225511	0.601172
cg08890883	1.05709	1.10696	1.01973	0.17532	0.00235272	0.666236	1.0605	1.05727	-0.0638472	0.852795	0.00249984	0.598009
cg24101283	0.402064	0.369453	-1.13849	0.17592	0.010288	0.0439979	0.411258	0.397156	0.129054	0.850602	0.00508196	0.0711513
cg22920700	0.792254	0.810891	0.625645	0.17607	-0.00546997	0.48327	0.701894	0.714507	0.338932	0.235247	0.000678027	0.905563
cg14270687	0.947568	0.987606	-0.414182	0.17622	-0.012724	0.238526	0.937758	0.908725	-0.169722	0.474564	0.00451004	0.556408
cg11861562	1.51413	1.50688	-0.369185	0.17733	0.0163457	0.273825	1.32343	1.30119	-0.261565	0.0946207	0.0185637	0.128511
cg20710603	1.02351	1.02365	-0.861666	0.17783	0.00553793	0.257106	0.934449	0.911517	-0.0456879	0.863323	0.00663119	0.287341
cg19388930	1.15259	1.20437	0.592535	0.17845	-0.018106	0.0126897	1.23062	1.29171	0.503143	0.0630886	-0.00765901	0.22003
cg04448477	0.765156	0.735983	-0.838818	0.17857	-0.00159483	0.764537	0.807903	0.787042	-0.143686	0.660453	-7.14e-05	0.989024
cg17750109	0.566507	0.609289	1.25244	0.1787	0.0112964	0.0567216	0.636246	0.618797	-0.0815831	0.840583	0.00202578	0.587449
cg14693521	0.66552	0.635869	1.12218	0.17876	-0.00215094	0.635628	0.609505	0.636075	-0.165147	0.670502	0.00117282	0.772932
cg09813060	0.944821	0.973281	-0.746948	0.17889	0.012963	0.198576	1.12304	1.09634	-0.0623678	0.735642	0.00912069	0.402909
cg12011897	0.386668	0.414565	1.07622	0.17905	-0.00619169	0.0814878	0.412574	0.408555	1.65436	0.080825	-0.00443041	0.047763
cg20245439	0.94622	0.888431	-0.9628	0.17972	-0.000585357	0.923655	1.03227	1.02209	-0.0812719	0.724918	-0.000316963	0.960289
cg22529546	0.415545	0.38329	-1.69445	0.18058	-0.00483566	0.131991	0.346526	0.367166	0.972836	0.195074	-0.00371123	0.168933
cg06889971	0.793283	0.734858	-0.778	0.18095	-0.00505643	0.502587	0.722723	0.737068	0.139049	0.653542	-0.00917702	0.0679972
cg23448803	0.92048	0.932927	0.861571	0.18108	0.011254	0.0419308	0.918604	0.908776	-1.51539	0.000423629	0.00261394	0.489744
cg27174438	0.441884	0.375727	-1.08844	0.18111	0.00453474	0.355161	0.430534	0.353726	-0.944419	0.0281939	-0.00225107	0.541201
cg22309489	0.416014	0.413442	-0.84526	0.18178	0.00210633	0.699253	0.493829	0.439955	0.154141	0.755554	0.000129326	0.974307
cg08899442	1.11929	0.99702	-0.630357	0.18226	-0.00637508	0.444761	1.1197	1.1523	0.158862	0.555007	0.00719364	0.242657
cg11975652	1.45343	1.39389	-0.484769	0.18237	0.00794072	0.391505	1.39179	1.40194	-0.334273	0.103509	0.00293344	0.680213
cg14223822	1.76944	1.72875	0.518464	0.18238	-0.028111	0.00755077	1.61018	1.71976	-0.0254917	0.882436	0.0106871	0.29261
cg04924185	0.794795	0.729262	-1.06421	0.18269	0.00384113	0.615563	0.76479	0.716153	-0.195087	0.528942	0.00186526	0.741505
cg03336120	1.41824	1.37358	-0.318523	0.18275	-0.000484691	0.965484	1.46305	1.46002	-0.10802	0.759689	-0.000874659	0.841022
cg21186779	0.483804	0.445713	-0.900731	0.18305	0.0024879	0.621689	0.467946	0.493927	1.7405	0.00551235	0.00352352	0.228507
cg14568384	1.22005	1.23258	-0.420834	0.18319	-0.0134181	0.285474	1.19799	1.17588	-0.0370273	0.863245	-0.0298951	0.000120776
cg08272368	0.869337	0.919463	0.703832	0.18426	0.00782307	0.293664	1.00804	1.02835	0.132874	0.698038	0.000322585	0.949934
cg05744332	0.821409	0.707794	-0.585574	0.18466	-0.00224715	0.78471	0.843426	0.782399	-0.351433	0.171611	-0.00291871	0.684237
cg23127998	1.06654	0.93882	-0.321366	0.18471	0.02155	0.0549407	0.990434	1.00627	0.181291	0.344526	-0.000293954	0.974476
cg02580923	0.630172	0.67004	0.636878	0.18492	0.00135757	0.880927	0.580498	0.600009	-0.364539	0.250558	-0.000883004	0.893846
cg21122370	1.03914	1.04643	-0.372286	0.1851	0.010247	0.4506	1.0494	1.01424	0.0735975	0.71026	0.0106015	0.224554
cg01316071	0.456957	0.425105	-1.18458	0.18535	0.000382288	0.924963	0.418314	0.428942	-0.147696	0.776995	0.00189468	0.529099
cg03677069	1.11424	0.981415	-0.451714	0.18648	-0.0130042	0.184064	1.0701	1.05111	0.0425964	0.819624	0.00127903	0.90016
cg14970987	1.07587	1.03779	-0.375575	0.18659	-0.000941119	0.934161	1.09493	1.15515	0.101111	0.618187	0.000103554	0.990979
cg19349283	2.47779	2.53155	0.550031	0.18701	0.00196285	0.758063	2.53434	2.50448	-0.0524486	0.84689	-0.00806485	0.317255
cg06473363	1.16007	1.11643	-0.433343	0.18722	0.00559579	0.600925	1.24335	1.26471	-0.176601	0.402468	-0.00701141	0.42105
cg04490945	1.03629	0.983646	-0.473569	0.18769	0.00340018	0.748484	1.04789	1.05975	-0.132212	0.556458	0.00566276	0.494218
cg05523017	0.9081	0.960169	0.456904	0.18792	0.0171082	0.0794526	1.12734	1.10234	0.214884	0.36696	0.00808264	0.219233
cg08937613	0.425932	0.437382	1.27046	0.18815	-0.000471029	0.919962	0.442757	0.42372	-1.11674	0.0598864	0.00963267	0.00205583
cg11942974	1.01449	0.979422	0.637395	0.18897	0.00906923	0.211277	0.940552	0.936243	-0.395387	0.115273	0.00863849	0.174755
cg00509207	1.12206	1.05387	-0.563689	0.18914	0.00350441	0.675993	1.22183	1.17941	0.0964027	0.693	-0.0102179	0.183197
cg12654412	0.81043	0.790854	-0.520962	0.1897	0.00896231	0.37746	0.859927	0.856131	-0.402604	0.133499	0.00371453	0.613879
cg24218109	0.533325	0.520677	-0.996664	0.1903	0.0130986	0.0823995	0.505202	0.496994	-0.168555	0.670717	0.000589872	0.90489
cg19414122	1.04515	1.07072	0.371559	0.19036	0.0173346	0.255999	1.04021	1.04861	0.388126	0.0877696	0.0169354	0.0828748
cg11633310	0.819671	0.875805	-0.636228	0.19082	-0.0129721	0.049449	0.821947	0.873421	0.697757	0.0457501	-0.00278267	0.532586
cg02904657	0.931358	0.874059	-0.464067	0.19099	0.00438851	0.701856	0.971998	0.906563	-0.311534	0.231032	0.00448009	0.538799
cg16594273	1.10608	1.04663	-0.713274	0.19162	-0.0110353	0.187993	1.22955	1.16379	-0.375525	0.297934	-0.00232349	0.664171
cg19131647	1.28497	1.29234	-0.509522	0.19189	0.0157382	0.153651	1.30115	1.27318	-0.229325	0.424683	0.0120423	0.113016
cg26537280	0.819529	0.757412	-0.429536	0.19211	0.0247428	0.0480489	0.921576	0.882249	-0.245049	0.384322	-0.00744172	0.396735
cg27519579	0.925268	0.97144	-0.695989	0.19221	-0.00472694	0.498851	0.970497	0.931207	-0.109411	0.71921	-0.000998098	0.829445
cg06708237	1.84743	1.82373	-0.403445	0.19224	-0.009498	0.594217	1.84131	1.80123	-0.200018	0.100564	0.027891	0.0576085
cg08318365	0.899297	0.81551	-0.518616	0.1925	0.00193518	0.85877	1.01339	0.93576	0.193186	0.376816	0.00293285	0.73901
cg26560110	0.711863	0.644126	-0.725497	0.19255	-0.0095752	0.0847408	0.60025	0.624863	0.0474686	0.894969	-0.00412749	0.277313
cg16409367	0.439164	0.489643	0.95572	0.1927	-0.00206636	0.630679	0.456637	0.440597	-0.124149	0.727362	0.0055644	0.14963
cg05191313	0.637011	0.605578	-0.857768	0.1933	-0.00266963	0.637909	0.584781	0.602948	-0.193729	0.614949	-0.010018	0.0227335
cg03454920	1.7665	1.63803	-0.471605	0.19366	0.00763666	0.55436	1.75872	1.82219	0.298549	0.0641882	-0.000125378	0.991801
cg01076970	1.23447	1.13221	-0.48577	0.19381	-0.0105703	0.438222	1.22188	1.27849	-0.13493	0.43462	-0.00882807	0.391117
cg09452728	0.605964	0.576299	-0.974061	0.19398	-0.00300019	0.531886	0.63893	0.586267	0.114415	0.768855	0.00146431	0.735862
cg07312654	0.508787	0.476475	-0.865672	0.19499	0.00256773	0.658579	0.469861	0.427489	0.185769	0.602555	0.00456455	0.300854
cg26665891	0.822145	0.814694	-0.75099	0.195	0.00530867	0.317214	0.806315	0.793587	0.216297	0.495603	0.00636388	0.179013
cg22758846	0.568834	0.555235	-0.699016	0.19511	-0.0047704	0.442281	0.587501	0.569539	-0.0294658	0.958471	0.00416797	0.268425
cg27557946	1.02451	0.970111	-0.810257	0.19546	-0.000255534	0.972392	0.98361	1.00956	-0.0242497	0.945333	-0.0055926	0.247778
cg11020853	0.693486	0.683331	-0.996409	0.1956	0.00809901	0.111532	0.718724	0.717741	0.165391	0.588973	0.00219289	0.694001
cg01215511	1.20735	1.1728	-0.431231	0.19572	0.00900595	0.518152	1.16108	1.17118	0.0519753	0.77706	-0.000919486	0.92746
cg09134760	0.77913	0.770163	-0.849993	0.19611	-0.00584651	0.376935	0.77031	0.746528	-0.351474	0.342523	-0.000807239	0.887857
cg11639692	0.25494	0.217458	-1.84108	0.1965	-0.00827626	0.0238482	0.231916	0.23857	0.187763	0.820487	-0.00320489	0.139032
cg10182697	0.870455	0.837974	-0.594584	0.19691	-0.00152259	0.86397	0.845494	0.787092	-0.635571	0.0479731	0.00805588	0.20112
cg17034109	0.573023	0.552948	-0.908763	0.19809	-0.00477823	0.24901	0.591112	0.537694	-0.836623	0.0467179	-0.0090949	0.0247494
cg26801241	0.507177	0.580883	1.07077	0.19844	0.00304982	0.581494	0.567357	0.574166	-0.0799618	0.851841	-0.00572545	0.194678
cg10201668	0.315317	0.329724	-1.19777	0.19864	0.0022563	0.564904	0.347023	0.366017	0.181799	0.760405	-0.00364101	0.236178
cg18217832	1.27962	1.35974	0.429452	0.19923	0.0157378	0.0977917	1.3053	1.36438	-0.0428157	0.838168	0.0157785	0.124151
cg05201300	0.468259	0.49754	1.29009	0.19968	0.00229867	0.56817	0.485092	0.478871	0.881801	0.122972	-0.00346053	0.371896
cg04689371	0.681795	0.635296	-0.79384	0.19984	-0.0200662	0.00136458	0.674659	0.639794	0.0774602	0.848739	-0.0129248	0.0103233
cg02585329	1.05323	1.05648	-0.518952	0.20009	-0.00211849	0.83565	1.08557	1.06749	-0.00203609	0.990858	0.00690945	0.424982
cg06295223	0.827499	0.777379	0.238815	0.20024	0.0532759	0.0328474	0.766637	0.814206	0.180971	0.216628	-0.00103241	0.949701
cg00157179	1.31628	1.3349	0.452774	0.20044	0.0170991	0.162767	1.26397	1.33593	0.215661	0.304276	0.00891097	0.320338
cg05313153	0.638179	0.613931	0.582662	0.20112	-0.00586622	0.419269	0.589081	0.538497	-0.659944	0.0133678	0.00668742	0.236324
cg12942161	1.01922	0.991696	-0.840973	0.20203	0.0026761	0.712256	0.986003	1.00351	-0.335292	0.238462	0.0011619	0.834788
cg26278699	1.14863	1.03081	-0.944066	0.20215	0.0115119	0.151104	1.113	1.09686	-0.234559	0.550817	0.00432683	0.432714
cg03220354	0.38667	0.375171	-1.12703	0.20249	0.00188156	0.672619	0.377858	0.375918	-0.806374	0.138387	0.00641415	0.0184396
cg18770579	0.891292	0.874993	-0.487325	0.20262	0.0222486	0.0224126	0.928097	0.888163	-0.362359	0.173893	0.0110385	0.112337
cg04272086	0.686933	0.617869	-0.507489	0.20287	0.00121298	0.872414	0.620731	0.63375	-0.11266	0.734344	0.00392933	0.378974
cg26422151	0.829873	0.826361	-0.942297	0.20372	0.00702892	0.438306	0.890325	0.875916	-0.123118	0.699543	0.00607346	0.325965
cg18335796	0.686118	0.671263	0.861986	0.20448	0.00840668	0.0827675	0.647757	0.680373	0.389098	0.213906	0.0157576	0.0024203
cg17844035	0.665709	0.675618	1.26061	0.20503	0.0048688	0.288273	0.734381	0.745373	-0.0284095	0.955784	0.0112134	0.000137109
cg07668501	1.98691	1.89974	-0.233472	0.20586	0.0203982	0.382323	2.20356	2.03401	-0.278078	0.0309145	-0.00342167	0.832666
cg00738345	0.312835	0.305414	-1.90471	0.20671	0.000977463	0.746207	0.339051	0.341932	1.13515	0.244632	0.0043673	0.0537256
cg02091103	0.64092	0.628167	-0.793286	0.20673	0.00134494	0.847454	0.654023	0.634736	-0.182284	0.599347	-0.000808246	0.859142
cg26772894	0.676706	0.666902	-1.08273	0.20705	-0.00305963	0.472391	0.653813	0.634929	-0.0209311	0.969897	0.000305263	0.918583
cg15850918	0.777528	0.781158	-0.629994	0.20744	0.00109944	0.864831	0.763814	0.722513	-0.208485	0.43088	-0.00977372	0.104232
cg16205490	0.657687	0.66772	-0.633717	0.20747	-0.0110254	0.16849	0.670367	0.683775	-0.0321974	0.918303	0.0108411	0.0516973
cg19911058	1.09897	1.12153	0.347587	0.20799	-0.0143831	0.332368	1.15893	1.14569	-0.152546	0.309129	0.00904432	0.436952
cg15925365	0.725135	0.697052	-0.690407	0.20876	-0.000216987	0.982057	0.695994	0.669062	0.62309	0.10523	-0.0045565	0.421297
cg16481332	0.567253	0.598984	1.17014	0.20884	0.00081525	0.826982	0.594093	0.57833	0.521524	0.385685	-0.00150541	0.641918
cg18629151	0.67163	0.656848	-0.452351	0.209	0.00671156	0.394848	0.652543	0.668283	0.508238	0.0330408	-0.00965209	0.173163
cg26424147	0.533296	0.521376	-0.785519	0.20916	-0.00407381	0.550157	0.593725	0.567273	-0.473276	0.250526	-0.00229388	0.581812
cg02849507	0.481149	0.457881	-1.58783	0.20923	-0.0140008	0.00410137	0.498353	0.466421	0.375345	0.541246	-0.00620561	0.0696731
cg10502220	1.13074	1.10534	0.515224	0.20938	0.00868593	0.481148	1.09503	1.1981	0.0692768	0.654378	0.00279498	0.778256
cg01976960	0.584109	0.611291	0.720901	0.20943	0.00486888	0.369638	0.582275	0.570356	-0.18789	0.636846	0.00256113	0.462427
cg02926820	1.07904	1.08839	-0.403278	0.2097	-0.00618313	0.551902	1.15267	1.17385	0.119893	0.595811	-0.00111137	0.867175
cg18665594	1.59288	1.61628	0.280066	0.20972	0.0159833	0.43016	1.58178	1.61534	0.181205	0.0777493	0.00971935	0.504625
cg26288502	0.74842	0.73326	-0.537483	0.2099	0.00733264	0.461714	0.745194	0.780376	0.478868	0.0243173	-0.00571986	0.472528
cg15196806	1.2023	1.23913	0.695804	0.21035	0.00113552	0.883346	1.1303	1.12806	-0.204526	0.495937	0.00883324	0.165556
cg13370460	0.927904	0.834978	-0.404624	0.21036	0.00143726	0.887265	1.01008	1.00862	-0.108746	0.513847	0.0035883	0.751125
cg07232945	0.814338	0.900554	0.553507	0.21106	-0.00889485	0.255113	0.892596	0.879861	-0.152101	0.552421	0.00312206	0.672342
cg07408740	1.1318	1.04341	-0.721738	0.21128	-0.00205792	0.80487	1.03286	1.08073	0.77842	0.0111318	0.0017315	0.804252
cg25220765	1.68334	1.7243	0.592432	0.2117	0.000287911	0.973476	1.72793	1.73977	-0.199843	0.405232	-0.0102545	0.177874
cg24163568	0.971586	0.995187	0.354144	0.2121	-0.00338531	0.80313	0.99528	1.05429	0.39582	0.0944034	-0.00887277	0.365323
cg19523082	0.452092	0.465076	-0.701179	0.21227	0.00933464	0.0975089	0.456004	0.449918	0.0910888	0.813847	0.00889051	0.0414532
cg11741485	0.619609	0.630777	-0.748059	0.21237	-0.00429444	0.584291	0.621024	0.591398	-0.741448	0.0415214	-0.00247654	0.598698
cg02571534	0.967626	0.985633	-0.754692	0.21237	-0.0015256	0.743422	1.02599	0.984153	-0.824211	0.0577243	-0.000133812	0.973357
cg21179831	0.855277	0.827729	-0.715626	0.21272	-0.0118492	0.172693	0.728259	0.816424	0.164235	0.53397	-0.0121192	0.049638
cg20785098	0.669823	0.694359	0.716421	0.21297	0.0056194	0.52337	0.684256	0.6438	-0.353993	0.217495	0.00912735	0.100112
cg09462453	1.11465	1.15403	-0.406181	0.21361	-0.000105196	0.994339	1.28837	1.22413	-0.282668	0.368532	1.84e-05	0.997905
cg19022476	0.388941	0.415343	0.990963	0.21369	-0.00473113	0.210782	0.386957	0.399464	-0.170271	0.790503	0.00228193	0.443868
cg16614020	0.993943	1.04035	-0.374143	0.21384	0.00215117	0.86645	1.12838	1.10535	-0.240604	0.19657	0.00736403	0.47523
cg15794873	0.776497	0.818873	0.510132	0.21446	-0.0171482	0.0711949	0.927367	0.900509	0.261497	0.31992	0.0100177	0.210531
cg02418793	0.604739	0.604419	-0.462751	0.2151	0.00735123	0.416578	0.623035	0.592626	-0.578522	0.145929	0.0042464	0.44474
cg15544071	0.821249	0.850531	0.493101	0.21536	0.0136677	0.112436	0.887065	0.864714	-0.271759	0.320513	0.00607653	0.374603
cg12185975	1.23674	1.19899	-0.412759	0.21588	0.0152984	0.174221	1.2019	1.17646	0.160142	0.477563	-0.00370326	0.674476
cg08217358	0.326247	0.33892	-0.943788	0.21624	-0.000247157	0.947476	0.336034	0.335715	0.884975	0.332362	0.00181282	0.412585
cg21087260	0.731299	0.865367	0.570055	0.21627	0.026344	0.00167077	0.833704	0.815164	-0.324597	0.387306	-0.00283961	0.579388
cg26690949	1.21305	1.4176	0.304114	0.21771	0.0165507	0.333129	1.51916	1.33405	-0.0465889	0.753014	0.0192283	0.174196
cg11391335	0.61879	0.614779	-0.349921	0.21787	0.016504	0.0715973	0.628503	0.591475	-0.441375	0.02337	0.0109851	0.135326
cg16484020	1.49698	1.56132	0.543478	0.2185	-0.0302632	0.00635993	1.54463	1.45144	-0.296112	0.0947359	-0.0124361	0.186146
cg05312293	0.804396	0.895782	0.526245	0.21882	-0.00912527	0.328453	0.903112	0.862067	0.0741673	0.730026	0.00924074	0.263146
cg03478631	0.407331	0.405914	0.731003	0.21891	-0.0015922	0.797256	0.442202	0.454551	-0.204731	0.747737	0.00490927	0.142215
cg00740547	0.851835	0.920844	-0.578821	0.2193	0.0200667	0.0606372	0.90015	0.920362	-0.0288052	0.911525	0.00512825	0.449634
cg01670306	0.430979	0.37372	-0.654929	0.2195	-0.00263448	0.734071	0.500406	0.470719	-0.669554	0.0605284	0.00562524	0.25669
cg03373771	0.45669	0.504187	-0.908161	0.2197	0.00258023	0.548264	0.491697	0.533169	1.0575	0.102644	0.00552037	0.0587577
cg09644065	0.653625	0.628913	-1.02673	0.21977	-0.000811235	0.904137	0.666314	0.65518	-0.776615	0.100249	-0.00131819	0.778192
cg18641908	1.47962	1.5254	-0.430212	0.21991	-0.00212239	0.852069	1.58459	1.51446	-0.131821	0.496578	0.0113735	0.227088
cg21603144	0.414405	0.435653	0.817923	0.22024	-0.00492738	0.169779	0.352534	0.335328	-0.602816	0.258988	0.00322562	0.342353
cg09854620	3.782	3.68386	-0.0820135	0.22027	-0.0578786	0.238421	4.08716	4.01306	-0.0786411	0.318851	0.0217996	0.383078
cg13924105	0.79134	0.79978	1.01557	0.22058	0.00470795	0.471051	0.850438	0.845378	-0.529845	0.110507	0.00464237	0.359079
cg10130564	1.6528	1.64533	-0.300656	0.22071	0.0194017	0.254031	1.45068	1.4096	-0.207518	0.160584	0.0187873	0.172442
cg01209566	1.07886	1.08073	-0.934949	0.22121	0.0052162	0.371939	1.06153	1.01355	0.0138678	0.958508	0.00469719	0.517959
cg06907047	0.699334	0.721977	0.780175	0.22124	0.0020075	0.702297	0.699921	0.707773	-0.0107641	0.975101	-0.00439603	0.373741
cg14020846	0.445289	0.470821	-0.622448	0.22156	0.011077	0.0760722	0.522672	0.499344	-0.199394	0.495613	0.0135775	0.0156965
cg06713675	2.50874	2.44192	0.250114	0.22199	0.0184734	0.489067	2.62577	2.56079	-0.0350327	0.764024	-0.0100716	0.579933
cg06168149	0.862281	0.906589	-0.683389	0.22222	-0.00522438	0.50329	0.951116	0.882112	-0.276347	0.200391	-0.00426154	0.535201
cg19291926	0.972097	0.781365	-0.528475	0.22232	-0.00182844	0.844082	0.959438	0.916224	0.448928	0.0315173	-0.00291779	0.7086
cg26347197	1.15234	1.26417	-0.255934	0.22268	-0.0023902	0.885717	1.16653	1.20237	-0.103276	0.482523	0.00756436	0.503957
cg15321211	1.42726	1.37382	-0.351232	0.22311	-0.00932217	0.517247	1.53627	1.48513	0.185218	0.252099	-0.0157557	0.229491
cg15048099	1.21736	1.15404	0.630353	0.22348	-0.00162126	0.847839	1.24064	1.20505	-0.366764	0.166638	-0.0125606	0.0887141
cg09343092	1.51045	1.43392	-0.439099	0.22394	0.0120991	0.238809	1.35853	1.413	0.0593561	0.751448	-0.0026534	0.780801
cg09371351	1.13578	1.05386	-0.492164	0.22495	-0.0126158	0.150907	1.11536	1.09907	0.094237	0.648413	1.33e-05	0.998699
cg09573809	1.31315	1.27068	-0.379657	0.22499	-0.0145049	0.33585	1.27729	1.25249	0.0546691	0.815358	-0.037303	3.01e-06
cg07331806	0.4547	0.425352	-0.822119	0.22521	0.00427762	0.487348	0.451007	0.460419	-0.398096	0.465926	0.00206029	0.54862
cg22774472	0.781249	0.752436	-0.529517	0.22524	-0.000971672	0.907874	0.784267	0.7513	-0.201748	0.338081	0.012444	0.207754
cg04488487	0.586055	0.570329	-0.985555	0.22574	0.00098069	0.783029	0.63335	0.613314	-0.787846	0.185744	0.0012346	0.665429
cg06988003	0.712098	0.742319	-0.832297	0.22623	0.00283374	0.506046	0.768144	0.756236	-0.169833	0.592715	0.00341287	0.442198
cg20925811	1.29568	1.42779	0.268475	0.22628	0.0119004	0.351093	1.54463	1.51339	-0.105885	0.45901	0.0170872	0.198803
cg14307853	0.872535	0.928793	-0.41126	0.22648	0.0132823	0.169978	0.990828	0.99592	0.00915253	0.977049	0.00482998	0.453288
cg09604283	0.957872	0.943418	-1.20591	0.22649	0.0039688	0.335579	1.00817	0.998536	-0.164461	0.725843	-0.00260285	0.514001
cg04282607	0.746359	0.701955	-0.915992	0.22672	-0.00277762	0.663642	0.789692	0.774339	0.00602918	0.989793	0.00204097	0.618335
cg01372694	1.01089	1.01938	0.798273	0.22704	0.0189842	0.00338784	1.04185	1.02743	-0.0363026	0.904554	0.0185914	0.000986204
cg08988179	0.593609	0.513205	-0.491844	0.22705	-0.00603571	0.526598	0.575498	0.570505	-0.283569	0.35642	-0.00604294	0.314704
cg04308687	1.3518	1.38629	0.502761	0.22749	0.00239518	0.832539	1.38378	1.34602	0.126364	0.597607	0.00296349	0.721451
cg07803860	2.17261	2.09833	0.159527	0.22816	-0.0318572	0.230704	2.11742	2.12962	0.0538056	0.650102	-0.00339888	0.868359
cg14152268	2.03304	2.04891	-0.413706	0.22856	-0.00149705	0.918904	2.05769	2.03021	-0.039881	0.867506	0.00660246	0.529654
cg03115379	0.908903	0.850359	-0.31141	0.22873	0.00944844	0.404483	0.887404	0.983573	-0.0256309	0.882539	0.0100048	0.268761
cg15362155	1.45223	1.45237	-0.568568	0.2292	0.00657742	0.394095	1.53926	1.5251	-0.0785256	0.771565	9e-05	0.988746
cg12020590	0.868368	0.893316	0.596521	0.22929	-0.000182897	0.983441	0.899937	0.869899	-0.361506	0.323625	-0.0060031	0.269866
cg00548708	0.870731	0.876516	-0.614592	0.22936	0.00524468	0.507603	0.870887	0.909048	-0.0552093	0.791956	0.00561797	0.401501
cg10035737	0.418925	0.369219	-1.32155	0.22939	-0.00250151	0.518512	0.431983	0.440316	-0.297022	0.542678	0.00575326	0.0528473
cg15531272	0.591808	0.566833	-1.11624	0.23029	0.00829844	0.037994	0.618408	0.612076	0.375345	0.289088	0.00251269	0.4561
cg25738786	0.766704	0.78924	0.324568	0.23061	0.0243994	0.272841	0.711249	0.668544	-0.227607	0.184847	-0.0134067	0.318007
cg18651300	0.67904	0.62792	-1.21611	0.23104	0.00500768	0.235017	0.719713	0.644786	-0.349754	0.399654	0.0026888	0.546077
cg21874902	1.66693	1.63623	0.168711	0.2323	0.0591707	0.0617167	1.64564	1.59897	-0.355133	0.00338829	0.00663467	0.745204
cg01421380	0.835731	0.837677	-0.625046	0.23288	0.0086242	0.222049	0.925675	0.868456	-0.201773	0.525104	0.000823554	0.87766
cg13305186	1.40554	1.41049	-0.451623	0.2329	-0.00763906	0.509782	1.39992	1.35604	-0.0414812	0.831133	-0.00180861	0.825884
cg26265390	0.950385	0.923603	0.689753	0.23313	-0.00751536	0.248709	0.920616	0.925596	0.175515	0.529456	-0.000413618	0.945721
cg08105352	0.852096	0.895769	0.469584	0.23322	-0.00872762	0.269185	0.729464	0.823165	0.503995	0.058259	0.00568146	0.386919
cg07537917	0.822766	0.867027	0.376776	0.23324	-0.00222169	0.874461	0.921786	0.907958	-0.403031	0.0471072	0.0208885	0.0310839
cg00308594	0.774563	0.74659	-0.578054	0.23521	-0.0174833	0.0331849	0.821567	0.808614	0.463314	0.0696857	0.000409506	0.950109
cg13190608	0.44534	0.406449	-0.729903	0.23552	0.00152965	0.805415	0.391176	0.405815	-0.113133	0.818313	-0.00291099	0.486336
cg00731683	0.960563	1.03315	0.557255	0.23591	-0.0156146	0.0421593	1.03962	1.06281	-0.144814	0.636759	-0.0152899	0.0140428
cg00108944	0.867846	0.8419	-0.415902	0.23609	-0.0147965	0.312304	0.965298	0.988136	0.0255003	0.884427	-0.00429844	0.728518
cg10516359	0.482875	0.516142	1.36428	0.23628	0.00647426	0.14156	0.509304	0.518512	-0.255036	0.6629	0.0021115	0.513057
cg02091185	1.43339	1.51174	0.196125	0.23642	0.0390497	0.103403	1.42089	1.38356	-0.0652682	0.604619	0.0355474	0.029279
cg23132774	1.27564	1.30864	0.278873	0.23643	0.00672087	0.657515	1.15908	1.13915	0.277639	0.222302	0.00739125	0.41423
cg15575875	0.913836	0.921589	-0.583012	0.23655	-0.0033896	0.692309	1.00212	0.948845	-0.536853	0.0789142	-0.000721361	0.914374
cg12192566	0.652849	0.570164	-0.705316	0.23657	0.00380264	0.51714	0.619495	0.621992	-0.0404873	0.914194	-0.00241828	0.631878
cg22335826	1.04807	0.977314	-0.560511	0.23668	0.00104756	0.863597	1.05218	0.993344	-0.540095	0.158163	0.00731649	0.1325
cg12847536	1.14963	1.16376	0.270836	0.23675	-0.0188928	0.315925	1.08713	1.14519	-0.00190682	0.990947	0.00450264	0.710093
cg00276799	0.680997	0.646934	-0.399767	0.2369	-0.0110444	0.293698	0.663276	0.69421	0.130778	0.5824	-0.00268169	0.751908
cg10259518	1.5728	1.54772	-0.649328	0.23696	0.00623989	0.409137	1.64199	1.57588	-0.163743	0.539178	0.0029056	0.663727
cg00769843	1.02054	1.00667	-0.406859	0.23708	0.0188871	0.103988	0.914287	0.9255	0.00840089	0.965759	0.00427557	0.59341
cg22041228	0.480293	0.503764	0.666069	0.23879	-0.000577624	0.93985	0.484945	0.390032	-0.717239	0.123971	-0.00347788	0.448224
cg25251478	0.694412	0.718194	0.879426	0.23892	0.00701295	0.244032	0.763609	0.731901	-0.0260609	0.951344	0.00633837	0.132506
cg05374809	1.16154	1.05416	-0.305535	0.23914	-0.0183274	0.226828	1.20646	1.25559	-0.195392	0.153014	-0.00162069	0.905882
cg12109087	0.946965	1.05385	-0.500745	0.23921	0.00973655	0.279943	1.02792	1.04952	0.51092	0.118233	0.0116177	0.0617488
cg08161802	1.39537	1.41377	-0.51581	0.2395	0.00542541	0.616835	1.3922	1.31056	-0.564624	0.00613509	-0.00572693	0.441373
cg25099438	0.493392	0.464848	-0.865764	0.23952	0.0147562	0.0111336	0.545939	0.538105	0.00752552	0.990186	0.00411957	0.222182
cg21944224	0.602673	0.642264	-0.874984	0.23978	-0.00158468	0.843584	0.69008	0.671791	-0.569156	0.178038	-0.00267659	0.525
cg00636368	1.0127	0.977177	-0.322925	0.24012	-0.00212573	0.87857	0.875983	0.953481	0.0879848	0.704016	-0.00354749	0.689457
cg03143395	0.587976	0.607544	0.979703	0.2403	0.000769892	0.825875	0.679948	0.683729	-0.578213	0.21025	-0.00302002	0.363893
cg13422817	0.669582	0.627656	-0.784782	0.24048	-0.000603221	0.917321	0.689906	0.683691	0.204189	0.561364	0.00126452	0.765251
cg08491668	0.824576	0.80035	-0.835041	0.24075	-0.00793612	0.229462	0.797075	0.764448	-0.329796	0.353847	-0.0106523	0.0271602
cg14903707	0.631026	0.634627	0.730303	0.24114	0.00804824	0.154559	0.674541	0.628073	-0.780871	0.0377106	0.00272775	0.523043
cg26664492	0.719929	0.727699	-0.860268	0.24133	0.0118659	0.0272762	0.723125	0.716085	-0.277482	0.542546	0.00655924	0.0711154
cg03454663	0.909799	0.970618	0.530886	0.24201	-0.0106009	0.237018	0.987091	1.00249	-0.304931	0.243215	0.00459665	0.454189
cg22925274	1.09223	1.02288	-0.433493	0.24212	0.00296599	0.798418	0.998716	0.947424	-0.0037267	0.985455	0.00801153	0.382815
cg25845889	1.55655	1.48927	-0.368222	0.24245	0.00615046	0.576702	1.63774	1.57858	-0.409159	0.0931654	-0.00201283	0.823844
cg17720233	0.67622	0.708705	0.63555	0.24307	4.14e-05	0.994363	0.704905	0.642286	-0.662374	0.0668162	-0.00839254	0.0386235
cg14586500	0.322513	0.285578	-1.17578	0.24378	-0.00353706	0.279221	0.325775	0.300432	-0.828471	0.256039	-0.00424738	0.147962
cg17384145	0.407962	0.418684	-1.04648	0.24468	-0.0010294	0.787298	0.434421	0.442137	0.574054	0.298507	-0.00170179	0.538485
cg19741660	1.36763	1.46492	-0.258964	0.24482	0.0122238	0.460253	1.66991	1.59933	-0.137618	0.45775	0.00535428	0.677499
cg21408360	0.938996	0.957792	-0.786171	0.24513	0.0036944	0.57763	0.991767	1.00604	0.00478464	0.988707	0.00668742	0.272967
cg07883117	0.719822	0.781489	0.550722	0.24531	0.00176604	0.855267	0.81498	0.844588	0.489057	0.0572212	0.00190709	0.797742
cg24962545	0.932764	0.934747	0.546073	0.2457	0.00702821	0.367463	0.986384	0.986315	0.824835	0.0140218	0.00837581	0.170968
cg24146090	1.32279	1.27038	-0.430917	0.24614	0.00709013	0.490906	1.36349	1.40707	-0.0706385	0.659398	-0.00768624	0.414755
cg16546703	1.33253	1.22136	-0.387443	0.24647	0.00640096	0.585832	1.15226	1.33991	0.178424	0.29771	0.00880593	0.316239
cg12020444	1.02527	1.08973	0.98703	0.24705	0.00734598	0.0972058	1.02625	1.00921	0.0361777	0.925991	-0.00465838	0.316775
cg25364822	0.920429	0.800324	-0.395471	0.24767	0.01236	0.242718	0.906731	0.890494	-0.403468	0.0625498	0.00968773	0.240045
cg08677347	0.590929	0.572072	-0.624986	0.24827	0.0032842	0.682104	0.601297	0.577991	0.367374	0.448202	0.00244912	0.609808
cg02155184	0.286397	0.295958	1.1921	0.24867	0.001898	0.647289	0.353774	0.337535	-0.251218	0.725181	0.00171191	0.436885
cg19977633	1.09863	0.961194	-0.362763	0.24919	0.00252465	0.828306	1.03174	1.04094	0.144545	0.39577	-0.0257063	0.0155637
cg00022054	0.988281	1.05799	0.693312	0.24924	-0.00908482	0.132044	1.01001	1.03664	0.0831093	0.806666	8.19e-05	0.986915
cg16668896	0.603745	0.668388	0.730615	0.24986	-0.00882874	0.236278	0.672131	0.689754	-0.553828	0.066721	-0.00461938	0.322842
cg06174599	0.495535	0.471062	-1.0475	0.25041	0.00310531	0.539971	0.433412	0.436699	-0.396764	0.23291	0.00477704	0.292687
cg11005651	0.661049	0.659356	-0.760119	0.2507	0.00221863	0.650513	0.743915	0.738482	0.15978	0.714267	-0.00110154	0.757759
cg08142172	0.879998	0.850297	-0.641425	0.25085	0.0169777	0.0562657	0.861343	0.894204	0.0558477	0.860625	0.000505621	0.938838
cg01995938	0.493066	0.399853	-0.575912	0.25154	-0.0133306	0.0651225	0.43473	0.39341	-0.714031	0.0261065	-6.4e-05	0.989478
cg26583753	0.336736	0.338395	0.869918	0.25159	0.0034529	0.508622	0.4037	0.354976	-0.943034	0.0596904	0.00876894	0.0076963
cg02390447	0.598435	0.584074	-0.918775	0.25201	0.000201438	0.971307	0.630844	0.617414	-0.238345	0.620576	0.00207132	0.638119
cg21554217	0.438178	0.418346	-1.08401	0.25206	-0.0125786	0.0365634	0.488492	0.453058	-0.0122182	0.973306	-0.00151748	0.76804
cg26677004	0.397583	0.427898	-0.824988	0.25259	0.00129288	0.799034	0.469839	0.471277	0.862978	0.130161	-0.00249221	0.534936
cg20332195	0.897915	0.931802	-0.259203	0.25268	0.00514063	0.75795	0.901323	0.980337	-0.384151	0.0919743	0.0135492	0.0713477
cg23711422	0.484597	0.538357	0.830322	0.25272	-0.00906745	0.0757305	0.54706	0.550328	-0.618321	0.330141	0.00698432	0.0460891
cg27176129	1.23057	1.19929	0.259405	0.25278	0.0214747	0.313699	1.44557	1.41841	-0.0173034	0.920889	0.017211	0.212881
cg22800233	0.673287	0.695367	-0.499515	0.25365	0.00808835	0.305705	0.64069	0.652882	-0.0713369	0.830918	0.0047822	0.435294
cg10982664	0.891559	0.931692	-0.456914	0.25392	0.00100944	0.919521	1.00355	1.02695	-0.211976	0.366386	0.00679428	0.394264
cg18628853	3.72513	3.6942	0.239943	0.2542	0.00664299	0.727163	3.79291	3.82939	-0.101634	0.213002	-0.0230393	0.245489
cg14015656	1.55929	1.44094	-0.322989	0.25464	-0.00108293	0.951105	1.49499	1.5046	0.139438	0.349925	0.0326912	0.00896549
cg09152259	0.95639	0.930769	0.514217	0.2548	-0.0136468	0.160058	1.01987	0.984827	-0.168174	0.458574	-0.000340081	0.964313
cg27003765	1.04571	1.01794	-0.399739	0.25484	0.0124881	0.25743	1.0778	1.11537	0.0825878	0.722873	0.0136616	0.108408
cg01701585	0.62907	0.592035	-0.947527	0.25492	-0.00525385	0.429898	0.611945	0.560572	0.11896	0.754726	0.000478828	0.916139
cg22376661	0.695049	0.65172	-1.12991	0.2556	0.00832872	0.0678394	0.706073	0.697923	0.35362	0.461575	0.00923722	0.0284315
cg23259681	0.922503	0.921993	-1.06471	0.25568	-0.000355053	0.945484	0.953652	0.92608	-0.749034	0.0672035	0.00409002	0.340949
cg23164850	1.06651	1.0281	-0.466754	0.25595	-0.00355074	0.742393	1.11053	1.08554	-0.0652616	0.817975	0.0023171	0.703988
cg05590274	0.644297	0.610649	-0.412847	0.25606	-0.00146082	0.878329	0.629981	0.633297	-0.441706	0.230161	-0.0161086	0.00784404
cg01456243	0.358255	0.319737	-1.29765	0.25608	-0.00708251	0.044976	0.340871	0.336566	1.21045	0.0752517	-0.00264136	0.339567
cg03468072	0.863404	0.804782	-0.641051	0.25623	0.00413748	0.640528	0.835506	0.842796	-0.278921	0.269813	0.0114486	0.0675708
cg08827060	1.11781	1.11251	-0.661351	0.25683	-0.00547869	0.528466	1.09563	1.08981	0.329207	0.169699	-0.0023258	0.748471
cg02585849	1.31141	1.28266	-0.366213	0.25725	0.00400142	0.779466	1.43261	1.4022	-0.289016	0.165408	-0.0123828	0.192438
cg25894806	0.271186	0.241175	1.18959	0.25739	-0.00472398	0.175976	0.244952	0.250804	0.642234	0.341524	-0.00229416	0.38635
cg11601967	0.84312	0.829938	-0.397526	0.25741	-0.0271065	0.0264319	0.944197	0.937599	-0.311164	0.239549	0.0239376	0.00402233
cg14126461	1.04014	1.03882	-0.674925	0.25754	-0.00457549	0.589789	1.12571	1.06427	0.0837721	0.730281	-0.010373	0.161971
cg03483944	0.628765	0.663771	0.637822	0.25836	-0.00274639	0.7573	0.79946	0.768012	-0.597355	0.0713829	0.00589101	0.253267
cg17808882	0.71627	0.689856	-0.61228	0.25848	0.00278046	0.674924	0.697556	0.684391	-0.483939	0.063328	0.00940892	0.169839
cg20248549	0.801418	0.684061	-0.538653	0.25872	0.0126822	0.0632363	0.74698	0.706757	-0.648862	0.0982599	0.00668656	0.149428
cg26093148	0.920429	0.810232	-0.419595	0.25924	0.00294525	0.796711	0.856208	0.880354	-0.231993	0.252199	0.00740038	0.368754
cg05734973	1.43072	1.42831	-0.714611	0.2594	-0.00139318	0.895015	1.4175	1.38646	0.0136196	0.961592	-0.0154931	0.0152917
cg03102898	1.11166	1.13105	0.475363	0.25956	-0.0134459	0.154783	1.09155	1.08523	-0.191265	0.533793	0.00664092	0.370887
cg17519645	0.973596	0.931794	-0.436705	0.26006	-0.0070865	0.462633	1.01433	1.00612	-0.0362857	0.867553	0.00386809	0.698804
cg23770524	0.826197	0.845531	-0.696695	0.26008	0.00409824	0.502882	0.83841	0.817964	-0.12645	0.785986	0.00566589	0.188318
cg12127706	0.862093	0.90915	0.402383	0.26024	0.00922666	0.514467	0.852091	0.838874	0.285256	0.217096	-0.00484053	0.573495
cg27563668	0.318431	0.332252	1.26993	0.26032	-0.00721139	0.00444834	0.323793	0.333505	-0.116707	0.869285	-0.00308333	0.243698
cg17609294	0.647901	0.634729	1.18804	0.26072	0.00134819	0.737659	0.606933	0.63954	-0.219013	0.562416	0.00100122	0.764895
cg26955980	0.971657	0.856243	-0.558979	0.26089	0.000246471	0.974119	0.877679	0.90054	-0.0341845	0.910789	0.00359042	0.453128
cg13515584	0.6655	0.686573	-0.906874	0.26117	0.0026569	0.565174	0.71434	0.71837	-0.0145678	0.973863	0.00324867	0.436637
cg23819145	0.890394	0.92869	-0.605814	0.26122	0.00750754	0.423839	0.921215	0.942826	0.103964	0.732899	0.00512512	0.365349
cg13707560	0.500125	0.454275	-0.765317	0.26125	-0.000589444	0.911018	0.513952	0.47388	0.0497258	0.889984	0.0072008	0.138592
cg07537370	1.09947	1.16486	-0.409504	0.26131	-0.00337934	0.748432	1.06423	1.09889	0.0667148	0.747701	0.0202119	0.0160016
cg26797124	0.538457	0.522528	-0.746308	0.26131	-0.0126607	0.0785316	0.543248	0.551982	-0.424687	0.232406	0.0109645	0.0373944
cg19084362	0.66572	0.672126	0.803776	0.2615	0.00388339	0.566901	0.675124	0.668912	-0.071822	0.861088	-0.0068586	0.100103
cg24348330	0.618933	0.721364	0.611005	0.26174	0.0144698	0.0895599	0.741705	0.690286	-0.245448	0.346638	0.00728914	0.320228
cg25020820	0.504026	0.521223	-1.30338	0.26282	0.0082494	0.0261442	0.563244	0.56184	-0.157716	0.77452	-4.76e-05	0.985804
cg07922606	0.853572	0.838358	-0.917798	0.26325	-0.00243986	0.573902	0.821903	0.825271	0.260215	0.616496	0.000495906	0.886179
cg11249902	0.856944	0.799472	-0.621708	0.26336	0.00329977	0.644717	0.802758	0.813233	-0.0942699	0.73576	0.00253603	0.6525
cg24465674	0.652343	0.65774	-0.588748	0.26352	-4.42e-05	0.994794	0.611727	0.602255	0.0892553	0.745772	0.0102152	0.0249024
cg01844642	0.561906	0.539049	-0.820419	0.26356	-0.00028542	0.949198	0.586495	0.567954	0.0634048	0.881717	0.013584	0.00136478
cg21245652	0.399904	0.372044	-0.980203	0.26384	-0.00122098	0.773791	0.372713	0.335051	-0.353405	0.377403	0.00149791	0.652073
cg17207000	0.331681	0.315411	-0.813847	0.26389	-0.00507767	0.353888	0.432128	0.39965	-0.244757	0.551979	0.000421816	0.925162
cg00910972	0.718724	0.675021	-0.96972	0.26422	0.00556922	0.29478	0.779252	0.744693	-0.227546	0.629322	0.00188428	0.587583
cg23409699	1.42263	1.53936	0.329401	0.26427	0.029646	0.0148237	1.43873	1.44089	-0.222706	0.147074	-0.0166468	0.143277
cg16661761	0.621024	0.610653	-0.461411	0.26482	0.00593206	0.560676	0.65428	0.640795	-0.239385	0.310611	0.000786271	0.91133
cg18468088	0.986866	0.889779	-0.318278	0.26492	-0.00774746	0.448621	1.09961	1.06202	-0.156896	0.487246	0.0141616	0.0978264
cg15484742	1.4198	1.50902	0.449138	0.2651	-0.00388084	0.686663	1.42457	1.44983	0.00145176	0.993568	0.0181095	0.0720333
cg02618229	1.07133	1.06045	1.02941	0.26571	-8.29e-06	0.998606	1.03221	1.07405	0.475623	0.190621	-0.00683847	0.136337
cg17418055	1.27129	1.25659	-0.596358	0.26581	0.00457403	0.548299	1.3956	1.3277	-0.759657	0.0199222	0.00517476	0.259796
cg23921459	1.27075	1.21968	-0.356933	0.26608	0.00887408	0.427918	0.972432	0.968793	-0.0453344	0.809066	-0.00496079	0.633989
cg11059159	1.85286	1.90573	0.150007	0.26609	-0.0550713	0.0620692	1.95237	1.94915	-0.0876928	0.391594	0.00496879	0.807088
cg22434989	0.398993	0.44002	0.639976	0.2669	0.00662031	0.223179	0.404484	0.394148	-0.166093	0.708304	-0.00139012	0.71587
cg19711579	0.504888	0.463265	-0.33794	0.2675	0.00374299	0.537243	0.464994	0.475478	0.12198	0.755524	-0.00281667	0.530894
cg08893692	1.0905	1.03245	-0.47129	0.26781	0.0148184	0.141006	0.892215	0.911797	0.418849	0.0880026	0.000543406	0.926608
cg26898272	0.832024	0.821396	0.518113	0.26789	0.0012419	0.864091	0.831481	0.864839	0.155083	0.659043	-0.00362702	0.416549
cg07810884	0.858021	0.851645	-0.690468	0.26832	0.0137458	0.0576285	0.838059	0.797263	0.0203547	0.956259	-0.00788284	0.173109
cg05142617	0.475705	0.439791	-0.763493	0.26861	0.00416613	0.449479	0.458745	0.437811	0.309939	0.434586	0.00187372	0.693306
cg06917772	0.356096	0.364049	1.12451	0.26874	0.000676539	0.85242	0.395597	0.375954	-0.661245	0.260773	0.0032658	0.321905
cg01311674	0.483248	0.429041	-0.779167	0.26947	-0.00220947	0.653213	0.455382	0.393684	-0.947156	0.136414	-0.00181416	0.604664
cg02580763	0.978492	0.914697	-0.527163	0.27016	-0.00488822	0.642861	0.865532	0.849144	0.172226	0.577115	0.0055336	0.459115
cg12512013	0.807983	0.878692	0.487537	0.27056	-0.00367567	0.653791	0.978485	0.999435	0.207076	0.533761	0.00638396	0.270932
cg05812452	0.818201	0.788181	-0.47606	0.27126	0.0094952	0.240486	0.7858	0.768364	-0.0900939	0.739618	-0.0107755	0.0555673
cg23454797	1.67518	1.55283	-0.371619	0.27149	0.0211822	0.117614	1.43296	1.47496	0.140617	0.41612	-0.00130456	0.901459
cg22536775	0.597695	0.550065	-0.916523	0.2717	0.0086791	0.180478	0.585799	0.538906	-0.713091	0.050655	0.00434699	0.365813
cg08995871	0.800014	0.811998	0.40069	0.27177	0.00113276	0.896247	0.810168	0.831577	-0.0692196	0.762059	0.0098035	0.188059
cg09458420	0.514802	0.480236	-0.939364	0.27211	0.00385744	0.479216	0.467624	0.4827	0.0647588	0.912688	0.0020112	0.540682
cg10331082	0.93894	0.983889	-0.431598	0.27388	0.00315889	0.760106	1.01951	1.02046	-0.0278937	0.905764	0.00758217	0.310794
cg13128937	1.21568	1.26016	0.577021	0.27424	0.00329087	0.651476	1.17729	1.1503	0.0432303	0.795302	0.0122156	0.11147
cg02420146	1.0037	1.07455	0.471913	0.2746	-0.00370294	0.702642	1.0269	1.01195	-0.0475012	0.83739	-0.00360906	0.641613
cg14223001	1.01691	0.947672	-0.227208	0.27561	-0.00807154	0.662947	0.982634	0.987086	-0.228463	0.330537	0.0175229	0.0638515
cg18208742	0.788768	0.758765	-0.517577	0.27589	0.0243668	0.000766143	0.822615	0.790583	-0.32562	0.441971	0.0137883	0.00105028
cg03956823	0.946019	0.986672	0.526395	0.27661	0.00201741	0.792598	1.05642	1.05914	0.164752	0.542373	0.00531224	0.322795
cg00581154	0.678038	0.718646	0.636448	0.27727	0.015258	0.0584865	0.735368	0.70085	-0.704146	0.0967179	0.00143893	0.777265
cg07533511	0.524776	0.501636	-1.15509	0.27792	0.00223901	0.546739	0.51043	0.504116	-0.539049	0.443334	0.00335718	0.218171
cg05063952	0.488688	0.484958	-0.604963	0.27794	0.00281035	0.644422	0.522525	0.526107	-0.555459	0.134928	0.00558996	0.2546
cg20102673	0.490201	0.529882	0.515457	0.27828	-0.0123565	0.127717	0.483511	0.544056	0.412936	0.171244	-0.0102571	0.0804123
cg18564464	0.901428	0.99545	0.42162	0.27867	-0.00385329	0.747713	0.947157	0.897261	-0.305764	0.135403	-0.00144971	0.862526
cg00563352	1.11828	1.12906	-0.575863	0.27895	-0.00044561	0.951382	1.15468	1.14727	-0.434538	0.230992	0.00906879	0.0450528
cg14841011	0.616115	0.609548	-0.668737	0.2792	0.005509	0.431192	0.666589	0.657741	-0.476465	0.190574	-0.0012208	0.778388
cg25471593	0.384033	0.408438	1.14107	0.27964	0.0059567	0.124172	0.392941	0.410905	0.244566	0.664049	0.00502861	0.105767
cg04311403	1.53019	1.44341	-0.458621	0.28056	0.0049438	0.600977	1.56965	1.56735	-0.117124	0.596844	-0.00333234	0.622706
cg05976575	0.867298	0.885982	0.447806	0.28157	0.0141491	0.04015	0.902556	0.867818	-0.0462485	0.915225	0.010473	0.0227932
cg19202014	1.3698	1.33928	-0.647651	0.28249	0.0075861	0.187843	1.33739	1.31197	-0.00861611	0.978328	-0.000996121	0.853007
cg10328573	0.629932	0.615493	-0.647641	0.283	6.06e-05	0.993109	0.654767	0.720926	0.464403	0.096302	-0.00127605	0.799526
cg27312652	0.586746	0.484411	-0.559216	0.28301	-0.00662004	0.246822	0.434319	0.447404	0.17063	0.688648	0.000979032	0.809998
cg00210562	0.9346	0.820599	-0.532552	0.28336	0.00500063	0.51506	0.939003	0.845714	0.0602645	0.742972	0.000953082	0.892397
cg24926361	0.551829	0.534675	-0.628618	0.28395	-0.00863288	0.131421	0.57231	0.580407	0.123849	0.719541	0.0158513	0.00446317
cg06528626	1.09538	1.17658	0.362769	0.28453	-0.00190058	0.844843	1.20699	1.2326	-0.398624	0.0612955	0.0267691	0.00708396
cg10590964	0.462155	0.446785	-0.53911	0.28466	-0.00175287	0.807647	0.499704	0.497567	-0.503648	0.124639	-0.00198278	0.666549
cg13531989	0.458736	0.540817	0.714602	0.28475	0.00414482	0.409027	0.525683	0.559523	0.930508	0.0394299	-0.00534729	0.188566
cg12628879	0.74924	0.67557	-0.778198	0.28489	0.00465712	0.426241	0.668344	0.63996	0.375555	0.230059	-0.00771982	0.144597
cg24716558	0.965817	1.04186	0.427652	0.28557	-0.00832755	0.358469	1.12234	1.10724	0.2042	0.351937	0.00259538	0.758174
cg05050592	1.02683	1.03223	0.494156	0.28581	-0.0067396	0.414357	0.993607	0.979514	0.380023	0.194452	0.00330322	0.614441
cg05266226	1.07644	1.1935	0.323713	0.28602	-0.00817324	0.550547	1.02159	1.13175	0.229845	0.285609	-0.0105085	0.278018
cg20339650	0.584145	0.560215	-0.826905	0.28605	0.00181189	0.739678	0.566288	0.567883	0.162845	0.602036	0.00343671	0.52129
cg04492228	0.629728	0.592933	-0.62819	0.28625	0.00945866	0.148549	0.578322	0.580726	-0.260663	0.457499	0.00446776	0.389039
cg05964212	0.459197	0.470288	1.16102	0.28676	-0.00576911	0.139298	0.472236	0.475073	1.48929	0.0391147	-0.00245953	0.360188
cg20043066	0.664906	0.691862	0.691419	0.28701	0.0112672	0.110306	0.652656	0.629944	-0.0500966	0.86548	0.0144167	0.00416692
cg10864394	1.23605	1.22768	-0.37491	0.28706	-0.0173742	0.189658	1.24675	1.22332	-0.341146	0.0840817	-0.000119886	0.989819
cg24404533	1.00255	0.972974	-0.585367	0.28708	0.0120646	0.208434	1.02321	1.04417	-0.00475553	0.98608	0.00574172	0.434503
cg18235635	1.27638	1.18469	-0.666563	0.28735	0.0119609	0.0362096	1.25785	1.25339	0.225365	0.499845	-0.000322208	0.94938
cg24867790	2.06185	2.12515	-0.163222	0.28753	-0.00754886	0.804236	2.1739	2.17135	-0.0316693	0.727118	0.0348791	0.151175
cg14127336	0.792961	0.815766	-0.432319	0.28777	0.00913891	0.252778	0.871392	0.832924	-0.425864	0.123791	-0.00332903	0.620969
cg19903927	1.00005	1.09942	0.29126	0.28814	-0.0197109	0.204666	1.02904	1.0471	-0.0220201	0.91858	-0.00499007	0.564818
cg17766651	0.480036	0.488826	-0.845939	0.28815	0.00417441	0.408708	0.488734	0.482154	-0.292359	0.460901	0.000933813	0.764656
cg17978425	1.16105	1.17885	-0.628402	0.28816	0.00508513	0.555659	1.17256	1.16729	-0.350417	0.184281	-0.0134509	0.107285
cg24869266	0.85583	0.919164	-0.308878	0.28888	0.0072664	0.437553	0.938984	0.932672	0.463263	0.0954067	0.00956199	0.212913
cg16582419	1.08858	1.14533	-0.268748	0.28923	0.0519829	0.00218526	1.02223	0.978258	-0.133457	0.453343	0.0194402	0.0655194
cg15722293	0.491668	0.468298	0.822368	0.28928	-0.00805324	0.0582101	0.483801	0.445275	-1.14995	0.0298609	-0.00101729	0.762133
cg05928649	1.08107	1.03554	-0.730349	0.28929	0.000503844	0.937357	1.00856	0.946967	-0.0727702	0.771555	0.00507404	0.352191
cg12944343	1.25542	1.20837	-0.291958	0.28945	-0.00297756	0.836083	1.35621	1.33165	-0.102292	0.444458	0.00335487	0.798808
cg13655341	0.638559	0.632658	-0.793394	0.28949	0.000100446	0.988333	0.615042	0.595138	-0.640912	0.194987	-0.00322332	0.435612
cg21204606	1.25003	1.20207	-0.426053	0.28991	0.0092544	0.523722	1.2734	1.37747	0.43123	0.0116592	0.00530307	0.569128
cg19004565	0.529845	0.525242	-1.26615	0.28997	-0.00398848	0.16681	0.499237	0.489784	-1.12667	0.0451366	-0.00349404	0.2183
cg08221781	0.639952	0.592999	-0.700569	0.29012	-0.000841521	0.898963	0.685524	0.674586	-0.399968	0.283819	-0.00251319	0.601965
cg04750536	0.687429	0.64117	-1.01753	0.29225	-0.00709497	0.175333	0.663305	0.630924	-0.145591	0.809709	0.0030104	0.424226
cg18497925	0.761574	0.736014	-1.02171	0.29262	0.00443392	0.206624	0.78464	0.751862	-0.801179	0.151637	0.00569611	0.0649896
cg04797648	0.761874	0.745681	-0.531655	0.2927	0.00287902	0.687892	0.769102	0.758996	-0.165477	0.521805	-0.00301853	0.601382
cg14907769	0.740045	0.76208	0.640735	0.29337	0.00242527	0.690487	0.674194	0.676228	0.0664811	0.864325	0.00815796	0.0935491
cg17016026	1.29503	1.31579	-0.246135	0.29355	0.00928239	0.530217	1.29939	1.33195	-0.25282	0.0588292	0.00430364	0.702394
cg17957640	0.873074	0.819036	-0.358472	0.29396	0.00432761	0.791142	0.852397	0.792421	-0.436368	0.0360061	0.00767507	0.403824
cg10626236	0.711098	0.658373	-0.494699	0.29423	0.00450421	0.476188	0.677531	0.676248	-0.0134153	0.971433	0.0095594	0.0525165
cg02999013	0.97105	1.0022	-0.251122	0.29443	0.00548307	0.643908	1.13745	1.04055	-0.273956	0.0300851	0.0263993	0.0401389
cg14479947	1.09312	1.06668	-0.420396	0.29464	0.00877222	0.42067	1.15431	1.13981	-0.300214	0.224149	0.0116702	0.0895658
cg04342110	1.35162	1.42199	0.355468	0.29496	0.00646276	0.447146	1.27124	1.30101	-0.160257	0.451748	0.0183689	0.0163535
cg00398728	0.812216	0.866143	0.669985	0.29519	-0.00330467	0.580798	0.90676	0.891819	0.315995	0.415005	-0.00291897	0.492477
cg21420674	0.695411	0.744615	0.566274	0.29532	-0.00381807	0.572625	0.666355	0.709473	0.641092	0.0434758	-0.0116504	0.0360855
cg17414007	0.592645	0.609459	0.527863	0.2961	-0.00110493	0.844577	0.567973	0.588299	-0.176673	0.568346	-0.00833898	0.0477969
cg08242633	2.14012	1.94653	-0.195294	0.29614	-0.00607363	0.820952	2.03045	2.10292	-0.00625174	0.965612	0.00609667	0.706786
cg15632675	0.993404	1.04559	0.513239	0.29647	-0.00126631	0.873158	1.04572	0.983103	-0.215425	0.361971	-0.0028648	0.725957
cg13100600	1.20675	1.26396	0.516348	0.29681	-0.00794558	0.455896	1.34935	1.30652	-0.275762	0.265032	0.00428977	0.56107
cg13813366	0.716681	0.693179	-0.523254	0.29686	-0.00725608	0.252663	0.763459	0.692466	-0.421568	0.0930962	0.0127776	0.0320677
cg13554207	0.728094	0.764424	0.607187	0.29686	-0.0109281	0.135922	0.744187	0.744507	0.297485	0.344534	-0.0115482	0.0335726
cg03821157	1.78782	1.73133	-0.522516	0.29752	0.00746524	0.321743	1.67713	1.68928	-0.0518692	0.823599	0.00414641	0.640599
cg08563601	0.922301	0.903244	-0.448515	0.29768	0.000484587	0.960393	0.931611	0.899476	0.247372	0.348517	-0.0035574	0.614036
cg04383212	0.93472	0.934955	-0.33609	0.29832	0.00164946	0.895427	1.14073	1.0425	-0.0116297	0.939357	0.0079719	0.488087
cg16589260	1.06525	1.01642	-0.397428	0.29848	-0.00213795	0.859662	1.16879	1.13518	0.117884	0.526609	0.0267882	0.00396189
cg23081604	1.49712	1.62546	-0.23791	0.29862	0.0118862	0.523665	1.66311	1.58568	0.00849509	0.955845	0.019339	0.124714
cg21243889	0.807842	0.86852	-0.517955	0.2999	-0.00667268	0.320813	1.01734	1.01452	0.0971407	0.785009	0.00588966	0.295122
cg03999872	1.43616	1.42736	0.198774	0.30018	0.0344602	0.172931	1.3291	1.33308	0.0831806	0.477226	-0.0119915	0.478492
cg22851561	0.803995	0.766618	-0.760244	0.30061	0.00602497	0.285009	0.767921	0.754647	-0.0698872	0.859152	-0.000263331	0.951025
cg03139388	0.921535	0.902908	-0.782207	0.30096	0.00510196	0.23627	0.947316	0.938656	-1.31167	0.0120948	0.00363862	0.25136
cg05488632	0.542247	0.478872	-0.613791	0.30136	-0.00490548	0.265779	0.516516	0.465849	-0.376716	0.210352	0.00708921	0.110071
cg18842300	1.23454	1.12381	-0.460237	0.3014	0.00444016	0.642524	1.26274	1.13611	-0.298199	0.188582	0.014995	0.106915
cg16334795	0.764226	0.798468	-0.440947	0.30182	-0.00383487	0.710602	0.839825	0.889122	0.018679	0.939314	-0.00205223	0.80488
cg06595072	0.918703	1.00004	-0.341764	0.30338	-0.011496	0.412669	0.994409	0.978555	-0.230357	0.184748	0.00934573	0.316582
cg10422334	0.316266	0.295835	-1.98316	0.30366	0.00337286	0.19147	0.322598	0.296245	-0.488573	0.5178	-0.000181908	0.932824
cg09447621	0.547313	0.533396	-0.72122	0.30399	-0.000212186	0.969498	0.463976	0.502308	0.358636	0.371825	0.00068652	0.885794
cg15594605	2.67929	2.71324	-0.147976	0.3043	-0.0212104	0.406362	2.64652	2.72933	-0.0450622	0.615104	0.0102255	0.647982
cg05036153	0.538623	0.483974	-0.692844	0.30445	0.00022985	0.967931	0.604118	0.604706	-0.127309	0.806353	-0.00468369	0.236411
cg09735274	0.731608	0.77205	-0.360918	0.3049	0.0459616	0.000400361	0.811553	0.809318	-0.0231301	0.885848	0.0182824	0.105593
cg00010932	1.21725	1.21639	0.410224	0.30492	-0.0079886	0.40312	1.25614	1.16167	0.00557837	0.980401	-0.00103137	0.899492
cg02014733	0.788418	0.762051	-0.928063	0.30562	0.00131743	0.759606	0.830713	0.78157	-0.214719	0.690871	0.000747878	0.850957
cg11717564	0.870847	0.837175	-0.423166	0.30592	0.00573388	0.340185	0.836173	0.764916	-0.191923	0.528299	0.00519618	0.282023
cg15399533	0.531577	0.574255	-0.537227	0.3063	0.00974488	0.162611	0.640115	0.68576	-0.12204	0.683501	0.00384249	0.465193
cg04022561	0.553686	0.509657	-0.483312	0.30648	0.00281722	0.714343	0.505291	0.555968	0.226527	0.457543	0.00709821	0.151357
cg04662532	1.18193	1.21394	-0.521455	0.30703	-0.0119686	0.205826	1.1989	1.27403	-0.25036	0.188461	0.010284	0.158001
cg20768743	0.753816	0.762002	-0.565845	0.3072	0.00421804	0.51293	0.795239	0.765043	0.0803752	0.806802	0.0027254	0.552271
cg03465285	0.549907	0.579464	-0.488998	0.30752	0.0168716	0.00379062	0.580688	0.586941	-0.332379	0.411395	0.00142493	0.732136
cg25029903	0.886699	0.791448	-0.361377	0.30859	0.0137258	0.194336	0.886316	0.819373	-0.335306	0.118224	-0.00973537	0.287561
cg11889068	0.669147	0.6286	0.516397	0.3094	-0.00322595	0.578015	0.558551	0.578499	0.319221	0.42684	-0.000937549	0.785757
cg07902983	1.22347	1.28107	-0.397286	0.31039	-0.00462266	0.634122	1.18521	1.24056	-0.0451017	0.820058	0.00919201	0.299703
cg09182750	0.680745	0.683112	0.774932	0.31076	-0.00264	0.513502	0.739426	0.707034	-1.03103	0.0397109	0.00508979	0.127285
cg18681352	0.587342	0.541713	-0.65581	0.31112	0.00202392	0.756041	0.526863	0.548203	0.0958938	0.830845	-0.00160783	0.719957
cg11465630	0.749034	0.688879	-0.605526	0.31144	0.00515004	0.430987	0.713104	0.714232	-0.455698	0.184417	-0.000716335	0.876952
cg20652899	0.615669	0.565957	-0.281492	0.31163	0.00617779	0.597537	0.677462	0.602573	-0.0107865	0.970403	-0.00229057	0.746365
cg26494542	0.505824	0.546899	0.783097	0.31201	0.00363461	0.515803	0.548719	0.526757	-0.460143	0.373346	0.00159703	0.687433
cg01765174	0.435353	0.457135	-0.743239	0.31246	-0.00242815	0.673833	0.483953	0.493885	0.283884	0.565156	-0.000878861	0.801115
cg13960192	0.444195	0.38275	-0.754929	0.3125	0.00202449	0.733716	0.422004	0.43328	0.108366	0.82543	-0.00291917	0.413952
cg05103231	1.61051	1.58716	-0.188666	0.31273	-0.0298538	0.0938806	1.60766	1.51647	-0.292988	0.104192	0.0152428	0.195906
cg17519899	0.552306	0.46463	-0.965521	0.31324	0.00498818	0.242128	0.490928	0.471427	-0.362334	0.513199	0.00281549	0.45952
cg08319074	0.697633	0.646978	-0.984517	0.3134	-0.0026203	0.447718	0.679804	0.64376	-0.181201	0.714016	-0.000480385	0.867156
cg11699265	1.05558	1.00519	-0.356192	0.31357	0.00326958	0.773072	0.945598	0.879543	-0.294952	0.193601	0.0167789	0.0534897
cg06192866	0.520267	0.535035	0.657531	0.31367	0.00214144	0.706117	0.488801	0.454477	-0.500022	0.245837	0.00702282	0.084593
cg14009632	1.11135	1.02863	0.372035	0.31374	-0.00824693	0.415204	1.02542	1.05084	0.0688632	0.735037	0.00436008	0.573397
cg23195200	1.00341	1.03094	0.467762	0.31378	-0.00149339	0.864381	1.03709	0.933394	-0.208154	0.309085	-0.00541759	0.488955
cg04483701	0.806231	0.866606	0.730841	0.31403	-0.00788507	0.131507	0.869253	0.876316	0.368607	0.219123	-0.006997	0.118935
cg11978890	1.21219	1.17371	-0.251984	0.31544	-0.0169694	0.284378	1.2369	1.33071	0.389748	0.0608256	-0.00726576	0.498828
cg07685180	1.31839	1.33248	0.357737	0.31574	-0.0027805	0.775578	1.14845	1.21446	-0.0766241	0.651847	-0.00724691	0.545522
cg24016626	0.4389	0.441343	-1.13602	0.31594	0.000372438	0.921227	0.474156	0.463971	-0.440783	0.52743	-0.0048813	0.138857
cg11618577	0.752561	0.823392	-0.247783	0.3162	-0.0103898	0.489915	0.756074	0.792973	-0.118788	0.565793	0.00244788	0.807465
cg26064535	0.882725	0.757135	-0.335313	0.31638	-0.00751336	0.401188	0.75045	0.830325	0.290487	0.334509	0.0100072	0.136651
cg14865094	0.463762	0.420477	-0.50625	0.31656	0.0145874	0.0153935	0.431389	0.399534	-0.574497	0.196025	0.00413147	0.264879
cg02000318	0.938893	0.83681	-0.220933	0.31672	-0.0149347	0.440693	0.712386	0.751908	-0.0219258	0.918653	-0.000498868	0.957764
cg07624742	1.16086	1.11312	-0.566314	0.31682	-0.0099592	0.167534	1.13303	1.13944	0.579825	0.0279814	-0.00629339	0.428031
cg01800455	0.231166	0.239411	1.27778	0.317	0.000715192	0.80967	0.270189	0.266308	0.127881	0.872956	0.00446176	0.0726693
cg19062489	0.701284	0.646094	-0.178324	0.31709	0.00624831	0.611028	0.711621	0.590542	-0.273015	0.214032	0.00337854	0.715971
cg21850879	0.570954	0.580417	1.0995	0.31842	0.00323088	0.422349	0.545295	0.541446	-0.000802536	0.998725	-0.00232551	0.459486
cg20313963	0.873229	0.879331	0.882035	0.31888	0.00201577	0.715455	0.88983	0.917229	0.532369	0.313705	-0.00365807	0.351148
cg14977433	0.829714	0.82135	1.01853	0.31912	0.00493674	0.244804	0.83041	0.824109	-0.519034	0.254582	-1.09e-05	0.997512
cg18280362	1.02904	1.04534	-0.515823	0.31934	0.00312266	0.692824	1.04539	1.04435	0.153685	0.517109	0.000803481	0.90622
cg19318393	1.2862	1.28943	-0.48713	0.31938	0.0179172	0.0420998	1.37269	1.29365	-0.524341	0.071013	0.0127137	0.0879955
cg16045390	0.569712	0.596509	0.532075	0.31955	0.009751	0.159792	0.705659	0.708106	-0.24832	0.593203	0.00733032	0.13709
cg09342697	1.96804	1.90612	-0.13982	0.31956	0.00211556	0.953603	2.18803	2.19788	-0.227999	0.125967	-0.00756282	0.641427
cg05828191	1.03822	0.992375	-0.297347	0.31959	-0.00782252	0.618094	1.22674	1.23018	0.28697	0.11072	-0.00691122	0.483938
cg27547543	1.04187	1.01319	0.224986	0.31982	-0.00386146	0.754946	1.02259	1.11211	0.21918	0.221237	0.00409956	0.658344
cg16465280	0.631036	0.581241	-0.727467	0.31995	-0.00561259	0.198159	0.58049	0.577573	-0.175563	0.627123	0.00157482	0.697885
cg14222574	1.14419	1.14158	0.6495	0.32019	0.000433056	0.938121	1.17686	1.16997	0.439319	0.258359	-0.00517723	0.181581
cg15125140	0.920537	0.859282	-0.361545	0.32024	-0.00581271	0.605493	1.00457	1.00212	0.204285	0.406427	-0.00184776	0.812293
cg22277296	0.841765	0.803731	-0.407606	0.32052	0.0107209	0.208071	0.872846	0.815457	-0.496436	0.116046	0.00184867	0.737503
cg07511668	0.94779	0.967704	-0.584666	0.32079	0.0031908	0.665746	1.01289	0.978396	-0.561897	0.0493518	0.000833968	0.889521
cg08389266	0.549162	0.567111	0.511019	0.32136	0.00124888	0.852389	0.613572	0.578016	-0.298951	0.533811	0.0066412	0.0889858
cg22311230	0.644949	0.657294	0.569437	0.32151	-0.0057635	0.404774	0.700033	0.705482	-0.0352533	0.937898	-0.000799068	0.874558
cg16270526	0.745729	0.746566	-0.727753	0.3225	-0.000557225	0.906329	0.664174	0.718124	-0.027323	0.939057	-0.000521168	0.888133
cg05624445	0.835506	0.769114	-0.349125	0.32267	0.00794694	0.400566	0.766388	0.732389	-0.0761174	0.75093	0.00504265	0.400079
cg08025100	0.503425	0.509742	-0.470256	0.32334	0.00939621	0.153127	0.550417	0.499388	-0.343124	0.365733	-0.00309424	0.524182
cg07974622	0.575325	0.504498	-0.355555	0.32427	0.0134444	0.0649233	0.557829	0.540455	-0.371131	0.362043	-0.00499748	0.297318
cg10560245	1.15911	1.18662	0.689926	0.32433	-0.0103189	0.0743278	1.0786	1.07665	-0.00791217	0.97932	0.00168547	0.726015
cg16179507	1.06447	1.28197	0.296443	0.32451	0.0108769	0.466987	1.33275	1.39989	0.0230612	0.88798	0.0172018	0.157394
cg03925353	1.00588	0.998222	-0.702533	0.32456	-0.000786168	0.889035	1.05706	1.05355	-0.54168	0.13609	-0.00137984	0.741953
cg23525360	0.627611	0.692305	0.593118	0.32459	0.00124301	0.886363	0.616664	0.666665	-0.471254	0.0589125	0.00462625	0.53013
cg18878219	1.25375	1.28726	0.416758	0.32468	-0.000601386	0.919977	1.31904	1.25349	-0.0977054	0.800611	0.00234556	0.643742
cg18143535	0.766747	0.786701	0.44868	0.3248	0.00636955	0.450639	0.681857	0.734163	-0.230769	0.361438	-0.00646356	0.356153
cg00416400	0.968839	0.986709	0.404718	0.32512	0.0144213	0.0906191	1.005	1.03806	0.272024	0.149815	-0.00792455	0.220221
cg18303477	0.651629	0.636442	-0.430239	0.32563	-0.00851378	0.253835	0.724503	0.690088	-0.619646	0.158753	-0.00336881	0.417316
cg27407546	1.30379	1.28482	-0.564758	0.32632	-0.00122211	0.902633	1.36237	1.3325	0.139421	0.627944	-0.00331612	0.679728
cg24562018	0.776004	0.75374	-0.81298	0.32652	0.00498049	0.231898	0.802366	0.826344	0.308728	0.543404	-0.0039315	0.311277
cg11679268	0.809527	0.796226	-0.70167	0.32674	0.0049054	0.513722	0.778442	0.842009	0.499311	0.183697	-0.00792327	0.079484
cg06314111	0.82067	0.827537	-0.280237	0.32702	-0.00804081	0.419347	0.858878	0.868586	0.0126828	0.959995	0.00870642	0.292728
cg16562342	0.897342	0.945211	0.514381	0.3278	0.00989184	0.257212	0.935693	0.919087	-0.632744	0.00912415	0.0118733	0.103447
cg19598514	0.606103	0.59263	-0.861396	0.32819	0.00441092	0.466445	0.638078	0.633891	0.519417	0.267965	-0.00857293	0.0729936
cg25285236	0.234277	0.245533	1.23485	0.32861	0.00380142	0.254085	0.255199	0.247654	-0.13923	0.811477	0.000605722	0.811867
cg07284801	1.41501	1.3449	-0.55846	0.32881	0.00406622	0.639514	1.37204	1.41637	0.444461	0.0820851	0.00551929	0.357765
cg26690075	0.917817	0.967552	-0.283235	0.32891	0.00250984	0.819078	0.973243	1.04712	-0.0574462	0.746579	-0.00728478	0.438075
cg09211372	1.07459	1.12415	0.45694	0.32964	0.00327086	0.74985	1.05831	1.0565	-0.316683	0.138442	-0.00191917	0.805878
cg00921266	0.557823	0.568504	-0.56235	0.32965	0.0142539	0.0551182	0.595412	0.555654	-0.495446	0.346302	0.00708517	0.0853239
cg25955850	0.393527	0.437711	1.11819	0.32975	-0.0111925	0.00863653	0.425978	0.372891	-1.3952	0.0203343	-0.00169575	0.576858
cg02215171	1.06119	1.12862	0.89796	0.33008	0.00365991	0.613309	1.12935	1.12078	-0.0527022	0.880114	0.0120007	0.019626
cg13682325	1.72268	1.74734	0.378587	0.33011	-0.00885947	0.313168	1.80746	1.77911	-0.253391	0.219884	0.00139458	0.884352
cg16786007	0.763164	0.692923	-0.577175	0.33016	-0.000531083	0.921893	0.684885	0.683997	0.453669	0.335758	0.00145945	0.695046
cg05207227	0.478058	0.418912	-0.611433	0.33023	-0.00857002	0.0957916	0.440635	0.439893	-0.139039	0.790663	-0.00203566	0.552922
cg26077005	1.30461	1.39333	0.331551	0.33093	-0.00615369	0.65319	1.50297	1.50702	0.101443	0.519309	0.00198699	0.859758
cg11426603	0.697265	0.676462	-0.554155	0.33151	-0.00264924	0.731031	0.706975	0.638076	0.0623383	0.80874	-0.000901481	0.87696
cg15123573	0.859012	0.90369	0.575972	0.33152	0.00783084	0.367803	0.945474	0.912111	-0.261825	0.365371	0.00681689	0.327007
cg14449051	0.81653	0.758695	-0.621934	0.33191	-0.00397391	0.470395	0.739784	0.734548	-0.61933	0.0732138	0.00283524	0.580843
cg13660664	0.717702	0.684193	-0.322969	0.33207	-0.0167596	0.114564	0.720666	0.774392	0.0753808	0.67006	0.00508604	0.453713
cg13680706	0.53616	0.550909	-0.585384	0.3321	0.0110667	0.135201	0.570049	0.568197	-0.405163	0.156952	0.000277961	0.966507
cg26645709	1.0708	1.09324	-0.479814	0.33229	0.00878753	0.231853	1.25897	1.27051	0.197119	0.50499	0.00284282	0.642164
cg01821557	1.25885	1.2745	-0.343549	0.33243	0.00385196	0.720941	1.32586	1.25828	-0.408219	0.0237237	-0.00893462	0.371192
cg20324199	1.22812	1.28327	0.295755	0.33258	-0.0116469	0.316558	1.27426	1.07753	-0.135183	0.510434	-0.0123951	0.209111
cg08479073	0.82752	0.784	-0.502336	0.33276	-0.00435721	0.613186	0.763609	0.826574	-0.0316986	0.902997	-0.00830556	0.185603
cg11969493	1.02113	1.01303	-0.529298	0.33335	-0.00391596	0.525994	1.03461	1.00151	-0.429728	0.109588	0.00284749	0.67209
cg04396772	0.633257	0.625008	-0.584542	0.33409	0.0100579	0.153672	0.675633	0.646835	-0.450065	0.135729	-0.00449557	0.480887
cg14590206	0.742186	0.784378	0.498258	0.3344	-0.00173741	0.859195	0.73898	0.719292	-0.467061	0.0801416	0.0114758	0.0705929
cg23289581	1.19905	1.16762	-0.37018	0.33521	0.0079666	0.393996	1.17293	1.28262	0.207664	0.28209	0.0110816	0.190147
cg23235971	0.765818	0.746592	-0.393587	0.33547	0.00597904	0.434649	0.81479	0.784962	-0.257135	0.469488	-0.00572024	0.264236
cg17107617	0.716895	0.733247	-0.385645	0.33591	-0.0027282	0.770337	0.839229	0.839077	0.35901	0.143731	0.000343404	0.953586
cg00886182	0.644376	0.604824	-0.58735	0.33635	0.00617738	0.2438	0.634412	0.608761	-0.0969305	0.808448	0.00335169	0.432992
cg20732198	0.65621	0.670985	-0.380361	0.33636	-0.0165799	0.100579	0.7205	0.656587	-0.385987	0.256072	-0.000929465	0.859714
cg26688993	0.488664	0.479092	-0.866801	0.33657	0.00629752	0.126193	0.501376	0.505763	-0.664091	0.382942	0.006685	0.00833469
cg01687862	1.42276	1.37239	-0.491906	0.33665	-0.000832628	0.910383	1.41217	1.42686	0.200818	0.413286	-0.00952272	0.114421
cg12324629	0.679688	0.602469	-0.66944	0.33667	0.00940773	0.17075	0.731874	0.764193	-0.170774	0.520446	0.0041199	0.48557
cg13909730	0.92097	1.00294	0.334325	0.33694	-0.015435	0.105943	1.01813	1.00203	-0.152659	0.681036	-0.0101192	0.0504117
cg08469255	0.430047	0.436594	0.87936	0.33796	-0.0023296	0.583707	0.34419	0.366602	0.524456	0.30332	-0.000646345	0.852816
cg20035459	0.956079	0.900209	-0.674037	0.33843	0.00516309	0.494845	1.01304	1.0326	-0.210583	0.484102	-0.00761538	0.13229
cg19529471	1.12693	1.1087	-0.498417	0.33856	-0.0164981	0.0355198	1.14041	1.04706	-0.833733	0.00052883	-0.00273729	0.701569
cg18451814	0.596347	0.589751	-0.450849	0.33873	-5.87e-05	0.993489	0.52826	0.529604	0.198329	0.595608	0.00643135	0.145688
cg00287096	1.17211	1.17033	-0.301345	0.33876	0.00120876	0.924378	1.02769	1.045	-0.446685	0.0374558	0.00363825	0.688138
cg09372386	0.336476	0.302213	0.944767	0.33898	0.00439862	0.273156	0.332179	0.319137	-0.181054	0.787329	0.00606538	0.023016
cg22212873	1.18087	1.2394	-0.35453	0.3397	0.00671548	0.435867	1.17487	1.19158	-0.00727049	0.980981	-0.00233944	0.758508
cg14253327	1.52334	1.64137	0.297883	0.34039	-0.0152024	0.212064	1.58886	1.58019	0.048237	0.784368	0.0118557	0.270961
cg06159394	0.426248	0.461232	0.486159	0.34045	0.000641831	0.915971	0.395826	0.395911	-0.307028	0.549332	0.00214808	0.610358
cg05527430	0.789605	0.761345	-0.453037	0.3405	-0.0210084	0.0311274	0.752051	0.855652	0.0926133	0.680753	0.000500375	0.952585
cg23597162	0.321993	0.324404	-0.877883	0.34069	0.00101899	0.810857	0.344334	0.355163	0.172816	0.77354	-0.0013418	0.686854
cg04649420	1.33388	1.30338	-0.791798	0.34074	0.0130555	0.0551838	1.3166	1.30503	-0.874382	0.0798453	0.0124166	0.00494566
cg24492119	0.633454	0.666281	0.589204	0.34138	-0.00410343	0.503855	0.613865	0.586094	0.130809	0.748239	-0.00648453	0.177085
cg04389838	0.797362	0.778099	0.579398	0.34169	0.00939704	0.221558	0.859604	0.776534	-0.549477	0.00100607	0.00063679	0.942779
cg08916461	1.10196	1.06312	-0.344956	0.34176	-0.00698335	0.605471	1.20722	1.22127	0.128782	0.51216	0.00722491	0.377795
cg02822381	0.490817	0.516481	-0.446373	0.3418	0.0138947	0.0642785	0.498824	0.548448	-0.494549	0.185354	0.00779919	0.0770861
cg04807561	1.10259	1.07851	-0.459882	0.3425	0.00803286	0.357282	1.0323	1.04169	0.20948	0.38328	-0.00370211	0.628386
cg18844900	1.41529	1.35004	-0.62079	0.34259	-0.00417904	0.593825	1.37913	1.36895	0.0344066	0.888812	0.00213901	0.772852
cg03591499	1.24646	1.22639	-0.456945	0.34342	-0.00395872	0.601062	1.2168	1.1542	-0.289459	0.336274	-0.002263	0.745471
cg01825295	0.72343	0.677409	-0.503544	0.34347	0.0202699	0.0201978	0.820027	0.812375	-0.204539	0.297549	0.0147819	0.0614347
cg25397922	0.834479	0.822395	-0.542138	0.34413	-0.00229303	0.777603	0.77573	0.802425	-0.133876	0.57368	-0.0022088	0.78068
cg09339818	1.0557	1.06414	0.452338	0.34422	0.00237844	0.749406	1.06355	1.06937	-0.151354	0.601287	-0.00185947	0.779063
cg18949415	1.04908	1.0608	-0.411248	0.34512	-0.00318535	0.731074	1.01848	1.04707	-0.00268885	0.989779	0.0123112	0.137302
cg06605933	1.04524	0.963281	-0.398703	0.3459	-0.0028119	0.733012	0.993718	0.9378	-0.0263002	0.920691	9.25e-05	0.989533
cg00885682	0.662257	0.630231	-0.334634	0.34601	0.00127783	0.880376	0.685609	0.722934	-0.103026	0.517338	4.88e-05	0.995439
cg12459028	1.10912	1.11826	-0.784249	0.34608	0.00179387	0.792543	1.1801	1.14254	0.131776	0.702623	-0.00285732	0.539794
cg20873801	0.765678	0.788623	0.612982	0.34686	-0.00260338	0.615729	0.80031	0.81959	-0.192553	0.479322	0.0068966	0.152306
cg15992932	0.954367	0.862109	-0.333362	0.34713	-0.0085831	0.255429	0.927293	0.975985	0.0829234	0.717294	-0.0128914	0.157154
cg24140528	0.833685	0.814145	0.755063	0.34748	-0.00558212	0.248096	0.770669	0.803023	0.801404	0.155899	-0.00119034	0.716757
cg10877086	0.525101	0.547983	-0.635878	0.34867	0.00086956	0.874176	0.482573	0.501628	-0.114061	0.737697	0.00559917	0.158187
cg01484296	1.24427	1.23002	-0.409771	0.34903	-0.000968902	0.930187	1.27907	1.3152	-0.108335	0.578282	0.00566962	0.535215
cg08508325	0.873225	0.840656	-0.423415	0.34926	0.00878937	0.382087	0.899596	0.895967	0.0853238	0.686087	0.0211887	0.00700454
cg26709579	1.46514	1.54363	0.292114	0.34951	0.0120611	0.151931	1.59136	1.49925	-0.397491	0.15712	0.00440884	0.53724
cg07790279	0.944216	1.09749	0.262958	0.34951	0.00215892	0.884856	0.893252	0.922009	0.02362	0.919205	0.014415	0.052144
cg07429146	1.74973	1.63173	-0.2261	0.34997	0.000990292	0.963716	1.66797	1.61557	-0.489254	0.00376403	0.0111883	0.383244
cg22439641	0.386615	0.390817	0.57836	0.35111	-0.00621557	0.428174	0.407894	0.380054	-0.41929	0.383557	0.00485912	0.311691
cg02381172	1.70048	1.78056	-0.248903	0.35112	-0.0325934	0.00547399	1.67313	1.71141	0.245245	0.24559	0.0012708	0.905558
cg21899500	0.919733	0.912702	-0.575537	0.35129	0.0102118	0.227173	0.806009	0.796307	-0.337038	0.21975	0.00618467	0.411771
cg21314318	1.33762	1.39152	-0.481391	0.3515	0.000601173	0.948888	1.32377	1.2963	0.0589984	0.810705	-0.00538154	0.459034
cg21834679	1.08173	1.09256	0.628147	0.35173	-0.00230911	0.699861	1.04899	1.11914	0.0094555	0.9689	-0.00261257	0.660372
cg14240768	0.965652	0.958979	0.301429	0.35185	0.0217049	0.0714821	0.967467	1.04348	0.121639	0.667437	-0.0211424	0.00306044
cg07429623	1.04882	1.10971	0.508511	0.35238	0.00442826	0.628913	1.21632	1.12955	-0.670522	0.0529051	0.0042795	0.486453
cg01028796	1.41045	1.42913	0.47896	0.35294	-0.00494333	0.553444	1.37519	1.3171	-0.29089	0.30559	-0.0176601	0.0136736
cg25673584	1.23518	1.3089	0.239826	0.35296	-0.0108628	0.461783	1.27743	1.33879	0.155573	0.350954	-0.00195564	0.873322
cg04674201	1.0654	1.07689	-0.300124	0.35325	-0.0203819	0.141876	1.11343	1.0296	-0.11256	0.365974	0.032562	0.0226133
cg26421140	0.643097	0.574778	-0.425966	0.35376	-0.00568664	0.559403	0.679585	0.674999	0.236361	0.493486	-0.00476651	0.399539
cg05143420	0.581199	0.576042	0.560994	0.35378	-0.00111329	0.83596	0.588083	0.563294	-0.127668	0.812272	0.0107692	0.0211176
cg01280881	0.549019	0.496266	-0.614853	0.35405	0.000977435	0.865454	0.618038	0.598318	-0.359845	0.324193	0.00275763	0.519919
cg18327061	1.05977	1.10974	0.534706	0.35417	-0.00132919	0.892003	1.03749	1.04182	0.147395	0.590697	0.00271761	0.6518
cg14002328	1.00493	1.04518	0.988726	0.35434	-0.00289457	0.395546	1.00547	0.999553	0.432623	0.210354	0.00115474	0.737801
cg06298120	0.344124	0.326873	-1.27758	0.35467	-0.00772391	0.0162207	0.309363	0.314324	-0.25903	0.730469	-0.00456974	0.0764695
cg06220958	1.22319	1.1006	-0.369735	0.3553	-0.00992796	0.386438	1.21966	1.21697	0.179645	0.141509	0.0119944	0.305825
cg27300185	1.18397	1.10627	-0.337694	0.35559	0.00462287	0.632828	1.27354	1.34948	0.434442	0.0892278	0.00945827	0.257879
cg23939844	0.894248	0.935974	0.26623	0.35568	-0.0222646	0.0226836	0.929149	0.939409	0.00458065	0.984747	0.00418091	0.594568
cg02934525	0.529675	0.511166	-0.524612	0.35649	-0.00280112	0.611891	0.472585	0.505234	-0.0582348	0.882311	0.00205314	0.636272
cg09339219	0.543786	0.584825	0.597759	0.35654	0.0149663	0.0166045	0.536727	0.534847	-0.0156491	0.961798	0.00194109	0.711535
cg24599942	0.922008	0.837689	-0.485773	0.3575	-0.0117902	0.167772	0.983567	0.963739	-0.0793072	0.779554	0.01277	0.0839755
cg26878893	0.851695	0.891303	0.512313	0.35801	-0.00764229	0.178372	0.896136	0.920462	0.0741758	0.775962	-0.0102257	0.166261
cg01215328	0.51577	0.508396	-0.696669	0.35805	0.00533117	0.284342	0.566329	0.545502	0.036715	0.925974	0.0163594	0.000186759
cg10743102	0.312446	0.307834	1.04064	0.35844	0.0125477	0.00654386	0.354413	0.363306	0.445819	0.416887	0.000784073	0.802497
cg03843978	0.723423	0.621278	-0.46071	0.35949	0.00143274	0.864963	0.626185	0.564494	-0.234241	0.413121	0.00417238	0.484025
cg17297696	0.699197	0.688741	-0.6237	0.3596	0.0076642	0.152209	0.718742	0.771158	-0.0493363	0.920173	0.00607367	0.116396
cg13400969	0.521964	0.564009	0.634657	0.36014	0.00469243	0.392477	0.58292	0.586488	0.780286	0.0602377	0.00218319	0.575439
cg19186056	1.04772	1.04897	-0.90562	0.36043	-0.00155615	0.75214	1.09366	1.04686	0.278863	0.40506	0.00263739	0.505066
cg16778274	3.90546	3.87119	-0.0819317	0.36105	-0.0038216	0.92504	4.00885	3.9835	0.0315192	0.736909	-0.0139224	0.596399
cg20760116	0.682821	0.597537	-0.383702	0.36131	0.00140636	0.897775	0.592697	0.502303	-0.275092	0.24829	0.00195352	0.786218
cg04326854	0.680184	0.679233	0.369757	0.36136	-0.00230061	0.740515	0.570054	0.549487	-0.538883	0.123422	0.00119952	0.785854
cg09761846	0.415471	0.43257	-0.832075	0.36249	0.00029694	0.944102	0.472727	0.4821	-0.24603	0.626041	0.00293452	0.45508
cg00216901	0.950023	0.979411	-0.642	0.36261	-0.00391851	0.59267	0.984747	1.00105	0.324005	0.155345	0.000321384	0.964054
cg05296057	0.514562	0.520479	-0.401571	0.36278	0.00168319	0.8055	0.55029	0.567617	0.598198	0.129055	-0.00133532	0.752175
cg05274323	1.05344	1.12057	0.320388	0.36283	0.0199092	0.0804302	1.03762	0.977377	-0.187047	0.296468	0.00351235	0.70808
cg08834383	0.662271	0.660184	0.410362	0.3632	-0.00236673	0.724145	0.628066	0.636128	-0.0479738	0.895351	-0.00318342	0.467586
cg14790115	0.751345	0.712362	-1.00647	0.36331	0.00754451	0.0679315	0.741077	0.764929	-0.605428	0.205425	0.00193377	0.506418
cg08530537	1.25046	1.26573	0.32243	0.36381	-0.00614923	0.656026	1.53021	1.41571	-0.00974118	0.950363	0.000458022	0.968295
cg16463460	0.832361	0.81611	-0.414631	0.36391	-0.00399819	0.60138	0.850163	0.811565	-0.0887605	0.806257	0.0111679	0.042055
cg24066677	0.461386	0.43781	0.813158	0.36438	-0.0011377	0.764333	0.40721	0.440731	0.460324	0.421466	-0.00614878	0.0346473
cg01097071	0.811542	0.885263	0.559722	0.36445	0.000974375	0.869869	0.936931	0.950798	-0.129232	0.720777	0.00573405	0.150799
cg27639142	1.00401	0.990377	-0.816262	0.36467	0.000684162	0.883763	1.07339	1.06513	-0.500492	0.264999	0.00052788	0.887333
cg02506275	1.29861	1.1932	-0.347023	0.36542	-0.00734387	0.524692	1.32482	1.35197	-0.0807759	0.660668	0.00772148	0.427019
cg00345862	0.577032	0.589158	-0.548181	0.36568	0.00207181	0.726935	0.606355	0.571661	-0.353164	0.373086	-0.00278032	0.486688
cg02737458	1.3078	1.28943	-0.306678	0.36569	-0.0105205	0.375463	1.31572	1.2494	-0.0754835	0.768545	-0.00127156	0.866893
cg06443034	0.927531	0.932019	-0.263816	0.36617	-0.000678018	0.9618	1.01154	0.95476	-0.445008	0.0224845	0.0232773	0.0164627
cg00154846	0.710273	0.718568	0.751763	0.36664	-0.00357742	0.404945	0.784486	0.774385	0.0483872	0.914523	-0.000548836	0.889204
cg14252492	0.568529	0.554626	-0.456294	0.3671	-0.00325941	0.645193	0.531963	0.511267	0.0479158	0.90433	-0.00270462	0.544309
cg02305765	1.65803	1.64317	-0.255403	0.36718	0.0109066	0.451079	1.51706	1.47592	-0.0816738	0.671519	-7.16e-05	0.994039
cg26175971	0.614304	0.546966	-0.928017	0.36752	0.00201923	0.689132	0.650447	0.609037	0.265002	0.282028	0.0160837	0.00880254
cg26398848	0.766086	0.721927	-0.396278	0.36762	-0.00887158	0.393233	0.706521	0.749179	0.31826	0.387095	0.00882775	0.22689
cg19589922	0.517724	0.481503	0.881613	0.36814	0.00205031	0.556372	0.459486	0.454116	-0.726212	0.153491	0.00412375	0.217086
cg08111661	0.896991	0.914308	-0.617016	0.36852	-0.0088499	0.153244	0.93899	0.891234	0.10254	0.79548	0.00210257	0.629398
cg25733599	0.566849	0.570601	-0.539887	0.36877	0.0109985	0.0699746	0.571921	0.570995	-0.00823548	0.987402	0.0144727	0.000115299
cg02958895	0.59456	0.55605	-0.667524	0.36897	0.000646644	0.910583	0.650432	0.605872	-0.422501	0.318415	-0.00240286	0.591083
cg19384997	0.312802	0.323788	0.876712	0.36942	0.00194986	0.550431	0.29352	0.303663	1.14584	0.103745	0.00520915	0.0450086
cg14292280	0.996558	1.09203	0.414317	0.36945	-0.000335598	0.968441	1.11052	0.992658	-0.131071	0.622438	0.00597362	0.422488
cg01312265	1.17144	1.24681	0.40346	0.3699	-0.010323	0.359849	1.23878	1.19907	-0.295376	0.180621	0.00407644	0.62624
cg13674486	0.668606	0.692651	-0.539443	0.36996	0.0142554	0.0423133	0.690295	0.628068	0.0843891	0.652883	0.00391046	0.624299
cg22719308	0.609961	0.613763	-0.45047	0.37002	-0.00163764	0.821625	0.536243	0.563682	0.517225	0.136937	-0.00225903	0.633089
cg07684775	1.47922	1.42881	-0.351226	0.37075	-0.0166432	0.0672862	1.48337	1.37586	-0.272861	0.336732	0.00611703	0.397176
cg23919118	0.529957	0.56875	0.475286	0.37125	-0.00881224	0.186941	0.575981	0.559135	-0.0357283	0.869309	0.00659138	0.276806
cg07126115	0.802321	0.802516	0.30928	0.37132	-0.00266881	0.827974	0.769868	0.764481	0.12732	0.557335	-0.00668804	0.462799
cg10626515	0.689501	0.716775	0.90414	0.37213	0.0067179	0.125821	0.731552	0.735529	0.331176	0.578143	0.00368051	0.256245
cg08530859	0.527309	0.537687	-0.512317	0.37346	0.0126935	0.0447005	0.584471	0.621337	0.180414	0.717429	0.0133927	0.000699179
cg18458558	1.05068	0.99708	0.323465	0.37348	-0.00448187	0.725663	0.981906	0.95455	0.0843721	0.695232	0.0184959	0.0548448
cg26370911	0.900171	0.859313	-0.396111	0.37448	-0.00100791	0.868784	0.880328	0.827697	-0.42884	0.169953	0.0101643	0.035646
cg14803005	0.885613	0.900879	-0.610987	0.37457	0.00470438	0.501835	0.961412	0.973089	-0.140223	0.734609	0.00213524	0.579015
cg10124993	1.5422	1.53757	-0.385896	0.37529	-0.00738357	0.361404	1.50978	1.45449	-0.637211	0.0859672	-0.018259	0.000352179
cg17074353	0.54825	0.535059	0.427245	0.37537	0.00491042	0.577627	0.598638	0.594673	0.0589857	0.851857	-0.00198774	0.73092
cg26365998	1.14102	1.10368	-0.407366	0.37546	0.00781733	0.33097	1.16251	1.10573	-0.515035	0.033553	0.00257115	0.673897
cg24985235	1.26763	1.25961	-0.262747	0.37595	0.0013166	0.908715	1.27044	1.24834	0.0467163	0.83233	-0.00388071	0.669204
cg02665037	0.763473	0.731715	-0.509754	0.37617	0.00836991	0.358905	0.755671	0.707841	-0.304264	0.248379	0.000809134	0.90489
cg04395703	0.978513	0.969662	0.593998	0.37638	-0.000574507	0.929677	0.929783	0.877168	-0.0251861	0.949248	0.00708705	0.118987
cg14466863	1.09362	1.08607	0.85898	0.37649	-0.000779826	0.915113	1.03975	1.04021	-0.734069	0.00816972	0.0139756	0.0117978
cg03183936	1.43569	1.39365	0.418432	0.3766	-0.00725256	0.390484	1.41758	1.39667	0.10656	0.570958	-0.0050329	0.591887
cg06221946	0.472209	0.510027	0.64598	0.37686	0.0160406	0.0125514	0.541279	0.523878	-0.362076	0.421664	0.00136423	0.772687
cg15679892	1.9933	1.98636	0.330203	0.37713	0.00314801	0.792548	1.83228	1.84639	-0.078442	0.647565	0.00650551	0.576287
cg11677222	0.681648	0.697413	0.497453	0.37755	0.00805675	0.294044	0.798939	0.776201	-0.316696	0.273131	0.0127954	0.0573262
cg10432440	0.383739	0.356456	-0.69491	0.37799	0.00124712	0.819956	0.407274	0.387249	-0.0550232	0.901774	-0.0045259	0.219163
cg18649939	0.306182	0.284172	-0.984909	0.37825	-0.00910466	0.0277515	0.268511	0.287755	0.675613	0.440128	-0.00200493	0.43073
cg11034837	0.606659	0.59682	-0.524371	0.3784	-0.00174545	0.79037	0.556735	0.643077	0.550114	0.0580796	-0.000106445	0.981247
cg19795594	1.23503	1.26253	0.409182	0.37846	0.00868423	0.426403	1.30296	1.34979	0.416253	0.0344882	0.000770087	0.93359
cg11864402	0.586605	0.569981	-0.617012	0.37869	-0.000681066	0.876372	0.624952	0.627688	-0.776764	0.159288	-0.000885555	0.759354
cg20058506	0.783572	0.79542	-0.500446	0.37913	-0.00951376	0.195591	0.852816	0.890909	0.190743	0.408106	0.0107944	0.186624
cg17972105	1.20606	1.27967	0.677095	0.37943	0.000456041	0.952884	1.2602	1.21342	0.277228	0.380802	-0.00583793	0.301729
cg13752254	0.576385	0.61193	0.976782	0.37962	-0.00165464	0.788663	0.616041	0.612334	0.807951	0.176194	-0.00526477	0.155108
cg19876987	2.41947	2.37138	-0.194344	0.3802	-0.0515916	0.0259291	2.36973	2.43748	0.0703027	0.593946	0.00366277	0.827189
cg15444648	0.588296	0.57509	0.55753	0.38049	0.000760682	0.87539	0.478763	0.508774	0.554527	0.0528888	0.00920225	0.0585809
cg13802354	0.893036	0.878103	-0.638369	0.38056	-0.00485596	0.418772	0.936477	0.978999	0.461307	0.114522	-0.0076885	0.152466
cg11783356	1.22094	1.22255	0.478236	0.38065	-0.0191804	0.00899321	1.30317	1.29449	0.888728	0.0976996	-0.00030613	0.93827
cg26360484	0.572286	0.551599	-0.544657	0.38071	-0.0123031	0.0462934	0.494486	0.512783	0.28682	0.433569	-0.00626902	0.188185
cg11088051	0.99465	0.945941	0.590126	0.38088	-0.002426	0.655225	0.944618	0.958225	0.133766	0.677276	-0.00947097	0.0369613
cg22880770	1.42158	1.38843	-0.336957	0.38098	0.0251307	0.139912	1.56665	1.54263	-0.0106194	0.952944	0.0355138	0.00191302
cg15712559	1.02101	1.04602	0.396001	0.38125	-0.0130912	0.0458672	0.936668	0.951034	0.265904	0.361464	0.00505809	0.436062
cg07188009	1.91907	1.92406	0.269808	0.38233	0.0102501	0.37297	1.90599	2.02021	0.242881	0.139346	-0.00534707	0.505843
cg16060930	3.9036	3.85041	-0.0796866	0.3828	-0.0206517	0.690367	3.97251	3.95093	-0.0399818	0.542935	0.0153328	0.66814
cg05938007	1.55849	1.51445	0.505057	0.38385	0.0020024	0.845572	1.50889	1.52158	0.117067	0.631497	0.00383211	0.536066
cg26512771	1.19355	1.14637	-0.519433	0.3847	0.000188387	0.976763	1.12298	1.13069	0.345173	0.203855	0.0105469	0.0422637
cg17737388	1.64145	1.64573	0.143356	0.38516	0.0290421	0.199466	1.55511	1.51723	0.115217	0.422301	-0.00771272	0.619402
cg10741283	0.504822	0.526756	0.748671	0.38542	0.00531956	0.338652	0.496133	0.488626	0.253437	0.624856	-0.000438812	0.909004
cg04153838	1.09003	1.05561	-0.259044	0.3856	0.000847375	0.941532	1.06318	1.06041	-0.195522	0.217191	-0.0203092	0.0515549
cg00094751	0.430477	0.394444	-0.591452	0.38628	0.00501967	0.288297	0.419939	0.427723	0.279117	0.610671	0.000595975	0.859568
cg24097094	2.25842	2.3559	0.0882383	0.3869	-0.0389897	0.406423	2.39682	2.39027	-0.0242444	0.748456	0.0193786	0.428859
cg19480425	1.08097	1.11439	-0.35448	0.38768	-0.005523	0.548589	1.15396	1.15392	0.0789714	0.66224	-0.00353563	0.722795
cg08706567	0.955873	1.03865	-0.231128	0.38782	-0.00674156	0.684394	1.08278	1.0466	-0.179986	0.280597	0.00485521	0.666471
cg27434368	0.727271	0.635348	-0.514228	0.38841	0.00694708	0.31828	0.763018	0.742257	-0.271592	0.269287	0.00693719	0.257397
cg14066632	0.375608	0.406402	0.552924	0.38877	-0.000766975	0.864363	0.374172	0.378358	0.00332751	0.994447	0.0018213	0.631125
cg07724674	0.342946	0.341915	0.71992	0.38916	-0.0027919	0.462401	0.294588	0.323743	0.576515	0.282032	0.00307875	0.310621
cg05575375	1.45755	1.49355	0.490687	0.38936	0.00630766	0.375436	1.51783	1.54136	0.189864	0.464537	-0.0107171	0.097622
cg18023558	0.57922	0.5229	-0.682597	0.38956	0.00237848	0.672841	0.558342	0.526858	0.00913305	0.982145	-0.000778107	0.848379
cg03168749	0.485365	0.493314	0.689846	0.39104	7.96e-05	0.986875	0.52853	0.52745	-0.264334	0.616111	0.00590203	0.0870626
cg25582401	1.01351	1.02928	-0.84406	0.39169	0.000146012	0.971653	1.00924	0.982843	-0.455363	0.310102	-0.00384719	0.363943
cg13688770	1.48302	1.51474	-0.295941	0.39182	-0.0039581	0.731065	1.53839	1.49117	-0.066296	0.715969	0.0083946	0.45661
cg22451923	4.87065	4.94671	-0.15892	0.39226	0.0215036	0.29814	4.78098	4.81577	-0.254036	0.0834533	0.0107679	0.673874
cg23934351	0.916269	0.910464	-0.40326	0.39268	0.00592106	0.538696	1.07826	1.02578	-0.179677	0.338948	-0.00122537	0.879626
cg02151983	0.609593	0.646375	-0.513118	0.39294	-0.00815012	0.187497	0.741008	0.718797	-0.538465	0.159702	0.000290531	0.950714
cg13890379	1.45591	1.43417	0.28567	0.39301	-0.00690998	0.597147	1.50144	1.55811	0.0768499	0.681601	0.00708728	0.560042
cg13430678	0.215052	0.222026	1.16774	0.3931	-6.61e-05	0.982246	0.240302	0.210729	-0.909102	0.387482	0.00196735	0.300118
cg23969311	0.430192	0.438418	-0.775706	0.39319	-0.0021873	0.595229	0.338212	0.322095	-0.282596	0.597955	0.00111615	0.722891
cg05225996	0.691797	0.71981	-0.411502	0.39351	-0.00677886	0.472997	0.706984	0.681029	-0.238556	0.384875	-0.00649184	0.354033
cg09492451	1.53274	1.69876	0.350226	0.39365	0.0132595	0.159142	1.58157	1.49196	-0.0929955	0.579766	0.0176928	0.0558789
cg14007706	0.710438	0.693666	-0.641159	0.39407	0.00224207	0.702278	0.733822	0.756458	-0.00736798	0.982305	-0.00220353	0.705496
cg25817701	1.0191	1.01708	0.55279	0.39485	0.00714274	0.305823	0.952063	0.954978	0.016177	0.959275	0.00728333	0.230151
cg25629768	1.43918	1.39123	0.281332	0.39537	-0.00176402	0.913073	1.60616	1.6489	0.143706	0.401575	0.0199905	0.0467568
cg00498804	0.889186	0.876987	-0.443167	0.39577	0.00827497	0.249554	0.893393	0.862561	-0.508159	0.158511	0.00396204	0.406097
cg24126849	2.80776	2.80366	0.184754	0.39586	-0.00933992	0.6399	2.52486	2.53471	-0.0384271	0.736629	0.0275026	0.0729709
cg27302301	0.815682	0.785348	-0.352192	0.396	0.0182913	0.0669732	0.822416	0.775844	-0.398319	0.169723	-0.000567762	0.925734
cg05269040	0.951065	0.923269	-0.397065	0.39621	-0.00988975	0.266558	0.986155	0.978862	-0.073578	0.799688	0.00237559	0.670985
cg18660278	0.904008	0.790207	-0.327475	0.39631	-0.0122436	0.198197	0.903371	0.888034	-0.126737	0.639119	0.00446304	0.53423
cg17916960	1.05722	1.09139	0.221287	0.39673	0.0352472	0.0975217	1.22605	1.2261	-0.0626802	0.700256	0.0116972	0.394819
cg04728402	0.700082	0.751775	-0.591292	0.39689	-0.00494118	0.451422	0.781943	0.74922	-0.341026	0.376633	0.0027342	0.56992
cg03823171	0.591069	0.648424	-0.400005	0.39697	-0.00779504	0.215348	0.604794	0.621997	0.409041	0.17234	0.00877106	0.179477
cg05925894	1.04297	0.995202	-0.477135	0.39719	0.00526821	0.475153	1.00433	0.957857	-0.124192	0.684462	-0.000862023	0.879887
cg22508821	0.390292	0.373368	0.949338	0.39797	-0.00806956	0.0143337	0.354078	0.363556	0.946476	0.211679	-0.0074819	0.002086
cg02327894	0.433332	0.402296	-0.496805	0.39849	0.00603189	0.265162	0.40173	0.435521	-0.442609	0.359496	0.00206895	0.503645
cg20058187	0.509495	0.490961	-0.934707	0.39874	-0.000110717	0.979339	0.557131	0.546315	-0.108795	0.841063	-0.00364067	0.268578
cg26394257	0.731723	0.799592	0.310223	0.39924	-0.000568613	0.949884	0.739842	0.732101	-0.388116	0.204735	0.00347051	0.54283
cg04514123	0.458403	0.407053	-0.540258	0.39974	-0.00153542	0.74899	0.435407	0.448274	0.500982	0.181358	-0.00751546	0.143369
cg26064481	0.889787	0.968318	0.475064	0.4001	0.0122076	0.0411188	0.900765	0.898257	-0.0610147	0.859354	0.0137615	0.00979623
cg27109650	1.08259	1.08813	0.385353	0.4009	0.00438218	0.558453	1.01836	1.06841	-0.0834355	0.790111	0.00457439	0.373412
cg03868770	1.26958	1.22467	-0.20001	0.40195	0.0234172	0.22422	1.2341	1.26455	0.043994	0.806072	0.000481963	0.967862
cg10553748	1.76346	1.70772	-0.217188	0.40245	0.004096	0.763211	1.63534	1.61611	-0.147762	0.464269	0.00545022	0.613194
cg06378100	0.821506	0.764932	-0.387435	0.40283	0.00786202	0.325104	0.868366	0.874776	0.109391	0.744065	0.00335739	0.567616
cg03578926	0.67839	0.644104	-0.324065	0.40291	0.0105363	0.352728	0.60341	0.609407	-0.296478	0.265205	0.00978413	0.186215
cg15187398	0.745272	0.734689	-0.361309	0.40346	0.0100225	0.228075	0.737042	0.706133	-0.559912	0.0810782	-0.00247928	0.722435
cg07705004	0.938626	0.954595	0.347975	0.40349	0.0104306	0.229461	0.953506	1.03435	0.646789	0.056276	-0.00399083	0.423794
cg23225147	0.621042	0.624297	-0.75329	0.40369	0.00181937	0.697545	0.626811	0.59226	-1.8001	3.24e-06	-0.000465333	0.914774
cg19369780	1.48742	1.45355	0.162864	0.40424	-0.028527	0.156334	1.68501	1.64038	0.00136606	0.990101	0.00944281	0.579748
cg02328239	0.692112	0.64681	-0.596785	0.40443	0.00235473	0.625131	0.639237	0.659335	-0.0445811	0.916928	0.00142439	0.755623
cg24729928	1.27776	1.26461	-0.33555	0.40504	0.0106598	0.221456	1.21733	1.25092	0.0071174	0.976339	9.55e-05	0.989099
cg21609684	0.662206	0.680444	-0.424796	0.40512	-0.00756694	0.31664	0.677283	0.686508	0.158765	0.583495	0.00208324	0.70009
cg07002447	1.27038	1.30053	0.345324	0.40572	-0.0123726	0.322042	1.19543	1.30266	-0.122166	0.576359	0.0150986	0.157538
cg02915593	0.629585	0.611251	0.332318	0.40604	0.00393248	0.612022	0.586121	0.536951	-0.504358	0.0863482	0.00801274	0.153305
cg03230858	0.89264	0.912831	-0.335849	0.40729	-0.00467408	0.603368	0.913479	0.921556	-0.219241	0.413504	-0.00771801	0.243257
cg21484940	1.73908	1.73117	0.287743	0.40746	0.00389342	0.700154	1.83839	1.79913	-0.138767	0.487751	0.0185827	0.0391037
cg11633102	0.931971	0.94149	-0.375754	0.40837	0.0071225	0.527706	1.08159	0.944853	-0.300579	0.17576	0.00291064	0.7499
cg05366909	0.844992	0.90329	-0.329754	0.4084	0.00972343	0.164643	0.912916	0.915093	-0.571658	0.160931	0.00812867	0.0898337
cg23306526	0.464976	0.448608	0.536768	0.40857	-0.00851017	0.0767653	0.376779	0.392244	-0.160581	0.726965	-0.00131033	0.68454
cg16793525	1.15912	1.15372	0.342228	0.40885	0.00682682	0.447269	1.16592	1.1751	0.168971	0.546806	0.00515537	0.431954
cg10433052	0.646569	0.657787	0.504966	0.40887	0.00515356	0.308249	0.686495	0.689694	0.6015	0.294866	0.00546247	0.0884766
cg22494858	0.895048	0.898526	-0.613836	0.40892	-0.00102372	0.820805	0.845129	0.823401	-0.166281	0.715097	0.00403911	0.34135
cg22118017	1.21996	1.21569	-1.0813	0.40918	0.00227685	0.518881	1.25237	1.24081	-0.362532	0.337082	0.000165571	0.96389
cg11007153	0.690828	0.702385	0.527673	0.40924	-0.000763069	0.902886	0.66116	0.639271	-0.374618	0.290332	0.00741896	0.106842
cg02695780	0.718978	0.696868	-0.442193	0.40959	-0.00981429	0.231791	0.620275	0.632855	0.121342	0.606344	-0.0115705	0.0637338
cg20243176	1.60884	1.59064	-0.493589	0.40989	0.00961179	0.353702	1.80024	1.75633	-0.178099	0.376915	-0.00124011	0.858759
cg11949874	0.597166	0.615393	0.504567	0.40992	-0.00858752	0.196012	0.683498	0.70595	0.0939738	0.829427	-0.00461886	0.273523
cg00625939	0.83466	0.863762	0.763076	0.41022	0.000947351	0.771617	0.792587	0.797281	-0.430096	0.310646	-0.00142335	0.709484
cg26308293	0.47708	0.494174	-0.518681	0.41143	0.00348447	0.517669	0.49889	0.499043	-0.625875	0.228712	0.0038754	0.291462
cg12729160	0.997509	1.0277	0.204405	0.4116	0.0047039	0.666822	1.03509	0.993548	-0.0309784	0.896276	-0.0037779	0.650758
cg05774699	0.998864	0.998407	-0.519233	0.41174	0.00709793	0.305675	0.949172	0.941788	0.028963	0.900689	-0.00193074	0.763193
cg04284140	1.08894	1.12687	0.724917	0.41186	-0.00267571	0.669499	1.13542	1.14502	-0.133833	0.662091	-0.00399876	0.529102
cg01905090	1.03003	1.11	0.251678	0.41214	0.00390184	0.711673	1.13292	1.07108	-0.517646	0.0574616	-0.00452389	0.553218
cg15580724	1.11966	1.16552	-0.199657	0.41287	-0.00486273	0.748449	1.00199	0.982551	0.0165103	0.922628	0.00439192	0.657142
cg14615266	1.49437	1.55508	-0.174848	0.41305	0.0230889	0.299925	1.64319	1.57999	0.172403	0.178752	0.00271343	0.855157
cg15657704	1.05948	1.08936	-0.3576	0.41354	0.00936394	0.306415	1.12455	1.12102	0.307577	0.303679	0.00388428	0.554365
cg13437146	0.739844	0.689151	-0.549385	0.4138	0.000169981	0.981741	0.775564	0.725069	-0.309473	0.384439	-0.00965249	0.0789361
cg14015561	1.08259	1.10064	-0.311945	0.41432	0.00240162	0.728658	1.0301	1.05815	0.258146	0.244987	-0.000703298	0.917772
cg16903885	0.476435	0.465212	-0.594745	0.41433	-0.00578113	0.37612	0.54752	0.548581	0.53795	0.168843	0.00180705	0.675711
cg12404181	0.876402	0.882071	-0.179263	0.41472	-0.032539	0.0331327	0.886052	0.915063	0.360141	0.100138	-0.00188717	0.83344
cg03510605	0.900254	0.890423	0.444715	0.41478	-0.0117964	0.25806	0.891846	0.857678	-0.176584	0.357639	0.0185994	0.0132005
cg18351607	0.596809	0.645122	-0.343252	0.41498	0.00501489	0.603552	0.686809	0.66803	-0.111141	0.758234	-0.0180055	0.00172737
cg13557594	1.46957	1.47171	0.545578	0.41503	0.00344406	0.423852	1.44234	1.46669	0.401885	0.114563	-0.00673884	0.212071
cg19464804	0.786059	0.766306	-0.764975	0.41526	0.00431519	0.321618	0.747991	0.795955	1.51248	0.000608391	0.0025963	0.502938
cg20846508	1.17291	1.27863	0.206475	0.4154	-0.012675	0.262335	1.11387	1.11785	0.0510357	0.819333	0.00410564	0.624003
cg09835801	0.374158	0.340059	0.582899	0.41542	-0.00871361	0.0337932	0.359233	0.366818	0.205526	0.781972	-0.00335735	0.184375
cg07990546	0.698461	0.714809	0.432678	0.41558	-0.00842934	0.253989	0.591211	0.605889	-0.00348873	0.993091	0.00227782	0.663917
cg22703520	1.20081	1.25303	0.336896	0.41568	-0.0113397	0.365603	1.29583	1.27925	0.227727	0.249464	-0.00338732	0.73004
cg02617560	0.869004	0.857864	-0.381995	0.41569	0.00433779	0.663393	0.912126	0.874209	-0.141811	0.55301	-0.00774099	0.325008
cg07855572	1.37693	1.38943	0.702789	0.41582	0.00830246	0.12633	1.34106	1.34514	0.14425	0.426938	0.00876135	0.359945
cg16698835	0.58225	0.659533	-0.321537	0.41626	-0.00291438	0.704113	0.657649	0.687132	0.791036	0.112076	-0.00167594	0.656802
cg19033555	1.31083	1.36259	0.420821	0.41651	0.0124218	0.13719	1.39534	1.444	0.089288	0.775493	-0.00767078	0.151217
cg20088245	2.32193	2.28691	-0.151324	0.41729	-0.00948704	0.724866	2.29622	2.22486	-0.0593893	0.58698	0.0131268	0.464377
cg12094892	0.799645	0.671217	-0.32956	0.4183	0.0220784	0.031654	0.739976	0.764725	-0.319671	0.193011	0.00434331	0.562253
cg08130175	1.46096	1.53759	0.38376	0.41888	-0.0134995	0.112794	1.50454	1.4605	0.0788947	0.73316	0.00483413	0.48231
cg18583931	1.00206	1.04144	-0.311585	0.41916	-0.0105136	0.252909	1.06699	1.05208	0.114205	0.561778	-0.00337398	0.678019
cg24996930	1.3112	1.30128	0.412546	0.41921	0.0113678	0.23486	1.40959	1.34451	-0.378651	0.114168	0.0106215	0.152741
cg21750709	1.23519	1.19299	-0.325138	0.41925	0.0214736	0.055986	1.24427	1.11583	-0.35345	0.0785515	0.00564897	0.475601
cg27016549	1.15148	1.16548	0.319752	0.41935	0.00646575	0.516593	1.2294	1.16228	0.0920359	0.68186	0.0123319	0.116517
cg10385089	0.907634	0.905391	-0.408788	0.41936	-0.00207009	0.73073	0.916783	0.896498	0.020399	0.953208	-0.000871647	0.872784
cg02443626	0.934664	0.926326	-0.26667	0.4197	-0.00654113	0.470672	0.985741	0.883838	-0.120263	0.552799	0.000794914	0.922948
cg02938807	0.980733	1.08081	0.420613	0.41987	-0.00391743	0.603633	1.04594	1.10408	0.118294	0.724291	0.0110402	0.133064
cg23666299	1.06816	0.981018	-0.417736	0.42025	-0.00328594	0.733778	1.06392	1.06342	0.0319819	0.885848	0.00522839	0.468203
cg13224213	0.713838	0.635976	-0.623005	0.42056	-0.00150377	0.778858	0.699847	0.665522	-0.206195	0.522951	-0.00781731	0.155228
cg08940490	0.67927	0.678471	-0.661933	0.42057	0.00639043	0.24398	0.695589	0.689745	-0.267762	0.561113	-0.00708635	0.0503397
cg04042468	1.39475	1.36253	-0.306403	0.42063	0.0331216	0.00699669	1.41599	1.30064	-0.255941	0.16451	0.00753008	0.402442
cg17641566	0.858115	0.84686	-0.318476	0.42147	0.00480951	0.632193	0.874175	0.938762	0.188579	0.363192	-0.00149224	0.86595
cg20640433	0.92659	0.923877	-0.419418	0.42221	0.00897299	0.24854	0.884417	0.884593	-0.127805	0.693629	0.00633963	0.26049
cg11457700	0.590959	0.437819	-0.483525	0.42241	-0.00898339	0.19697	0.510341	0.521296	-0.0829713	0.777798	-0.00172765	0.74787
cg27175287	0.80968	0.787615	-0.440564	0.42297	-0.00200017	0.782199	0.912525	0.925894	0.027412	0.90616	0.00669568	0.292001
cg08955669	0.608034	0.606155	0.843789	0.42306	-0.00022916	0.947308	0.612796	0.622224	-0.62086	0.225879	0.000725857	0.823184
cg07327144	0.753031	0.843153	0.307489	0.4232	0.00954882	0.308187	0.869842	0.856723	-0.0413572	0.801105	-0.0133249	0.123407
cg26466145	1.43557	1.36863	-0.422369	0.4234	0.00394308	0.551022	1.52785	1.47384	-0.250992	0.38404	-0.00397701	0.538127
cg20428720	0.939642	0.954792	0.372382	0.4235	0.0124337	0.103544	0.912808	0.951076	-0.0355027	0.901426	-0.00656427	0.311608
cg05730092	0.88168	0.908042	-0.362773	0.42415	-0.0119402	0.177821	0.988131	0.965329	-0.0253196	0.935163	-0.0106261	0.0842663
cg27201301	0.736758	0.582218	-0.296191	0.42483	0.0091707	0.36514	0.801188	0.764234	0.296373	0.228875	0.000539332	0.950993
cg09005971	1.69796	1.74157	0.246063	0.42511	0.0271904	0.0454229	1.78284	1.84856	-0.0317971	0.841228	-0.00200617	0.847808
cg27178191	0.35128	0.305077	-0.773157	0.42536	-0.00167379	0.630634	0.338008	0.306803	-0.409438	0.574022	-0.00566284	0.0355172
cg27508055	0.539983	0.55426	-0.397371	0.4255	-0.00285964	0.631986	0.622981	0.632243	0.295119	0.47081	0.00945491	0.0252643
cg07883869	0.879273	0.836879	-0.68747	0.427	0.00732488	0.171722	0.906738	0.900579	-0.105348	0.807443	0.0075051	0.0851193
cg24062767	0.509193	0.492413	-0.617463	0.42713	-2e-06	0.999703	0.46161	0.449894	-0.113867	0.802349	-0.008486	0.0329566
cg03707967	1.25636	1.35269	0.241106	0.42718	-0.00572179	0.653495	1.40686	1.34714	0.124839	0.43257	0.0189431	0.040632
cg04112845	0.620142	0.646253	0.361659	0.4272	-0.0056101	0.501266	0.643666	0.615827	0.0291072	0.933731	-0.0108429	0.0259804
cg02530336	0.627859	0.681591	-0.496532	0.42763	0.00449133	0.532072	0.824243	0.837966	0.0102865	0.970178	-0.00634876	0.41425
cg04099095	1.18916	1.1731	0.293728	0.42767	-0.00396504	0.729393	1.2452	1.24139	-0.261285	0.193827	-0.00296511	0.659711
cg19538614	0.793239	0.847731	0.276742	0.42867	0.00387044	0.709911	0.848768	0.812715	-0.102817	0.584137	0.0169801	0.0375241
cg01835725	0.619587	0.593205	-0.612133	0.4297	0.000199485	0.955727	0.586271	0.559393	-0.675311	0.257947	0.00183492	0.483337
cg00708426	1.062	1.00373	-0.451203	0.43	-0.005671	0.472221	1.14433	1.1647	0.255125	0.38366	0.0057685	0.22256
cg00851303	0.364948	0.323678	-0.492259	0.43139	0.00333417	0.501137	0.292238	0.310363	0.180327	0.753986	7.37e-05	0.982234
cg05733139	0.939195	0.947111	0.29543	0.4323	-0.00388532	0.690828	0.953189	0.90639	0.157388	0.434283	-0.00106424	0.905708
cg02451853	1.05951	1.07488	0.372497	0.43284	-0.00545206	0.368229	1.14878	1.03737	-0.21759	0.376807	0.00151983	0.786958
cg26137103	0.854165	0.923834	0.383974	0.43323	0.00465646	0.658882	0.793219	0.782106	0.0602699	0.824328	-0.0140403	0.131198
cg00021855	2.05572	2.00622	0.125258	0.43347	0.0148724	0.501568	2.24158	2.19162	0.138451	0.422647	0.00570818	0.688103
cg08231710	0.737856	0.790111	-0.257907	0.43364	-0.00223507	0.817504	0.826878	0.831156	-0.389741	0.0822024	0.0125651	0.0911217
cg24655009	0.60644	0.604868	0.620563	0.43391	0.0167746	0.000841733	0.625974	0.625129	0.541345	0.265206	0.0161001	0.000154999
cg25201363	0.663387	0.650151	-0.850057	0.43411	0.00821089	0.0897672	0.708115	0.7082	-0.73043	0.0689442	0.000985552	0.828833
cg04790169	0.753609	0.848173	-0.591467	0.43414	0.000128059	0.983672	0.856128	0.842017	0.00328196	0.991308	0.00502647	0.2153
cg10722410	0.7453	0.763697	-0.416902	0.43452	0.00903487	0.284613	0.718828	0.791428	0.175149	0.404041	0.0135673	0.0322614
cg22842048	0.932126	0.939888	0.578816	0.43457	-0.0153852	0.0711225	0.961605	0.923831	-0.0898379	0.724753	0.00659258	0.351743
cg27142125	0.38712	0.414818	0.567921	0.43475	0.018138	0.00172686	0.396635	0.39787	-0.484745	0.258258	0.0182074	8.11e-05
cg04929703	0.562001	0.60087	0.445218	0.43509	-0.00146674	0.802826	0.597027	0.640201	0.435772	0.0589323	0.00438706	0.498366
cg26293590	1.00155	0.899871	-0.424559	0.43541	0.00283385	0.681982	0.976576	0.891978	-0.286377	0.231279	0.00583796	0.456638
cg12419176	1.34728	1.29191	-0.404005	0.43558	0.0112431	0.278908	1.37018	1.38018	0.0852908	0.596882	0.012701	0.180429
cg13620631	0.531964	0.548719	0.433483	0.43595	-0.00464325	0.514476	0.583696	0.551408	0.510266	0.271293	-0.00286249	0.530295
cg16848154	0.463391	0.452737	0.879229	0.43648	-0.000389758	0.90854	0.481781	0.489043	-0.0360015	0.960532	0.00834499	0.00189936
cg17131262	1.00773	1.03803	0.306111	0.43695	0.0088523	0.461732	1.12248	1.08793	0.169075	0.517866	-0.000615595	0.94342
cg26690103	0.90026	0.917833	-0.809217	0.43709	0.00590367	0.156597	0.923713	0.884443	-0.551281	0.24595	-0.00210145	0.559153
cg02615582	0.73284	0.766144	0.380527	0.43732	0.0012549	0.876114	0.837315	0.884027	0.0806586	0.744272	0.011598	0.09372
cg21830711	1.08946	1.06841	-0.246607	0.4375	-0.0139092	0.202135	0.902731	0.944056	-0.452098	0.24164	-0.0101309	0.121131
cg15404785	0.804139	0.814875	-0.629976	0.4378	-0.00431875	0.460848	0.865669	0.870342	0.499281	0.269056	-0.00456479	0.293462
cg25540816	1.13213	1.11909	-0.314803	0.43784	-0.0200987	0.043621	1.15845	1.13411	0.0173545	0.91517	-0.00158738	0.868074
cg26568762	0.615192	0.587599	-0.170316	0.43786	-0.00406724	0.632272	0.562887	0.563722	0.181109	0.573782	-0.0012478	0.810803
cg16112276	0.706716	0.684837	-0.68056	0.43812	-0.00221088	0.587634	0.750827	0.734362	0.847497	0.0528874	-0.00140731	0.726436
cg12708802	1.07682	1.03669	0.621306	0.43815	0.0081442	0.369107	1.11878	1.09512	-0.170749	0.559396	-0.00310004	0.635709
cg17102747	1.35492	1.35571	0.423055	0.43832	-0.0160025	0.0416613	1.4598	1.47425	0.295818	0.250221	-0.00274979	0.632889
cg16049864	0.911834	0.881749	0.246092	0.43877	-0.0134716	0.36557	0.899824	0.911261	0.0873901	0.74083	0.0166626	0.0989021
cg14770527	1.45144	1.39762	-0.212748	0.43966	0.00191204	0.89225	1.48687	1.42796	-0.150089	0.315316	0.00708742	0.581828
cg10920378	0.830098	0.837723	0.573905	0.43984	-0.0105654	0.16708	0.826904	0.798088	0.134583	0.656883	-0.005749	0.381878
cg13617301	1.22525	1.16609	-0.546975	0.44002	0.00166187	0.801228	1.21716	1.19659	-0.155498	0.616118	-0.00972445	0.107616
cg16406892	0.867582	0.934725	-0.301103	0.44128	-1.97e-05	0.998491	0.901784	0.889472	0.0177168	0.918277	0.00473684	0.573939
cg05740254	0.589454	0.673939	0.428521	0.44158	-0.000191811	0.977968	0.706416	0.697627	0.710695	0.0577275	0.00463812	0.386133
cg18297745	1.0777	1.03959	-0.353493	0.44172	-0.000549602	0.947052	1.06055	1.03484	-0.0536056	0.860554	0.00668014	0.316308
cg23444418	1.21861	1.24875	-0.284637	0.44174	0.0131549	0.192746	1.24435	1.326	-0.156688	0.447512	0.0189472	0.0255882
cg16385335	1.06905	1.03437	-0.478096	0.44201	-0.00436031	0.560747	1.07467	1.06265	-0.0560461	0.903589	-0.000154731	0.974971
cg01011898	0.775501	0.714036	-0.404446	0.44203	-0.00812969	0.418754	0.677032	0.644367	-0.237316	0.416134	-0.00161603	0.793284
cg01043957	1.09422	1.0806	-0.305373	0.44357	0.00206744	0.780744	1.11447	1.12696	0.315386	0.394838	-0.00682258	0.112849
cg10394898	1.39923	1.42901	0.334969	0.44382	-0.00744115	0.468015	1.43952	1.4268	-0.291556	0.125027	-0.00728426	0.382281
cg10634551	1.15844	1.03729	-0.218907	0.44423	-0.0136985	0.320354	1.10011	1.17051	-0.0975482	0.490974	0.00642044	0.623429
cg10254923	0.652948	0.64091	-0.331626	0.44469	0.00296872	0.761746	0.625618	0.642445	0.0113802	0.971933	-0.0142747	0.0371477
cg20053465	1.03451	1.03752	0.268499	0.44472	0.00278328	0.767266	1.01507	1.00459	-0.0385203	0.896685	-0.000407761	0.957872
cg20692998	0.724865	0.631915	-0.273239	0.4449	-0.00476074	0.595496	0.791646	0.739321	-0.0415159	0.869643	0.0107302	0.108232
cg19904058	1.28481	1.15605	-0.129428	0.44503	0.026877	0.173208	1.34574	1.36539	0.0864514	0.530485	0.0505863	0.000989575
cg06934774	0.82456	0.724396	-0.1409	0.44526	-0.0159573	0.349587	0.622733	0.661892	-0.110657	0.680785	0.0107168	0.0697123
cg09835740	0.688893	0.697626	-0.426181	0.44601	0.00335541	0.684242	0.633354	0.660846	-0.0805652	0.812557	-0.001176	0.835829
cg24478420	0.46801	0.460414	-0.415292	0.44659	-0.00272959	0.63008	0.524392	0.490778	-0.418693	0.478428	0.00157001	0.590997
cg13135887	0.980569	0.95688	-0.34159	0.44739	-4.58e-05	0.994149	0.974623	0.981772	0.105823	0.710818	-0.00331288	0.560597
cg13010785	0.965614	0.964864	-0.49448	0.44764	0.00161256	0.75354	0.991959	0.931796	-0.063335	0.864002	0.00776343	0.138264
cg15929506	0.74467	0.668273	-0.369892	0.44767	0.0103875	0.212903	0.762066	0.797761	0.435202	0.180236	0.008282	0.153232
cg25988034	0.796253	0.831709	0.375578	0.44817	0.00112292	0.898816	0.833814	0.790733	0.0223098	0.90441	0.010571	0.149251
cg23502475	0.611705	0.536897	-0.382906	0.44851	-0.000244121	0.977338	0.562375	0.571136	-0.349941	0.200944	-0.000989933	0.874961
cg16555417	0.704026	0.6646	-0.407293	0.44876	0.0103275	0.312232	0.745108	0.783261	0.070819	0.812518	0.0231487	0.00349043
cg13794404	1.71651	1.77212	0.242309	0.44924	-0.00263103	0.759386	1.70167	1.72485	0.389785	0.049301	-0.0180261	0.018996
cg13520327	1.0148	0.966563	-0.498323	0.45079	0.00133405	0.872048	1.07591	1.12865	0.109313	0.566003	-0.00193335	0.807623
cg17017746	0.910564	1.01553	0.300038	0.45089	0.0120514	0.0953512	0.982329	1.03599	0.036362	0.9134	0.00101697	0.862243
cg03388575	0.575682	0.536997	-0.577909	0.45153	-0.00354782	0.576984	0.658994	0.628232	-0.666673	0.240537	-0.00522303	0.208965
cg05997655	1.12274	1.05843	0.216838	0.45176	0.0100591	0.314685	1.10196	1.09195	-0.0194256	0.922624	0.00611097	0.518949
cg12926341	0.635143	0.645356	0.485916	0.45248	0.00134142	0.848981	0.646421	0.656661	1.03018	0.012342	0.000992849	0.802147
cg03917138	1.25748	1.24285	-0.262236	0.45265	0.00477236	0.680439	1.25924	1.18927	-0.164614	0.375611	-0.0109566	0.253401
cg05233310	0.831545	0.79913	-0.446014	0.45295	-0.00460115	0.565886	0.843574	0.810566	0.157861	0.614074	0.000903501	0.874106
cg24045357	1.22482	1.23481	0.518835	0.45371	-0.0157484	0.0694982	1.19674	1.19985	-0.328295	0.141137	-0.00608383	0.472659
cg14908307	0.965931	0.962899	-0.464992	0.45383	0.00214237	0.714254	1.02319	0.998841	0.280509	0.481671	0.00762354	0.112633
cg14204060	1.2897	1.20618	-0.225384	0.45384	0.0269851	0.0418844	1.25056	1.21586	-0.119127	0.626629	-0.0188735	0.0398981
cg26254045	1.14246	1.23202	0.223443	0.45407	0.00942852	0.576215	1.18589	1.18642	-0.556786	0.00457015	0.000595648	0.952036
cg23429036	1.04952	1.00623	-0.426059	0.45446	-0.00567643	0.351215	1.01806	1.09763	0.453885	0.210297	-0.00126315	0.815602
cg17757000	1.15489	1.12575	-0.630749	0.45484	0.00377501	0.611579	1.18314	1.11348	-0.277902	0.2258	-0.00202765	0.800001
cg26588045	0.825639	0.783752	-0.362627	0.45488	-0.0105042	0.164136	0.853245	0.821581	0.016371	0.959876	-0.00398696	0.510376
cg25527123	0.566016	0.544561	-0.366045	0.45489	0.00395847	0.502114	0.550427	0.570408	0.0770093	0.88561	0.000179689	0.960771
cg20127899	1.38226	1.43444	0.257743	0.455	0.00263263	0.848276	1.40402	1.37102	0.0583627	0.70484	-0.01341	0.270527
cg24160331	0.702779	0.652788	-0.40201	0.4551	0.00933414	0.156512	0.766063	0.750626	0.0951091	0.720289	-0.00426374	0.46957
cg13298209	1.1403	1.12887	-0.586912	0.45514	0.000139061	0.981085	1.17661	1.15107	-0.114195	0.705327	0.00413814	0.338577
cg06175001	0.840434	0.8336	-0.428141	0.45567	0.00610225	0.378376	0.847782	0.844342	-0.0400043	0.899932	0.00573247	0.268795
cg00449201	1.8498	1.81981	-0.206009	0.45569	0.00203007	0.894436	1.83656	1.81295	-0.0315438	0.792977	0.01391	0.28946
cg14860524	0.822559	0.847421	-0.246525	0.45635	-0.006152	0.543074	0.770642	0.831101	-0.0156565	0.943063	0.00113453	0.895965
cg20345446	1.03818	0.973705	-0.360748	0.45649	-0.0143706	0.10856	0.931068	0.934684	-0.0818825	0.660369	-0.0132671	0.142145
cg27301488	0.649024	0.673526	0.583055	0.45784	-0.00955758	0.126269	0.57104	0.602613	0.437266	0.429096	-0.00170988	0.693419
cg16087940	1.58055	1.66805	0.163219	0.45794	-0.0070062	0.649241	1.72815	1.72217	0.00205378	0.986465	0.0184221	0.171226
cg14202757	0.85421	0.813223	-0.408327	0.45807	0.0102146	0.172791	0.971559	0.922493	0.149702	0.467179	-0.000219589	0.975444
cg21078198	0.968591	0.968756	-0.62793	0.45819	-0.00607935	0.260007	0.949559	0.963029	0.165913	0.709218	-0.00383345	0.270975
cg15239904	1.08061	1.08609	-0.315518	0.45933	-0.00327598	0.781015	1.15122	1.09642	0.139144	0.527096	-0.00260211	0.740567
cg18383890	0.718284	0.777775	0.38244	0.4608	-0.00238386	0.679916	0.714153	0.751477	-0.0617296	0.816858	0.00560328	0.318811
cg20869673	0.717289	0.810019	0.350957	0.46112	-0.005575	0.470642	0.720272	0.769491	0.811771	0.0177235	-0.00453475	0.374246
cg11905100	1.28204	1.27337	0.29952	0.46164	-0.00216038	0.866691	1.22766	1.29554	-0.00154702	0.994268	0.00472142	0.550577
cg02071172	0.968024	1.04371	0.220112	0.4618	-0.00446853	0.754788	1.11162	1.08079	0.164835	0.348905	0.00525409	0.622299
cg13056510	0.931819	0.929811	0.441617	0.46205	-0.00338335	0.647612	0.930884	0.896116	0.651019	0.0233792	-0.00397672	0.523605
cg19341656	0.464987	0.437319	-0.716073	0.46221	0.000612862	0.874901	0.492693	0.509784	-0.0193844	0.976111	-0.000519361	0.838534
cg16920001	1.29495	1.27695	-0.421069	0.46261	-0.00745344	0.389734	1.36768	1.35539	-0.200809	0.450888	0.00180978	0.753632
cg06939851	1.16714	1.1561	0.165036	0.46296	0.000455815	0.979916	1.38253	1.3126	-0.47582	0.0220125	-0.013639	0.197282
cg11116798	1.43474	1.42937	-0.276982	0.46326	0.0127764	0.233896	1.42206	1.39632	0.0623976	0.77301	0.00239974	0.789608
cg00830420	1.08111	1.08658	-0.331679	0.46339	0.00347982	0.669051	1.01399	1.05	-0.0488125	0.853368	-0.00438191	0.477662
cg03126547	0.358919	0.371209	0.623552	0.46339	-0.00278864	0.568343	0.330788	0.355663	-0.326298	0.438047	-0.00293394	0.448358
cg23106045	0.854173	0.881615	0.209673	0.46342	-0.00168246	0.919056	0.919033	0.878884	0.0817245	0.593464	0.0111789	0.378497
cg26875135	1.24847	1.2069	0.27666	0.46358	0.000497149	0.967256	1.24442	1.21383	-0.0865246	0.715376	0.0122769	0.259474
cg16419054	1.23568	1.18299	-0.482367	0.46383	-0.0016284	0.781555	1.20826	1.22478	0.175612	0.676558	0.00125576	0.781772
cg11558212	0.740433	0.692964	0.273956	0.46476	0.0162405	0.128156	0.850122	0.803516	-0.0134625	0.949412	-0.00746621	0.376256
cg14538332	0.303005	0.285853	-0.590373	0.46479	-0.00332166	0.425451	0.281047	0.280265	0.582139	0.327662	-0.00570262	0.0314536
cg03147838	0.596148	0.588923	-0.512805	0.46492	-0.00827654	0.0992824	0.577017	0.543059	0.0143363	0.973411	-0.00394365	0.28353
cg20248204	0.75294	0.701201	-0.444007	0.46494	0.000478603	0.942674	0.802448	0.741851	-0.263197	0.371937	0.00521358	0.433883
cg05772917	0.926958	0.944182	-0.507207	0.4651	0.00966717	0.0443854	1.00907	1.00186	0.198866	0.555467	0.00604381	0.164818
cg09469302	0.649105	0.657229	0.416724	0.46568	0.01218	0.0794952	0.678415	0.61806	-0.554847	0.107538	0.00342068	0.528012
cg01973394	0.842764	0.806786	-0.448919	0.46591	0.000742869	0.892335	0.799113	0.79621	-0.16461	0.627023	0.0024107	0.656228
cg03150515	0.930984	0.893461	-0.309787	0.46663	-0.0148819	0.0664642	0.916424	0.908941	0.382402	0.181118	0.000293332	0.964337
cg23845574	0.635696	0.694077	-0.373607	0.46679	-0.00190703	0.842771	0.706615	0.669826	-0.490451	0.16895	0.00101919	0.83582
cg05182265	1.04392	1.04675	-0.204129	0.46686	0.00842797	0.636916	1.14753	1.17634	0.174785	0.399647	0.0216059	0.0386834
cg09656389	0.707221	0.750692	0.394513	0.46724	0.0027161	0.723476	0.598651	0.702573	0.100242	0.706389	0.0143633	0.0182688
cg20539366	0.816595	0.821675	-0.325448	0.46756	-0.011632	0.182402	0.949852	0.935416	0.356152	0.150614	-0.00368479	0.616859
cg01829163	1.1478	1.19368	-0.185198	0.46761	-0.0237925	0.174079	1.25339	1.29594	0.0164041	0.91906	0.0290492	0.00556067
cg02352370	0.945145	0.945605	-0.430478	0.46821	-0.000791561	0.887823	1.02925	0.973597	-0.179387	0.63621	0.00769607	0.149907
cg12278705	0.743495	0.682109	-0.27518	0.46859	0.00417068	0.63927	0.727884	0.762549	-0.0667322	0.76469	-0.0165208	0.0205533
cg03466780	3.45186	3.4728	0.0500206	0.46869	0.0426497	0.480964	3.54769	3.48968	-0.108565	0.0541919	0.0206888	0.557806
cg21638625	0.487152	0.480187	0.731516	0.46954	0.000492657	0.915157	0.476072	0.504162	0.170923	0.733181	-0.00494506	0.0843057
cg27597505	1.13655	1.13949	-0.207627	0.46989	0.00898161	0.449756	1.34268	1.329	0.161143	0.464667	0.00160112	0.853226
cg18824027	0.639135	0.671155	-0.342815	0.47024	0.00053211	0.953151	0.785122	0.806191	-0.166328	0.55943	0.0123369	0.0636987
cg10118462	1.10823	1.09617	-0.224226	0.47111	0.00697312	0.524232	1.07453	1.03167	-0.179335	0.325784	0.000697961	0.951547
cg09325711	0.68706	0.691771	-0.376353	0.47157	-0.00576257	0.464549	0.66464	0.617735	-0.27801	0.301063	0.00753001	0.195307
cg12368169	0.659501	0.671513	0.453362	0.4718	0.00946909	0.13148	0.716465	0.707667	-0.218805	0.452904	0.00686868	0.259563
cg10771480	0.694681	0.687825	-0.390272	0.4719	0.0135851	0.0292142	0.743292	0.754627	-0.0413111	0.916675	0.00600246	0.241212
cg22110896	0.616715	0.672697	0.336647	0.47224	0.00375849	0.596397	0.723069	0.677926	-0.654774	0.0290771	-0.00607295	0.330623
cg15959252	0.937112	0.919972	-0.361673	0.47268	0.0012039	0.889529	0.918048	0.90187	0.247005	0.285712	-0.00271446	0.688751
cg05508639	0.640058	0.624626	-0.615151	0.47283	0.00472188	0.290763	0.646994	0.658954	0.00388001	0.99289	0.00699606	0.097662
cg20635146	0.725457	0.723801	0.443513	0.47337	0.0146186	0.0694738	0.836564	0.786057	-0.0326162	0.921777	0.00517793	0.425235
cg10357888	1.11213	1.14458	-0.258215	0.47527	-0.00128972	0.92114	1.1779	1.11292	-0.0706938	0.623774	0.00771222	0.433334
cg03608285	0.708347	0.712165	0.578795	0.47586	0.000538814	0.900284	0.715304	0.712226	-0.516753	0.362108	0.00124002	0.667196
cg03842440	1.36426	1.43114	0.143013	0.47592	0.00398728	0.864117	1.33958	1.34735	-0.19597	0.299315	-0.0279111	0.0370095
cg03182917	0.467719	0.510897	0.471037	0.47619	-0.00537886	0.274812	0.40973	0.453204	0.777031	0.0387018	-0.00271729	0.440983
cg21142038	0.426016	0.386968	-0.511621	0.47633	-0.00998347	0.0589027	0.383213	0.370798	-0.0213156	0.965908	-0.0100755	0.00299887
cg24640390	0.722312	0.688168	0.444272	0.47692	-0.00829749	0.240115	0.639711	0.648997	-0.218177	0.492428	0.00111095	0.83248
cg08872493	1.62417	1.6546	-0.211612	0.47701	0.00522007	0.704755	1.62494	1.7046	0.703807	0.000619688	-0.0190013	0.0259193
cg02067983	0.63519	0.634283	-0.439234	0.47764	-0.00723705	0.274756	0.706538	0.664198	-0.23358	0.282269	0.00277139	0.682081
cg10336108	0.598073	0.539868	-0.266744	0.47768	-0.0132674	0.147067	0.525458	0.568634	0.162537	0.610966	0.00221485	0.648457
cg27528351	0.626011	0.663764	-0.469917	0.47818	-0.000383097	0.942669	0.686756	0.682015	-0.0296424	0.929651	-0.00255878	0.612808
cg00664406	0.899596	0.912104	-0.318921	0.4795	0.0125281	0.206311	0.755903	0.74591	-0.397383	0.149495	0.005104	0.492954
cg01091356	0.927608	0.861114	0.292081	0.47965	-0.00585458	0.653817	0.953684	0.912412	0.253079	0.21724	-0.00836935	0.332312
cg12776822	0.639259	0.593643	-0.383491	0.48001	0.0139327	0.0296582	0.653343	0.645717	-0.0529642	0.912126	0.00795633	0.0325676
cg10583485	0.63725	0.636045	0.517718	0.48035	-0.000780466	0.863178	0.646767	0.618349	-0.10025	0.73535	0.00145079	0.757215
cg19914732	0.943017	0.928805	-0.282425	0.48055	0.0185634	0.110576	0.8797	0.931738	0.178572	0.529005	0.00566547	0.474667
cg12060786	0.675056	0.755125	0.231392	0.48076	0.00426577	0.688714	0.805527	0.834621	0.402686	0.0198883	-0.00974599	0.321368
cg19206486	1.7427	1.60308	-0.226711	0.48144	0.000601933	0.971861	1.56293	1.44203	-0.110161	0.468147	0.0161868	0.200169
cg15276500	0.500206	0.569282	-0.287701	0.48202	-0.0209157	0.0405723	0.488857	0.43327	-0.415133	0.284594	0.00247512	0.58454
cg18804206	0.663137	0.608519	-0.55073	0.48247	-0.00102768	0.874121	0.729537	0.722829	0.0817678	0.839535	-0.0078404	0.0781826
cg08810072	1.62535	1.66265	0.279511	0.4829	-0.0105004	0.179111	1.69848	1.67584	0.0940352	0.638265	0.00187967	0.817938
cg04022112	0.483899	0.442809	-0.614643	0.48348	0.00685311	0.0507188	0.509515	0.51025	-0.381275	0.48438	0.00140393	0.61137
cg02316596	1.21082	1.22874	-0.345741	0.4839	0.000881748	0.907577	1.28082	1.25426	-0.606351	0.00193532	0.0046517	0.573579
cg21797718	0.78035	0.890095	0.328148	0.48441	0.00820944	0.297077	0.909483	0.928658	0.081397	0.768212	-0.0157224	0.0159317
cg15594471	0.717096	0.752764	0.315467	0.4845	0.00909258	0.207057	0.72842	0.702437	0.0774292	0.867688	-0.000358343	0.940741
cg25626611	1.17566	1.2197	0.164535	0.4845	-0.00659951	0.549638	1.34333	1.2839	-0.108427	0.642549	0.000389835	0.960042
cg03553308	0.821806	0.859137	-0.225799	0.48493	-0.0231154	0.0490034	0.84105	0.786931	-0.193636	0.331152	-0.00262402	0.737234
cg00316420	1.23084	1.21646	-0.343201	0.48587	0.00740149	0.263977	1.23749	1.22767	-0.0474878	0.933772	0.00940088	0.012232
cg23469448	1.11268	1.14733	0.383717	0.48668	0.0124316	0.138522	1.21927	1.17307	0.31909	0.224305	-0.000689172	0.92726
cg25912428	1.05737	1.06134	0.464914	0.48683	-0.00980684	0.219004	1.13398	1.10476	0.0117656	0.967268	-0.0113192	0.0663172
cg11294761	0.651626	0.599748	-0.521264	0.48737	0.00266693	0.629739	0.65564	0.623325	-0.8316	0.119237	0.00354021	0.407421
cg04571584	0.41618	0.403453	-0.687216	0.48761	0.00433397	0.260153	0.461726	0.44445	-0.210489	0.768597	-0.00454084	0.141007
cg19045239	1.04274	1.001	-0.300965	0.48806	0.0251154	0.0108836	1.0195	0.986901	-0.228869	0.297327	0.0096607	0.17895
cg03904291	0.864037	0.820167	-0.455512	0.48855	0.00404284	0.559071	0.912142	0.938784	0.269233	0.352595	0.00375484	0.460243
cg15158086	1.05906	1.01586	-0.297816	0.48872	0.00160021	0.8643	1.00772	1.00764	0.108185	0.689023	0.00687926	0.365884
cg01124539	0.880146	0.818268	-0.354403	0.48889	0.00299359	0.700406	0.919349	0.832288	-0.406145	0.193094	0.0119954	0.069987
cg12018581	0.807879	0.776184	0.481709	0.48903	0.00571738	0.265316	0.764168	0.76475	-0.0402744	0.930772	-0.00481715	0.264269
cg21356536	0.6467	0.632235	-0.435565	0.48928	-0.00449998	0.373165	0.561715	0.537967	-0.111149	0.775801	0.00424014	0.308859
cg09735146	1.08208	1.08995	0.292307	0.48971	-0.0154477	0.114995	1.08612	1.03294	0.117759	0.437132	-0.00142248	0.880798
cg02386604	0.865457	0.847104	-0.427059	0.49052	-0.00324477	0.54771	0.809712	0.787087	0.233904	0.428815	-0.00195116	0.734729
cg09648727	2.35086	2.3062	-0.184226	0.49055	0.0253126	0.0321003	2.3685	2.32528	-0.164276	0.372799	-0.00632413	0.521919
cg16666463	1.20347	1.20372	-0.207313	0.49059	-0.0131849	0.374222	1.3936	1.47501	0.119222	0.488908	-0.00236658	0.854609
cg12519676	1.27736	1.31591	-0.168807	0.49122	0.00920411	0.555525	1.67596	1.65758	-0.202986	0.259759	0.0420708	0.000830168
cg07537392	1.06744	1.10008	-0.293931	0.49165	0.00398823	0.669113	1.07437	1.104	0.366004	0.124327	0.00265199	0.754505
cg22516643	1.31052	1.24328	-0.409219	0.49175	0.00896963	0.244091	1.30844	1.31628	-0.0251566	0.937708	0.00813225	0.243017
cg00766914	0.474163	0.468588	0.476379	0.49179	-0.00775337	0.100788	0.452557	0.452271	-0.227407	0.596954	0.00102702	0.76872
cg00930213	2.12571	2.22274	0.177585	0.49236	0.00434133	0.632883	2.12034	2.21935	0.0765876	0.626253	-0.00276111	0.712048
cg26333450	0.836115	0.855343	0.461728	0.49279	0.00243894	0.739445	0.833609	0.803789	0.321189	0.312991	-0.00373093	0.560642
cg17783317	1.18174	1.16014	-0.197004	0.49314	-0.0215723	0.147757	1.06715	1.07486	-0.145198	0.386776	0.00463778	0.736417
cg06319579	0.5444	0.550978	0.491396	0.49393	0.00238417	0.655256	0.625684	0.573963	0.0912342	0.820168	-0.00110294	0.820414
cg16216407	0.570158	0.584722	-0.270858	0.49403	-0.00488701	0.624074	0.742742	0.708294	0.161686	0.492507	0.0140555	0.0338542
cg01132893	1.23419	1.24589	0.219615	0.49441	0.0132328	0.350216	1.33135	1.34409	0.114805	0.511639	0.0181097	0.117295
cg18436737	0.310616	0.303859	0.873725	0.49483	-6.05e-05	0.983286	0.302244	0.304367	-0.622518	0.39842	0.00337947	0.154368
cg02110273	0.395019	0.403393	0.549116	0.49542	-0.0020954	0.659318	0.463778	0.482474	1.00113	0.132853	-0.000747167	0.833606
cg08968184	1.07578	1.0404	-0.425885	0.4956	-0.00241581	0.707601	1.12082	1.06304	-0.0370082	0.882329	0.00397093	0.503409
cg22102688	0.5498	0.563414	0.349875	0.49561	-0.000407577	0.956126	0.634803	0.671027	-0.0160943	0.946497	0.00348134	0.665691
cg24455205	0.35993	0.365817	1.06729	0.49623	-0.00376398	0.31204	0.355312	0.375573	0.550532	0.432592	-0.00359742	0.125501
cg09454892	0.478758	0.510069	-0.508755	0.4966	0.00444112	0.363095	0.531643	0.563085	0.395938	0.425724	-0.00541705	0.0935641
cg22872906	1.38427	1.31642	0.197718	0.4969	-0.00786141	0.447765	1.26512	1.24229	-0.334365	0.030745	-0.0158535	0.105078
cg19423196	1.2573	1.38699	-0.268023	0.49702	0.0102563	0.330845	1.44413	1.50273	0.144261	0.365614	0.00432128	0.677275
cg13744172	0.510747	0.525908	0.44304	0.49778	-0.00317065	0.567588	0.553967	0.523417	-0.340457	0.193981	0.00521608	0.342374
cg02390209	0.728136	0.759842	0.418815	0.49832	0.00341254	0.552824	0.686141	0.665655	-0.0941907	0.767636	0.0076447	0.0853321
cg04141164	0.993655	1.08941	0.19946	0.49865	0.0177885	0.222042	1.1264	1.21792	0.303083	0.0622959	0.015079	0.191619
cg05901543	1.04252	0.975152	0.193269	0.49867	-0.00846678	0.506587	1.03522	1.04	0.267974	0.220415	-0.0141803	0.148031
cg06112894	0.604683	0.589231	0.583286	0.49955	0.000988411	0.825275	0.574689	0.582997	-0.342339	0.485281	0.00155677	0.752661
cg13429145	0.974094	0.980003	-0.401878	0.50067	0.0103822	0.0973126	1.06896	1.04263	0.28086	0.265049	-0.00110293	0.824805
cg14876315	1.37976	1.39684	0.24018	0.50081	-0.0184608	0.0789932	1.33015	1.34302	0.168679	0.372456	-0.00592285	0.572213
cg23931420	1.28122	1.34691	-0.276795	0.50084	-0.000541186	0.951474	1.2167	1.18386	0.0179216	0.940394	0.00089066	0.902895
cg19131476	1.01611	0.970713	-0.379485	0.50123	-0.00297733	0.617225	0.977115	0.977741	0.455778	0.0828369	0.00388965	0.497558
cg05972316	0.412947	0.457643	0.497912	0.5018	0.00093959	0.892093	0.393823	0.394791	0.0336749	0.944521	-0.00240237	0.559982
cg17827767	0.46869	0.445624	-0.566452	0.5022	0.00344378	0.469828	0.532691	0.521733	-0.374917	0.461234	-1.26e-05	0.996851
cg03577486	1.50497	1.4846	-0.234957	0.50239	-0.00246057	0.817663	1.5723	1.57961	-0.106284	0.609025	-0.012309	0.170694
cg04603796	0.678149	0.663683	-0.458365	0.50244	-0.00135649	0.848428	0.662648	0.71134	0.537348	0.104251	0.00736101	0.217922
cg24415066	0.911198	0.939369	0.263493	0.50268	-0.00565313	0.568982	0.946494	0.923438	-0.303163	0.0789832	0.00829901	0.336557
cg27612324	1.08813	0.996806	-0.170715	0.50322	0.00616327	0.70453	0.963376	0.993565	0.142281	0.394808	0.00386924	0.747762
cg00078259	0.493714	0.500822	0.526073	0.50328	-0.000738489	0.882786	0.474885	0.492812	0.333781	0.508174	0.00398796	0.318294
cg01937247	0.879191	0.812278	-0.313765	0.50393	0.00448849	0.579891	0.863048	0.816256	-0.743846	0.0534878	0.00443009	0.408401
cg00808170	0.627944	0.623452	-0.456357	0.50404	-0.00148451	0.850976	0.801699	0.740381	0.000902725	0.996714	0.01274	0.0955198
cg00468400	0.789461	0.819354	-0.214043	0.50407	0.0143779	0.113911	0.929348	0.856991	0.0569945	0.860701	0.00747848	0.208342
cg23812775	0.964738	1.08549	0.181244	0.50453	-0.00297276	0.830389	1.13846	1.16881	0.0259063	0.904791	-0.0144426	0.0787313
cg23047544	0.309684	0.278249	-0.841696	0.50462	0.00736591	0.0637924	0.274108	0.273271	-0.697017	0.295555	0.00324935	0.246537
cg02168442	1.29794	1.29194	-0.196138	0.50505	-0.00769153	0.600084	1.36021	1.38715	-0.180348	0.228308	0.00743636	0.501023
cg25208677	1.0447	1.08348	0.346706	0.5056	0.00465444	0.626222	1.05926	1.03275	-0.150798	0.592625	-0.0062921	0.419901
cg12754571	1.58109	1.37619	-0.11351	0.50684	-0.0063623	0.823516	1.81187	1.6569	-0.205094	0.0484181	0.0237321	0.235829
cg15647515	0.526228	0.57512	0.333698	0.5069	-1.57e-05	0.998472	0.527108	0.473998	-0.403731	0.0750843	0.00290821	0.585773
cg19475224	0.794891	0.75114	-0.360281	0.50694	0.0109865	0.160323	0.852773	0.800079	0.083172	0.784106	-0.00791375	0.204757
cg12107699	1.41265	1.39643	0.272633	0.50695	-0.014875	0.0571616	1.45026	1.43652	-0.116147	0.573263	-0.00756592	0.246319
cg21838488	1.131	1.18282	0.128034	0.50696	0.00737547	0.705208	1.04762	1.07561	0.243925	0.0498215	-0.00680379	0.68735
cg12097325	1.03083	1.22006	0.113558	0.50702	0.00529437	0.754826	1.12703	1.10975	-0.132915	0.22131	-0.00579405	0.684775
cg00774375	0.944437	0.915811	0.433517	0.50741	0.00288158	0.63679	0.960876	0.877136	-0.248398	0.32149	0.00309207	0.613754
cg05292018	1.50037	1.43912	-0.366228	0.50802	0.0100589	0.175361	1.47132	1.47095	0.0508312	0.868014	-0.00435151	0.503531
cg07082447	1.46652	1.52103	0.279782	0.50817	0.0129	0.206611	1.57067	1.52849	-0.439904	0.0271491	0.00353892	0.644059
cg00655913	0.437829	0.428392	0.35242	0.50865	0.00640328	0.263354	0.41709	0.405303	-0.055746	0.869746	0.00332215	0.388045
cg10877979	0.668046	0.677838	-0.472147	0.5088	-0.00371014	0.445398	0.696782	0.681605	-0.460032	0.160322	-0.00177729	0.702421
cg27649094	0.756389	0.795683	0.34351	0.50894	0.000263572	0.973159	0.909288	0.796039	-0.718904	0.0577828	0.00493684	0.302312
cg02152128	0.42197	0.391154	-0.490189	0.50926	-0.00184608	0.71063	0.353003	0.344755	-0.762724	0.23173	-0.00355737	0.245386
cg04825872	1.34464	1.32966	-0.22514	0.50946	-0.00656085	0.662508	1.29007	1.30261	0.119043	0.482175	-0.00202722	0.853842
cg08351464	1.27633	1.29594	-0.217615	0.5097	0.00745603	0.413151	1.40163	1.31458	-0.146778	0.328124	0.00396613	0.704626
cg19098790	0.96722	0.995973	0.206961	0.51025	0.00211385	0.833927	1.01642	1.03672	-0.289498	0.17264	0.00144354	0.851862
cg23593232	1.06997	0.987796	0.54943	0.51103	-0.00755741	0.27053	1.02333	1.10359	0.337355	0.276112	0.00397398	0.516894
cg10791035	0.618416	0.640011	-0.322608	0.51107	0.0144271	0.111802	0.621091	0.603539	-0.305754	0.174772	-0.0126353	0.049079
cg07531663	1.97436	2.04964	-0.168058	0.51165	-0.0037526	0.766185	2.04746	2.09558	0.0959061	0.523264	-0.00247325	0.811302
cg25311271	0.592014	0.633288	0.316581	0.51231	-0.00642425	0.306942	0.572545	0.54908	-0.210493	0.545373	0.00192697	0.664165
cg21691116	0.922883	0.909687	0.477119	0.51245	-0.00238888	0.724229	0.932019	0.931554	-0.0253851	0.93085	-0.00815019	0.135615
cg20788021	0.650978	0.657016	-0.54198	0.51259	0.00169712	0.777422	0.698949	0.658634	-0.336596	0.396457	-0.00188625	0.667957
cg03400139	1.16219	1.1388	-0.211288	0.51279	0.0155529	0.223577	1.16326	1.10511	-0.35815	0.0821455	-0.00597339	0.489777
cg00272971	0.56997	0.538227	0.447503	0.51321	0.00173649	0.8128	0.573662	0.547782	-0.00150359	0.996412	0.00764231	0.104624
cg17128308	0.352962	0.346613	0.546371	0.51332	0.000950606	0.807861	0.375998	0.377458	0.613585	0.405526	0.00584858	0.0154046
cg02108080	1.30724	1.30048	-0.361602	0.51379	-0.0133624	0.211549	1.27513	1.26563	0.0201304	0.936542	-0.000135847	0.984737
cg07464674	0.729639	0.70529	-0.358688	0.51394	-0.000495671	0.935565	0.705425	0.730846	-0.212714	0.559427	0.00561358	0.246398
cg14278148	0.53736	0.551115	-0.373903	0.51467	0.00643189	0.271337	0.579517	0.563443	1.07655	0.0548395	0.00754121	0.0358283
cg23328852	0.996079	1.04177	-0.254098	0.5155	0.00444756	0.647996	1.0153	1.00794	-0.352956	0.113489	0.00614364	0.446637
cg09502015	0.551418	0.553837	0.285303	0.5156	0.0075759	0.297811	0.547625	0.558331	-0.102544	0.680674	0.0182302	0.00488615
cg14532376	0.890992	0.849195	-0.490775	0.51561	0.00370874	0.475332	0.905846	0.886321	-0.0226335	0.940311	0.00865716	0.104131
cg12414681	1.4497	1.59027	-0.148017	0.51609	0.00662169	0.681459	1.72711	1.65268	0.0434384	0.804283	0.0341761	0.00156087
cg05484788	0.631327	0.647476	-0.490367	0.51617	-0.0121666	0.0179422	0.639371	0.584772	-0.114739	0.736167	0.00449152	0.276941
cg25002069	1.62541	1.59769	-0.310802	0.51619	0.00680936	0.412824	1.60864	1.62931	-0.281776	0.153201	0.00216325	0.802958
cg01320433	0.965767	0.924251	-0.304345	0.51669	0.00530603	0.618023	0.881443	0.906689	0.0770229	0.750317	-0.0081483	0.319657
cg19835136	0.893932	0.884109	-0.617864	0.51683	0.00122006	0.862121	0.890288	0.863676	-0.123338	0.688198	0.00530522	0.208517
cg09757049	0.822186	0.782878	0.313163	0.51683	0.0207689	0.018827	0.821304	0.835951	0.0575066	0.823668	0.0161094	0.0147281
cg18352162	0.548495	0.569596	-0.306954	0.51691	-0.00589232	0.40397	0.541134	0.580125	-0.0841972	0.812922	0.00521715	0.242046
cg09174009	0.782882	0.784413	0.282153	0.51704	-0.0207143	0.00533042	0.812683	0.797605	-0.399088	0.233243	-0.0076998	0.144245
cg01755505	0.862736	0.925507	0.292359	0.5177	0.0103512	0.126376	0.956929	0.943538	-0.234105	0.536671	-0.00617545	0.173601
cg03765206	0.691099	0.690665	0.484789	0.51824	-0.00449066	0.398396	0.669738	0.698974	0.127352	0.747309	0.00837296	0.0172751
cg21134182	0.992457	1.03429	0.311026	0.5183	0.00362268	0.627647	1.03981	1.0447	0.239455	0.503828	0.00670191	0.176015
cg16500916	1.08607	1.03885	-0.401018	0.51843	-0.000274265	0.95559	1.15327	1.12349	-0.124645	0.790964	-9.11e-05	0.983045
cg05929578	0.372954	0.373326	0.629745	0.51854	-0.00717887	0.124314	0.359179	0.393235	-0.160585	0.805763	-0.00855011	0.0126414
cg27297263	0.928872	0.830208	-0.258136	0.51946	-0.00526587	0.522143	0.873187	0.786485	-0.334741	0.309142	-0.0113234	0.0727348
cg00934735	0.686069	0.704906	0.531308	0.52031	0.0228592	0.000399356	0.716728	0.732398	0.198678	0.599313	0.0201447	1.99e-05
cg19615684	0.990392	0.992303	-0.443171	0.52049	0.00351857	0.588661	1.09326	1.12286	0.533627	0.130517	0.00292346	0.490692
cg01233025	0.609973	0.669669	0.374676	0.52071	0.00370006	0.598698	0.718554	0.685027	-0.0989685	0.705214	0.00995028	0.0761187
cg04972384	1.3013	1.29977	-0.329696	0.52098	-0.00802772	0.444596	1.30416	1.31771	-0.0801386	0.744462	0.00932124	0.2154
cg00524963	0.462237	0.506699	0.430923	0.52139	0.000920709	0.898167	0.50065	0.527414	0.112319	0.81336	0.00133971	0.756974
cg18098286	0.561424	0.575288	0.457067	0.52178	0.0028414	0.452368	0.573919	0.581	-0.175594	0.801064	0.00136421	0.636982
cg10370574	1.33577	1.31356	-0.183717	0.52181	0.0011012	0.939981	1.32711	1.30736	0.024555	0.895355	-0.00868383	0.372794
cg08115069	0.578223	0.5896	0.537427	0.5221	-0.00611841	0.278622	0.604106	0.578406	-0.552663	0.22946	-0.00167096	0.684002
cg04743066	0.893001	0.870197	-0.39122	0.52314	0.0174914	0.0373143	0.931349	0.954011	-0.0764952	0.767471	0.00262225	0.616059
cg14673415	1.07158	1.096	-0.287118	0.52383	-0.0323501	0.0123959	1.24519	1.23542	0.220032	0.284964	0.0152471	0.0705776
cg01992590	0.646418	0.694563	0.419244	0.52426	-0.00527293	0.471066	0.738813	0.688766	-0.255561	0.398061	0.00849127	0.154448
cg12196853	0.398157	0.404383	-0.324159	0.52491	-0.00793407	0.325609	0.376643	0.409389	0.137971	0.753752	-0.00581352	0.171492
cg04467618	0.578232	0.544456	-0.311263	0.52496	0.00599959	0.268567	0.51114	0.554663	0.12166	0.786441	0.00546657	0.243372
cg04904276	1.2222	1.20449	-0.215723	0.525	0.0191319	0.197499	1.25388	1.24031	0.0051939	0.983836	0.00700486	0.378376
cg18265665	0.438184	0.410916	-0.480051	0.52502	-0.00352814	0.475795	0.473905	0.462739	-0.610786	0.224714	0.00140704	0.615425
cg27021520	0.795108	0.761755	-0.263791	0.52521	0.00465401	0.593558	0.767152	0.827547	0.0289947	0.904446	-0.0085503	0.146495
cg13081704	0.949736	0.917618	-0.340745	0.5261	-0.00250934	0.74142	0.977229	0.961808	-0.413963	0.0854509	0.00586162	0.389953
cg26277754	0.750119	0.646698	-0.176093	0.52624	-0.00469874	0.719378	0.67501	0.66843	0.0366484	0.894669	0.00897892	0.183193
cg20003638	0.770811	0.906991	0.181672	0.52643	0.0185752	0.136077	0.91979	0.918196	0.170523	0.507604	0.0186944	0.0305667
cg01782486	0.805359	0.805672	-0.550188	0.52651	0.00742715	0.136845	0.770383	0.74341	-1.0997	0.0341036	0.00159262	0.651469
cg08961287	1.01224	1.05764	0.3342	0.5267	0.00361848	0.636156	1.05962	1.05707	-0.146796	0.703544	-0.0053697	0.324363
cg15177613	1.04665	1.00863	-0.23476	0.52678	-0.00308617	0.776322	0.958673	0.979915	-0.106636	0.462449	0.030616	0.00797696
cg21488289	0.974592	0.897994	-0.302707	0.52702	-0.00520852	0.537588	0.86542	0.864499	0.36722	0.130443	-0.000245401	0.971799
cg09229492	1.30265	1.30274	0.511029	0.52814	-0.00110203	0.87096	1.30995	1.29459	-0.174632	0.505601	-0.00180854	0.763273
cg10436410	1.16225	1.09068	-0.324863	0.5284	-0.00166482	0.860116	1.17394	1.18353	-0.0860532	0.716197	0.00281688	0.685585
cg26744682	1.6	1.5224	-0.16392	0.52856	-0.0107025	0.52979	1.5528	1.55699	-0.038597	0.751744	0.028721	0.0817072
cg15966954	1.85373	1.77075	-0.350209	0.52898	-0.00050341	0.965777	1.8642	1.86029	0.486746	0.151765	0.015841	0.0259753
cg00143376	0.419076	0.42974	-0.502532	0.52904	0.00554097	0.354447	0.46531	0.471401	0.79513	0.213094	0.000452493	0.880573
cg23748098	1.21321	1.23801	-0.432383	0.53009	-0.00666044	0.24874	1.27568	1.26996	-0.388093	0.136775	0.00540548	0.342663
cg06659791	1.21349	1.17698	-0.3506	0.53061	0.00128229	0.86676	1.25316	1.2395	-0.640859	0.126581	0.000212129	0.962042
cg06761377	0.579735	0.529242	-0.60851	0.53108	0.00556628	0.205546	0.588673	0.583919	-0.954113	0.218216	0.00416869	0.112496
cg02179982	1.38042	1.38547	-0.282903	0.53134	-0.00534026	0.619614	1.62443	1.60381	-0.276865	0.243258	0.00339965	0.65361
cg14479567	1.4267	1.45053	-0.383896	0.53175	-0.00573672	0.384702	1.4491	1.48141	0.631577	0.00718302	0.00426763	0.424625
cg10403161	0.501512	0.525025	0.404996	0.53184	0.00859547	0.216969	0.511354	0.519407	0.253471	0.469719	0.00549739	0.283575
cg19515484	0.726497	0.712692	-0.274867	0.53186	-0.00769029	0.367229	0.73624	0.810976	0.334882	0.187009	-0.0147819	0.0407106
cg14261309	0.891818	0.970962	0.27544	0.53253	-0.0101863	0.342693	0.896497	0.738511	-0.608362	0.00478668	-0.0208743	0.0105953
cg00584683	0.470363	0.429819	-0.461969	0.53274	-0.00417478	0.34108	0.441652	0.40708	-0.186506	0.701359	-0.00253855	0.467421
cg17117243	0.648343	0.652247	-0.469358	0.53277	0.00828445	0.118767	0.613671	0.607128	0.285944	0.42198	0.00521165	0.224262
cg21022732	0.557252	0.509439	-0.370209	0.53406	-0.00864111	0.142654	0.459908	0.483433	0.231776	0.67028	-0.000802654	0.792445
cg06906435	1.48022	1.39916	-0.258684	0.53418	0.0156732	0.134964	1.31648	1.46567	-0.0590929	0.682035	-0.00826827	0.440241
cg03424304	1.39037	1.43917	0.290855	0.5344	0.0136571	0.156442	1.496	1.45489	-0.276846	0.248934	-0.0111385	0.136598
cg19166799	0.623499	0.646115	0.75356	0.53544	-0.00110941	0.776774	0.66821	0.627675	-0.0427472	0.933746	0.00323667	0.41812
cg08605301	1.0413	1.05012	-0.242977	0.53569	-0.0112693	0.278341	1.07163	1.05819	-0.0127705	0.953674	-0.00418758	0.607202
cg10606486	0.692515	0.757493	0.345386	0.53633	-0.000311258	0.96928	0.739259	0.774425	0.439173	0.165616	-0.000796896	0.886586
cg18743730	0.671751	0.71675	0.24267	0.53676	-0.00277636	0.781901	0.738803	0.730403	-0.00491292	0.984305	-0.00857283	0.173625
cg06904356	1.49984	1.44251	-0.219657	0.53705	-0.0621792	0.00187555	1.35446	1.43231	-0.141529	0.286925	0.0289819	0.0717639
cg25823085	0.813101	0.783485	-0.169426	0.53718	0.0137088	0.283188	0.914733	0.82622	-0.389127	0.0863774	0.0230191	0.00420738
cg14800351	0.571265	0.584018	-0.480407	0.53757	0.00368515	0.45898	0.708374	0.67638	-0.344982	0.332514	0.00938418	0.0374151
cg18425434	0.773153	0.771616	-0.313163	0.53771	0.0239107	0.00616937	0.817006	0.821374	0.105329	0.774679	0.0174313	0.00400068
cg04106630	0.730273	0.76254	0.781664	0.53787	8.26e-05	0.982894	0.814094	0.821253	-0.190039	0.707634	-0.00105631	0.727947
cg00991744	1.69998	1.66873	0.157821	0.53809	-0.0107098	0.500252	1.79308	1.76303	-0.32583	0.156287	0.000284837	0.973497
cg19382919	0.589022	0.546155	-0.330189	0.53843	-0.00263171	0.713687	0.582233	0.58975	0.10657	0.671828	0.000406653	0.941024
cg06490385	0.436227	0.435896	-0.487491	0.5387	0.00300028	0.406419	0.442945	0.458666	0.258878	0.70023	-0.000367589	0.896017
cg27519330	0.565133	0.495759	-0.245793	0.53931	-0.00786038	0.291276	0.566273	0.564538	-0.477699	0.128885	0.00443746	0.430203
cg17009978	0.859985	0.824547	-0.273778	0.53955	0.00694571	0.417014	0.873659	0.8675	-0.410006	0.234716	0.00582394	0.294502
cg06772785	0.63951	0.554221	-0.399958	0.53963	-0.00411366	0.425979	0.598501	0.576706	-1.2558	0.0485005	0.00339872	0.331094
cg22939733	0.600229	0.618158	0.238965	0.53996	0.00556269	0.524275	0.615335	0.62535	0.257128	0.232663	-0.0011681	0.869327
cg13318787	0.479948	0.49082	-0.394974	0.54015	0.00959839	0.0959897	0.486744	0.465049	-0.0471272	0.849985	0.00934352	0.155609
cg08722103	1.28598	1.33997	-0.205393	0.54083	0.00522439	0.56902	1.3118	1.30063	0.137625	0.500782	0.0049721	0.50716
cg13978352	1.2533	1.31894	0.28586	0.54102	-0.00884914	0.300495	1.19878	1.2426	0.0906756	0.69955	-0.0173044	0.0349894
cg26557658	0.872301	0.872111	-0.325395	0.54127	-0.00179384	0.845432	0.907176	0.909817	-0.114238	0.658392	-0.0108475	0.0718311
cg26665701	0.811786	0.810953	0.569877	0.54228	0.00372581	0.403871	0.883874	0.881191	-0.319073	0.465961	0.00191881	0.55023
cg17944737	1.10552	1.06782	-0.39619	0.54258	0.00102132	0.856931	1.03698	1.00935	-0.0315418	0.929836	0.010784	0.0238266
cg26690304	1.22026	1.17173	-0.245763	0.54285	-0.00584505	0.639418	1.13819	1.18601	-0.035798	0.815994	-0.010537	0.27567
cg25603742	0.798514	0.865135	-0.356199	0.54441	-0.00880002	0.250579	0.975909	0.995847	1.09313	0.00198752	0.0037612	0.412804
cg15056966	0.976763	1.08816	-0.178977	0.5461	0.0181538	0.10993	1.19745	1.0987	-0.189709	0.472561	0.00855452	0.234765
cg25315362	0.94975	0.894876	0.245121	0.54646	0.00415682	0.73222	0.898749	0.968571	0.140639	0.332141	0.0193178	0.0583018
cg08832744	0.358547	0.315368	0.535222	0.54674	-0.000120171	0.977369	0.339407	0.33124	-0.690565	0.25046	0.00150308	0.591712
cg21942770	0.635352	0.627559	-0.323089	0.54686	0.00637741	0.339055	0.659935	0.647145	-0.218219	0.476044	0.00253995	0.586685
cg13347577	1.06053	1.01625	-0.245474	0.54795	0.019793	0.0830116	1.14543	1.15444	0.204539	0.302652	-0.00687776	0.408704
cg11074783	1.17335	1.1386	-0.295882	0.54812	-0.00752559	0.5395	1.15288	1.11177	0.115941	0.61258	0.0142741	0.133556
cg18048370	0.599396	0.613026	0.432863	0.54965	-0.00627294	0.254569	0.637393	0.642507	0.595808	0.374141	0.00348262	0.293026
cg10687131	1.75753	1.79404	0.0810886	0.55002	0.0554158	0.0469167	1.74751	1.75069	-0.090034	0.332768	0.00676973	0.765834
cg10169957	2.66544	2.73576	0.202264	0.55008	-0.00178266	0.865098	2.75181	2.74109	-0.142122	0.770609	-0.00315842	0.396982
cg02333467	0.735676	0.804151	-0.275915	0.55151	-0.00148144	0.856247	0.762661	0.7046	-0.0695336	0.84495	0.00441346	0.450448
cg20725334	0.897955	0.882799	0.61222	0.55192	0.00293343	0.470901	0.937284	0.907446	-0.485529	0.326841	0.00293112	0.433684
cg15993281	1.2596	1.29104	0.238716	0.55198	-0.00366772	0.811402	1.30525	1.3656	-0.157465	0.346294	0.0276149	0.0300163
cg05886087	0.377063	0.361822	0.615091	0.55238	2.62e-05	0.994927	0.343277	0.360206	-0.435346	0.301862	-0.00246249	0.396264
cg04154465	0.632266	0.582671	0.22768	0.55366	0.00223468	0.805851	0.642994	0.612553	-0.177179	0.534831	-0.00357617	0.583646
cg10538202	1.31969	1.27065	-0.197526	0.55434	-0.0277965	0.0189483	1.2237	1.22151	0.0470384	0.827439	0.00967582	0.29521
cg18534836	1.43824	1.48178	-0.291994	0.5545	0.00287666	0.622532	1.47163	1.51785	0.199421	0.587298	0.000310242	0.94768
cg20269537	1.01889	0.987653	-0.334498	0.55455	0.0013574	0.800425	1.09449	1.016	-0.190423	0.526407	0.00394499	0.446676
cg01166399	0.771458	0.827262	0.365047	0.55474	0.00111414	0.854725	0.733587	0.707045	-0.777121	0.0147901	-0.00267385	0.596189
cg09616647	1.00744	0.976565	-0.297283	0.55504	0.00302154	0.746858	1.0173	1.04306	-0.0656977	0.775629	0.00748208	0.321551
cg15036867	1.19056	1.04767	-0.327213	0.55648	-0.000633942	0.941511	1.16902	1.20696	0.718684	0.0141063	-0.00352325	0.58688
cg07230690	1.18463	1.15922	0.261562	0.55656	0.00459179	0.661833	1.21961	1.18529	0.263083	0.226601	0.00963771	0.218526
cg10554264	0.693199	0.657006	-0.240913	0.55796	-0.0209627	0.0600903	0.619173	0.764616	0.525276	0.0332183	0.00268229	0.732161
cg06545490	0.66573	0.62708	-0.260697	0.55803	0.000206021	0.979233	0.606178	0.619425	-0.131214	0.631573	0.0093046	0.150195
cg20682563	0.933825	0.885811	-0.632997	0.55887	0.0036969	0.259127	0.876429	0.875284	-0.686727	0.198875	0.00217384	0.467544
cg17071045	1.05851	1.17769	0.314839	0.5591	0.00525199	0.529854	1.17813	1.17641	-0.239448	0.246356	0.00878406	0.296434
cg08285677	1.02613	1.06027	-0.238694	0.55941	0.00323597	0.712584	1.11803	1.14847	0.268203	0.221991	-0.00068656	0.916128
cg10997906	1.12074	1.1764	-0.163456	0.55945	0.00212388	0.893369	1.20232	1.23833	0.225115	0.359134	0.013748	0.110361
cg20596493	0.882953	0.894426	0.273283	0.55962	-0.0088584	0.311018	0.898784	0.904222	0.249533	0.362702	0.00821431	0.170909
cg01614087	0.868119	0.833029	-0.686279	0.55984	0.003838	0.270807	0.839939	0.870826	0.12526	0.798698	0.00241865	0.411353
cg11688949	0.764314	0.742441	-0.319153	0.5601	0.00472865	0.538083	0.840455	0.81555	0.030083	0.926004	-0.000287249	0.963782
cg25452071	0.504186	0.415134	-0.32873	0.56029	-0.00982128	0.226039	0.464546	0.411897	-0.142726	0.623696	-0.00695112	0.194612
cg06881040	1.137	1.11974	0.204267	0.56069	-0.00242018	0.814354	1.11909	1.20065	0.0181354	0.918949	-0.00128977	0.880452
cg24748631	0.785802	0.786002	0.379845	0.56069	0.00842595	0.18535	0.799636	0.776696	0.449882	0.327103	-0.00675732	0.2236
cg17616646	0.569965	0.543736	-0.552965	0.56072	0.00532185	0.33751	0.53244	0.505894	-0.911575	0.0357947	-0.0138594	0.000559648
cg07376381	1.13933	1.06535	-0.128527	0.561	0.0374547	0.046225	1.40305	1.49375	0.0843402	0.56917	0.0339648	0.00790783
cg00533390	0.685146	0.689795	-0.666018	0.56114	0.00579596	0.286436	0.724991	0.753706	0.535582	0.257569	0.0055084	0.136149
cg10364374	1.50585	1.54118	0.170851	0.56117	-0.0104689	0.375533	1.55883	1.53323	-0.215582	0.364542	0.0113886	0.202257
cg21625386	0.636598	0.576181	-0.240013	0.56125	0.00162368	0.85841	0.71355	0.697537	0.0848125	0.730388	0.000547724	0.936811
cg02912279	0.447111	0.416222	-0.452947	0.5619	-0.00171136	0.608765	0.474103	0.417913	-0.859191	0.0541757	-0.000993582	0.768546
cg06104408	0.688284	0.653149	0.30936	0.56224	-0.00685235	0.26798	0.669086	0.690016	-0.249915	0.518748	-0.00682984	0.0709566
cg03369807	0.701106	0.697996	-0.466525	0.56359	0.00236024	0.610354	0.659897	0.676267	0.192178	0.628749	-0.00155062	0.688501
cg04590610	0.807778	0.823686	-0.334638	0.56372	-0.00370339	0.558746	0.854144	0.852729	0.0116578	0.97972	0.00216938	0.638961
cg08580014	1.25998	1.38812	0.125542	0.56398	0.00748526	0.617182	1.24187	1.28068	-0.0990585	0.55198	0.0162521	0.158665
cg20779334	0.982628	0.983153	-0.441025	0.56403	-0.00253648	0.671013	1.00467	1.04099	0.294917	0.377478	0.00858366	0.146726
cg07593523	1.3129	1.3595	-0.187197	0.56433	0.0304271	0.0375351	1.35823	1.40318	0.144267	0.24392	0.0244679	0.0291206
cg24129222	0.964821	1.03422	0.208503	0.56456	-0.00144031	0.906545	1.21439	1.17562	-0.0144057	0.938434	-0.00123816	0.900576
cg15637286	1.01121	1.09648	0.156708	0.56512	0.0115413	0.369048	1.02472	1.00688	-0.117985	0.580576	-0.00514362	0.527708
cg12566152	0.656062	0.666804	-0.393032	0.56568	0.00289279	0.594164	0.616301	0.58462	-0.624218	0.0679753	0.00455177	0.33459
cg09528056	0.941121	0.924151	-0.263518	0.56568	-0.0052624	0.508989	0.821433	0.81671	-0.105687	0.767474	-0.00976391	0.102552
cg05490924	0.654683	0.685267	0.391719	0.56661	0.00922158	0.169409	0.700269	0.674333	-0.340431	0.426508	-0.00290072	0.544587
cg10311173	0.745621	0.742768	-0.332726	0.56684	0.00550165	0.361507	0.746899	0.776354	0.418313	0.13732	-0.000900436	0.880589
cg17286157	0.959751	0.945557	0.337206	0.56712	-0.00930114	0.203631	0.928779	0.913757	0.138795	0.617622	0.00521176	0.43336
cg19333114	0.46678	0.482294	-0.385756	0.56795	-0.00903877	0.0886532	0.430256	0.422887	-0.538692	0.238583	-0.00305469	0.394847
cg24921089	0.400217	0.446728	0.409119	0.56798	-0.0033019	0.508249	0.335047	0.314608	-0.405702	0.469662	0.0029548	0.334139
cg10624665	0.433383	0.437313	-0.370816	0.56808	0.00802747	0.105545	0.379585	0.401318	0.222704	0.575449	0.00788343	0.0694458
cg26754761	1.71926	1.72601	0.154394	0.56817	0.00170757	0.897771	1.71621	1.77853	0.0126011	0.936429	0.00197629	0.880782
cg07655487	0.858507	0.832666	-0.288435	0.56861	-0.00615368	0.521864	0.766228	0.730371	-0.0322936	0.898073	0.00120827	0.868563
cg01889956	2.20886	2.16976	-0.285075	0.5689	-0.00129371	0.906707	2.25238	2.19753	-0.0851439	0.699064	-0.00697902	0.300986
cg17324149	0.889758	0.899406	0.353568	0.56912	-0.00304274	0.694377	0.992287	0.941174	-0.199477	0.387318	0.00152465	0.847428
cg26147459	0.64564	0.616421	-0.396166	0.56939	-0.012155	0.110689	0.715178	0.672109	-0.445465	0.213821	0.00819254	0.135357
cg25565082	1.12913	1.11527	0.383891	0.56998	0.00288596	0.590996	1.16306	1.21685	-0.183597	0.570298	0.0041378	0.448104
cg27560796	0.795377	0.786122	-0.350024	0.57005	-0.00609025	0.270587	0.784791	0.786584	0.0908363	0.858615	-0.00213979	0.581841
cg26067760	0.813524	0.812323	0.309797	0.57125	0.0115301	0.253781	0.788442	0.908631	0.115301	0.631906	0.00996139	0.1669
cg10512745	0.810281	0.942235	0.177565	0.57179	-0.00271598	0.789648	0.682	0.788044	0.540565	0.00597432	0.0089249	0.20933
cg06448424	0.798791	0.793506	0.267242	0.57239	-0.0037673	0.67309	0.850939	0.873691	0.18426	0.561513	0.00786287	0.15549
cg17945323	1.02621	0.974227	-0.426841	0.57242	0.00397964	0.433342	1.03144	1.04038	-0.521443	0.154907	0.000903233	0.819368
cg01266850	0.932987	0.983575	-0.258969	0.57279	-0.00205454	0.811548	0.956157	0.965997	0.247367	0.418052	-0.000929566	0.876123
cg02293044	0.643174	0.672686	0.263713	0.57328	-0.00268383	0.70906	0.662353	0.678108	-0.0153907	0.958636	0.00725898	0.190531
cg00471159	0.792041	0.792799	-0.425106	0.5733	0.00124781	0.794182	0.77969	0.80599	0.118236	0.739679	0.00290074	0.505015
cg20018253	1.42264	1.45054	0.187731	0.57557	-0.0012201	0.923962	1.41174	1.4088	0.127922	0.417568	-0.0205642	0.0632145
cg01834979	0.795003	0.82832	-0.18985	0.57673	-0.000224944	0.978626	0.809561	0.798036	-0.205789	0.461786	0.00925313	0.169127
cg26963367	1.03519	1.01197	-0.191892	0.57818	0.0216061	0.0504583	1.09667	1.00597	-0.313266	0.233729	0.00593914	0.455885
cg16179969	0.698059	0.730491	-0.283719	0.5786	0.0121441	0.133771	0.897333	0.821835	-0.310132	0.21178	0.0230093	0.000561342
cg19262683	0.571238	0.576018	-0.355988	0.57898	-0.00290768	0.63451	0.620969	0.621596	-0.289993	0.600262	0.00565444	0.144268
cg26283008	0.535552	0.492569	-0.479472	0.57933	0.00364775	0.517763	0.477064	0.509703	-0.176889	0.662834	0.0103039	0.0175782
cg16426215	0.624569	0.616094	-0.354998	0.5794	-0.0165232	0.00121261	0.599094	0.638392	0.572563	0.146001	-0.0068491	0.136707
cg06757333	1.15173	1.1691	-0.396167	0.5797	0.000824185	0.908818	1.18164	1.15932	-0.0737467	0.806501	-0.00287344	0.690489
cg17497490	0.698306	0.707943	-0.343661	0.57973	0.0104794	0.0908957	0.691499	0.659765	-0.453982	0.19117	0.0118153	0.0193194
cg01015871	0.726057	0.705701	0.457127	0.58014	-0.00221488	0.632587	0.796253	0.78462	0.0105343	0.97886	-0.00587494	0.136768
cg08538032	0.586824	0.634077	0.223183	0.58047	-9.7e-05	0.99174	0.646097	0.649932	-0.0195402	0.948751	0.00305599	0.628393
cg12177546	0.786826	0.832668	0.22539	0.58141	-0.00212828	0.79136	0.796123	0.849182	0.294085	0.281029	0.00586235	0.395846
cg25600472	0.73492	0.755536	-0.257086	0.58152	-0.00797761	0.427451	0.819157	0.823858	-0.0354621	0.893537	0.00232417	0.740637
cg18361420	2.04225	2.02114	-0.313274	0.58193	0.015704	0.0483036	1.97995	1.94448	-0.27115	0.0274457	-0.00464139	0.6943
cg18972998	1.14736	1.1064	-0.202886	0.5823	0.0132862	0.265599	1.36671	1.33829	0.207009	0.159968	0.00673308	0.551339
cg00577449	1.1205	1.11505	-0.15543	0.58274	0.0115224	0.381451	1.30228	1.2802	-0.133074	0.306129	-0.00228917	0.841281
cg17844831	0.786663	0.818984	-0.335762	0.583	-4.02e-05	0.99476	0.774582	0.739147	-0.488195	0.0728222	-0.0112194	0.0524988
cg01447475	0.694025	0.644573	0.314306	0.58309	0.00408103	0.536467	0.63407	0.630137	-0.0771472	0.84184	-0.00337514	0.49949
cg25072466	1.06125	1.10911	-0.204553	0.5836	0.00732568	0.525814	1.11919	1.0746	-0.044826	0.811931	-0.0114161	0.158608
cg02481789	0.867304	0.92044	-0.208971	0.58388	0.00905846	0.393107	0.937474	1.0027	0.379902	0.1325	0.0168941	0.0417499
cg18094907	0.390384	0.412636	-0.45495	0.58421	0.000467985	0.929895	0.365681	0.365233	-0.434931	0.227459	-0.00664338	0.0444783
cg10209886	0.446216	0.45223	0.334396	0.5848	0.00844831	0.139602	0.482452	0.485042	0.460262	0.31375	0.00113989	0.779095
cg20442697	1.1261	1.10244	-0.283768	0.58485	0.00601712	0.600489	1.08905	1.03636	0.119928	0.576254	0.00523692	0.551276
cg25395188	0.514658	0.492413	-0.389945	0.58495	-0.000465684	0.929075	0.532088	0.542448	0.519656	0.292456	-0.00472802	0.247399
cg11574092	0.589235	0.506721	-0.430203	0.58523	-9.34e-05	0.985025	0.533941	0.519623	-0.820792	0.132378	-0.00424712	0.196904
cg00019654	1.41119	1.44734	0.197977	0.58593	-0.00698704	0.529803	1.43683	1.38471	-0.318183	0.0697357	0.00868376	0.35157
cg27520689	0.68704	0.686605	0.458212	0.5862	0.0019751	0.731001	0.584336	0.635958	0.298919	0.396146	0.0055121	0.27387
cg10726357	0.93721	0.980412	0.323393	0.58631	0.00833861	0.26098	1.00422	0.921785	-0.154862	0.559175	0.00361746	0.540959
cg21545762	0.756004	0.76597	-0.201169	0.58632	0.00168187	0.836972	0.78252	0.799121	-0.407991	0.149031	0.00673943	0.333151
cg17064754	1.03838	1.0425	-0.522977	0.5869	-0.00576382	0.221279	1.08817	1.06197	0.0465472	0.879105	-0.00826133	0.12962
cg01286685	1.38304	1.4622	-0.10148	0.58697	0.0367658	0.0722344	1.2611	1.2326	-0.103374	0.465932	0.00915946	0.525152
cg03539789	0.705746	0.704534	-0.205037	0.58775	0.0129717	0.153974	0.717007	0.753202	0.381339	0.228085	0.00490797	0.475079
cg25769732	1.64444	1.68199	0.217649	0.58883	0.00676167	0.508244	1.63915	1.60009	-0.0656769	0.769334	0.0200203	0.0205166
cg08243619	1.04876	0.968247	-0.144879	0.58918	-0.00162744	0.895767	0.89539	0.931	-0.471276	0.0204313	4.71e-05	0.996195
cg00354437	1.23836	1.22443	-0.284265	0.58945	0.0124103	0.151445	1.27963	1.22781	-0.702516	0.0135151	-0.00137169	0.844456
cg02345886	0.407551	0.414792	-0.537325	0.58968	-0.00274464	0.581868	0.39665	0.374715	0.0992391	0.876278	0.00429856	0.211938
cg18459154	0.903637	0.95177	-0.143753	0.59124	0.00259699	0.848597	0.991664	1.06724	0.43397	0.0630125	4.25e-05	0.996611
cg14688342	0.777535	0.925744	0.313657	0.59172	0.00547387	0.472002	0.871906	0.930986	0.0552711	0.862316	-0.00671555	0.222065
cg11734329	0.48485	0.496685	-0.342131	0.59216	0.00297105	0.64636	0.538096	0.505752	-0.945077	0.0274235	-0.000145252	0.973166
cg24533720	0.762064	0.749271	-0.323324	0.59219	-0.00113928	0.882587	0.818993	0.808823	-0.14234	0.597705	-0.0111704	0.0871375
cg23316449	0.850049	0.888565	0.244726	0.59242	-0.0119918	0.182107	0.929298	0.925901	-0.0184869	0.936472	-0.00829392	0.34129
cg15533434	0.450414	0.429884	-0.470891	0.59362	0.000546389	0.864068	0.435488	0.422965	-0.222173	0.720871	0.00605255	0.0156537
cg19630629	0.683587	0.713635	-0.232516	0.59374	0.00840958	0.35658	0.716807	0.784022	0.0463189	0.849391	0.00296095	0.635167
cg01635555	0.967462	0.99799	-0.161519	0.59407	0.00488409	0.72119	1.04819	1.02981	-0.233278	0.295724	0.00916029	0.296943
cg23532927	0.506728	0.502672	-0.299657	0.59419	0.0143887	0.00571351	0.55543	0.494629	-0.468646	0.361325	-0.00639434	0.146744
cg11191368	0.515679	0.498408	0.371252	0.59451	0.000272214	0.956418	0.540752	0.50512	-0.607704	0.226558	0.00197737	0.523516
cg24263062	1.3215	1.43293	-0.119032	0.59473	0.00980342	0.629249	1.49563	1.38922	-0.265282	0.0598859	0.0245889	0.0600328
cg05253480	0.896126	0.838518	-0.291614	0.59482	0.0214994	0.0214676	0.865993	0.848999	0.0965691	0.776309	0.00557026	0.334661
cg27652117	0.393848	0.336815	-0.422034	0.59552	0.00121744	0.749774	0.326283	0.328094	1.36256	0.0699359	0.00276525	0.211168
cg14635303	1.3299	1.2982	-0.320983	0.59563	0.0048832	0.507075	1.34902	1.3246	-0.210185	0.553947	-0.00241335	0.681322
cg09083945	0.682874	0.724629	-0.265398	0.59586	-0.000200664	0.984413	0.762776	0.736446	-0.175473	0.572643	-0.00345439	0.577922
cg17828445	0.744426	0.699373	-0.349824	0.59596	-0.0138582	0.0352572	0.746832	0.700054	0.0155496	0.958226	0.00282474	0.629549
cg20528093	0.536437	0.626826	0.24978	0.59606	0.00816188	0.278488	0.545358	0.564808	0.100971	0.76926	0.00358087	0.524419
cg07601386	1.39626	1.36505	-0.238761	0.59614	0.00120457	0.890386	1.24491	1.2893	0.295322	0.340341	-0.0131029	0.0599284
cg08269733	1.36565	1.38846	-0.310226	0.59616	-0.000316435	0.961332	1.37687	1.35697	-0.607457	0.0366172	0.00571796	0.31596
cg19268976	0.826704	0.810573	-0.340243	0.59619	0.0124329	0.125226	0.803387	0.854274	0.0476426	0.877394	0.0139984	0.0328037
cg15080939	1.0269	0.99382	-0.311711	0.59687	-0.00253338	0.73481	1.03822	1.00982	-0.303351	0.336858	0.00718424	0.276708
cg01395261	0.275891	0.255022	-0.456629	0.59693	0.000420725	0.918954	0.259812	0.289223	0.456523	0.482556	0.00244453	0.415633
cg13478001	0.639345	0.660714	0.295606	0.59841	0.00633669	0.300632	0.6229	0.648692	-0.0728488	0.7814	-0.00425011	0.412689
cg00474218	1.02248	0.935914	-0.318368	0.59875	0.00208929	0.773432	1.03498	0.986035	-0.0333747	0.899768	-0.0008657	0.888483
cg18435000	1.46208	1.40611	0.141292	0.59908	-0.0186249	0.205519	1.49526	1.49718	0.0970383	0.469741	0.00467345	0.713407
cg03876340	0.932227	0.861976	-0.297623	0.59909	-0.00019433	0.975197	0.866014	0.85986	0.137569	0.591424	0.00208196	0.740099
cg15416442	0.416811	0.394244	-0.410222	0.60041	-0.00761809	0.19472	0.420148	0.44271	1.43926	0.00714262	0.00371451	0.281469
cg06196801	0.89021	0.848766	-0.337763	0.60058	0.00449354	0.507858	0.814474	0.803729	-0.384434	0.251062	-0.00389818	0.518944
cg05338187	0.725945	0.754017	-0.201544	0.60068	0.0187415	0.0891032	0.723404	0.710858	-0.0218101	0.934549	-0.00291949	0.702371
cg14515381	0.700675	0.697969	0.361737	0.60076	0.00561945	0.302575	0.709578	0.722726	-0.0241421	0.955677	0.00865698	0.0580712
cg08279075	0.903787	0.892235	-0.198145	0.60114	-0.00950637	0.438135	0.837403	0.82857	-0.0238533	0.90555	-0.00543986	0.504758
cg23504246	1.93146	1.95826	-0.0984669	0.60301	0.0352522	0.0833644	2.1158	2.20558	0.294194	0.0505671	-0.0124833	0.319356
cg01198033	0.52561	0.494266	0.346533	0.6042	-0.00461598	0.415202	0.462419	0.494323	0.147593	0.670063	0.00245199	0.629059
cg22869668	0.79312	0.819162	-0.28841	0.60421	-0.00492321	0.592849	0.7974	0.7928	-0.0100781	0.960797	-0.00453714	0.575335
cg03689225	1.61089	1.60813	-0.186587	0.60473	-0.00353873	0.744775	1.5715	1.6109	0.0767463	0.639027	-0.0203135	0.0467644
cg13064789	1.19984	1.15433	-0.250617	0.60513	-0.00818729	0.445559	1.20763	1.25083	0.152084	0.524208	0.011411	0.178147
cg04289036	1.3609	1.39604	0.160324	0.60563	0.00554676	0.619938	1.54172	1.36348	-0.000777392	0.995943	0.00645625	0.524872
cg23861127	0.846272	0.827633	-0.585302	0.60635	0.000536237	0.884161	0.838278	0.857345	0.0454517	0.915582	0.00187348	0.513536
cg15453821	1.31303	1.22729	-0.329523	0.60702	-0.000508541	0.947949	1.34207	1.36185	0.326159	0.21699	0.00233558	0.756313
cg03953708	0.238099	0.267503	0.56124	0.60719	-0.0118091	0.00333447	0.244493	0.243375	0.601726	0.450297	-0.00507026	0.0249338
cg13218688	0.586881	0.577789	0.232134	0.60782	-0.0111932	0.24027	0.586475	0.584892	-0.536916	0.105909	0.00467073	0.443081
cg15916646	0.473191	0.48408	-0.350531	0.60814	0.000618795	0.894506	0.470167	0.455014	-0.303845	0.489359	0.00458639	0.242212
cg20099005	0.767398	0.873044	-0.175774	0.60834	0.00549562	0.615469	0.921655	0.910735	-0.0251235	0.906912	0.0113606	0.134651
cg12694224	0.624454	0.577779	-0.287458	0.60897	-0.00270875	0.601278	0.543417	0.591757	0.434285	0.183026	0.00940009	0.0586322
cg03306368	1.16494	1.21474	-0.202999	0.60933	-0.00194764	0.824481	1.20891	1.21762	0.193829	0.467808	0.00291373	0.68687
cg17863681	0.724039	0.800131	-0.186461	0.60955	0.00967858	0.334478	0.803904	0.931603	0.541133	0.0199497	0.00158541	0.831707
cg08414570	0.557768	0.498732	-0.216761	0.60975	-0.00436305	0.516935	0.46291	0.479515	-0.0241691	0.945631	0.00117512	0.801511
cg08373528	1.27019	1.21487	-0.14189	0.61021	0.00733517	0.609252	1.36567	1.30908	0.22899	0.283848	0.0185933	0.0574361
cg19824783	1.07549	1.05604	-0.284435	0.6113	0.0035163	0.515438	1.00846	1.03558	-0.244588	0.500068	0.00551701	0.294856
cg20320494	1.56877	1.59935	-0.0646122	0.6125	-0.0312116	0.389004	1.14542	1.05298	0.130952	0.103905	0.0155546	0.498249
cg11789820	1.14355	1.13849	-0.174401	0.61252	-0.00145722	0.910504	1.24203	1.25239	0.188153	0.262651	-0.00143413	0.893714
cg05595088	1.62589	1.77899	0.133508	0.61254	-0.00611024	0.722035	1.38084	1.44055	0.145373	0.300662	0.00950615	0.479894
cg22780568	1.01384	0.99443	-0.247683	0.6128	-0.00329281	0.735202	0.97033	0.947173	0.18352	0.433009	-0.0106374	0.127397
cg23717725	0.679739	0.665583	0.212023	0.61299	0.00281787	0.733203	0.689434	0.669686	-0.0067189	0.987068	-0.00244998	0.590646
cg01195848	0.355096	0.362599	0.537222	0.61385	-0.000236637	0.930543	0.379953	0.359577	-0.714898	0.480757	0.0036074	0.0456908
cg13842639	1.29194	1.47874	-0.10398	0.61409	-0.00965079	0.663564	1.47887	1.4052	-0.0946041	0.366094	0.0155268	0.365903
cg03607115	0.480464	0.488237	-0.357756	0.61506	0.00391745	0.447529	0.402769	0.402207	-0.323272	0.423807	0.00558168	0.183029
cg23073879	1.61921	1.60102	-0.247872	0.61586	0.0136181	0.183285	1.58205	1.6388	0.0216585	0.901513	0.013269	0.143483
cg11471401	0.693051	0.738617	0.246637	0.61604	-0.00652797	0.409642	0.728748	0.762201	0.328233	0.241816	0.00377157	0.478682
cg12030667	0.692991	0.664455	-0.547603	0.61618	-0.00252035	0.381381	0.634985	0.629982	-0.547025	0.206326	-0.00336726	0.342822
cg22799396	1.20395	1.26376	0.173231	0.61649	0.014953	0.17101	1.32374	1.29401	0.142539	0.413882	-0.0129756	0.206199
cg18059933	0.948669	0.939353	0.220057	0.61651	-0.000110862	0.992073	1.01571	0.989217	0.00289434	0.991437	0.0143707	0.120894
cg23916496	1.14989	1.10586	-0.167159	0.61713	0.00284299	0.789363	1.24423	1.21474	-0.103112	0.570248	0.0207613	0.0239466
cg03497399	0.624709	0.616782	-0.317944	0.61714	-0.00448725	0.647423	0.697861	0.627699	-0.0355822	0.839701	0.00794502	0.293522
cg21102121	1.45357	1.40745	0.163166	0.61727	0.0153542	0.233386	1.40504	1.44105	0.124026	0.417008	0.00717886	0.502702
cg22333412	1.4131	1.4194	0.202442	0.61797	-0.000322949	0.971649	1.45886	1.41545	-0.0268587	0.902027	-0.00300204	0.711434
cg14099457	0.871011	0.853477	-0.146874	0.61847	-0.0021288	0.884203	1.03114	1.04227	0.00209897	0.991482	0.00217601	0.830728
cg12366279	0.412646	0.428218	-0.351103	0.61859	0.00658568	0.19581	0.439641	0.382019	-0.833257	0.142514	0.00786065	0.00440711
cg02893799	0.666303	0.655675	-0.352228	0.61861	-0.00112553	0.832984	0.700937	0.643007	-0.999682	0.0333649	-0.00307495	0.37464
cg18817426	0.727093	0.758638	0.28298	0.61886	-0.0129179	0.0476255	0.714655	0.711124	-0.558774	0.0958452	-0.0060566	0.270052
cg08895633	0.98066	0.929233	-0.325206	0.61896	0.0047168	0.565804	0.954342	0.971364	0.250284	0.628966	0.00254813	0.663856
cg13719901	1.3689	1.29053	-0.207332	0.62002	0.00838487	0.339756	1.32714	1.29331	-0.213687	0.292765	-0.00668383	0.396363
cg07658809	1.21037	1.16368	-0.287271	0.62031	0.01036	0.153065	1.13341	1.18958	-0.0791335	0.795831	0.00833066	0.111328
cg10240950	1.90387	1.87681	0.0912555	0.621	-0.0289625	0.256965	1.73392	1.66407	-0.0187037	0.869465	0.0199824	0.317658
cg12371933	0.573477	0.514375	0.15567	0.62109	-0.00904019	0.199083	0.513016	0.530612	0.147103	0.693577	-0.00923294	0.0486585
cg21155316	0.943939	0.861811	-0.200446	0.6216	0.0019952	0.863668	1.05141	0.980072	-0.132505	0.52488	0.0137978	0.122582
cg13403259	0.416206	0.414593	0.520529	0.62226	-0.000194049	0.965781	0.4461	0.419732	0.447349	0.42592	0.00195171	0.562656
cg12581549	0.934889	0.91624	-0.468842	0.62331	0.000956883	0.824277	0.976481	0.994421	-0.442847	0.310911	-0.0108266	0.0121498
cg22184136	1.20587	1.26357	-0.26971	0.62405	0.00976856	0.194923	1.21958	1.16725	-0.342598	0.222417	-0.011509	0.102591
cg05866021	0.917262	0.935568	-0.361905	0.62439	-9.64e-05	0.985764	0.991396	0.993553	-0.183912	0.679884	0.0044146	0.219205
cg14765933	1.05917	1.14265	-0.152127	0.62463	0.00586578	0.636388	1.1998	1.167	-0.322836	0.193638	0.0111554	0.171909
cg19681718	0.996386	1.04749	-0.224941	0.62536	0.00356909	0.715853	1.03122	1.01476	0.0874958	0.697188	0.0133895	0.075028
cg21452808	0.655409	0.614433	-0.362884	0.62579	-0.000308505	0.954545	0.680489	0.657859	-0.436994	0.427485	-0.00804027	0.0266814
cg19598584	0.653473	0.622977	-0.277534	0.62658	-0.0107361	0.221884	0.593246	0.623749	-0.416064	0.108105	0.0058472	0.437912
cg26672959	1.1056	1.11809	-0.218421	0.62716	0.00895987	0.312925	1.12782	1.09539	-0.0144572	0.940715	-0.00766361	0.282367
cg20395072	0.921733	0.933884	0.196721	0.62725	-0.0100162	0.329522	0.896116	0.867995	-0.157419	0.52776	-0.00491592	0.485454
cg27014538	1.01794	1.05582	0.225297	0.62732	-0.0101631	0.396929	1.06375	1.05324	-0.369571	0.0540548	0.00451908	0.645254
cg13856674	0.476536	0.477345	0.363705	0.62758	-0.00725335	0.196257	0.510369	0.557332	0.247027	0.575102	0.00625721	0.0953912
cg08496523	0.928701	0.920196	0.609877	0.62844	0.0123786	0.00433318	0.95833	0.928021	-0.676598	0.0618813	-0.00158098	0.682374
cg07893801	1.03864	1.06153	0.223335	0.62853	-0.00233095	0.768067	1.08322	1.07458	0.420877	0.245972	-0.00279769	0.650344
cg01153817	0.566855	0.52213	-0.279859	0.62886	0.0178383	0.00447063	0.546006	0.546221	0.241883	0.494517	0.0200969	3.26e-05
cg22706186	1.00953	0.978061	0.169453	0.62889	0.00309447	0.782229	1.05423	1.05622	0.155185	0.374996	0.00392976	0.671817
cg06771126	2.08436	2.01228	-0.121945	0.62897	0.00559702	0.700669	1.95986	1.87332	0.0692517	0.53068	-0.0156782	0.312986
cg23052437	1.29298	1.31182	0.133748	0.62948	0.0102978	0.433385	1.40532	1.43481	-0.077683	0.524459	-0.0153293	0.238639
cg13011452	0.39367	0.373183	0.489242	0.62993	0.00674362	0.0795456	0.412849	0.379555	-0.33372	0.60721	0.00312052	0.268157
cg20967006	0.750698	0.726197	-0.290729	0.63033	-0.00850773	0.292224	0.712096	0.712776	0.195774	0.517669	-0.000478629	0.935853
cg06912918	0.689078	0.686306	-0.24536	0.63039	-0.010458	0.157482	0.688582	0.726554	0.225185	0.425043	5.79e-05	0.991068
cg00851261	1.10786	1.09889	-0.221904	0.63047	0.00176861	0.850981	1.16012	1.13119	-0.0725906	0.755047	-0.00110714	0.880587
cg14428827	0.736065	0.689817	0.221831	0.63062	0.0017064	0.791815	0.743483	0.687337	-0.17216	0.549857	0.00861426	0.175279
cg19759502	1.23014	1.1818	0.202838	0.6309	-0.0113483	0.265881	1.28225	1.27618	-0.152613	0.447035	-0.00896433	0.356215
cg18509524	0.584389	0.593976	0.181757	0.63133	0.0108885	0.246548	0.703536	0.732539	0.0363956	0.884897	-0.00291493	0.705209
cg03770593	0.375894	0.388315	0.431375	0.63207	4.98e-06	0.998934	0.362677	0.389388	0.518405	0.434754	-0.0026451	0.307752
cg18963859	0.811674	0.799701	0.410996	0.63234	8.69e-05	0.988448	0.863275	0.887546	0.0960191	0.798541	0.00185203	0.687137
cg27160395	1.37677	1.56901	0.131385	0.63268	-0.0168226	0.224896	1.27646	1.1765	-0.447225	0.00527636	-0.0140514	0.248275
cg20810903	0.362179	0.370528	-0.451044	0.63364	-0.000879261	0.813635	0.400161	0.361869	-0.388998	0.520943	-0.000592385	0.844519
cg18442632	0.899324	0.851703	-0.237809	0.63397	0.00351603	0.646498	0.839664	0.899402	-0.00355537	0.989301	0.00293549	0.626067
cg11543126	1.48797	1.53133	0.298673	0.63422	0.00588841	0.666433	1.59085	1.63832	0.200171	0.377858	0.00945228	0.117431
cg08165261	0.472399	0.498359	0.371999	0.63514	-0.000231096	0.965073	0.450589	0.392482	-0.843335	0.0609109	-0.00174537	0.593233
cg02228111	0.735606	0.795204	0.164507	0.63521	0.00211391	0.826555	0.686207	0.671514	-0.298589	0.267373	0.00449907	0.456658
cg21365298	0.715767	0.768672	0.448299	0.63522	-0.00495827	0.358452	0.699608	0.707354	-0.486982	0.0599084	-0.00303926	0.50199
cg16571642	1.95299	1.96016	-0.09833	0.6355	0.0280253	0.174362	2.06888	2.05759	-0.237631	0.169083	0.010361	0.408326
cg25383593	0.738385	0.764532	-0.253705	0.63553	-0.0173348	0.00606785	0.753196	0.773956	0.677503	0.0110256	0.00116882	0.845418
cg13575298	0.719584	0.627269	-0.3643	0.63606	0.00570363	0.453235	0.624043	0.668815	-0.0559216	0.897559	0.00926047	0.0638701
cg23836904	0.841347	0.856495	-0.248243	0.63621	0.019467	0.0278932	0.884714	0.860935	0.0569906	0.800316	-0.00420736	0.532192
cg22360678	0.668174	0.712424	0.286111	0.63657	0.003896	0.581462	0.714423	0.67555	-0.156899	0.579852	-0.00402212	0.506621
cg09171692	0.366921	0.349105	-0.31131	0.63683	0.00512057	0.358914	0.382856	0.390172	2.14978	0.00384459	0.00145042	0.674476
cg09323728	0.72673	0.747687	0.239322	0.63694	0.00230752	0.824868	0.790433	0.768976	0.042302	0.882497	0.0133993	0.108464
cg14531437	1.13732	1.16001	-0.19629	0.63756	0.00394833	0.571061	1.22095	1.20136	-0.0979285	0.795643	0.00152045	0.774739
cg02935272	0.458907	0.472986	0.2904	0.63776	0.0101463	0.0775246	0.482679	0.503913	0.169606	0.701756	0.00956548	0.013878
cg13140564	0.847822	0.902033	-0.294201	0.63841	-0.0045494	0.539277	0.745663	0.76903	0.0791271	0.770206	-0.0048334	0.414411
cg13798679	0.912964	0.940955	-0.290504	0.63887	0.0021529	0.785826	0.940482	0.946154	0.362005	0.276204	-0.00299546	0.572878
cg15727285	0.580392	0.580812	0.28561	0.63962	0.00778484	0.232137	0.577607	0.561011	-0.0735095	0.850817	0.0106556	0.00906127
cg24148447	1.56586	1.49748	-0.122346	0.63978	-0.0128088	0.39641	1.52792	1.63242	0.145487	0.243254	0.00114052	0.929116
cg21255209	0.266753	0.313757	0.556123	0.63987	0.00445713	0.176888	0.270371	0.273968	0.123209	0.858163	0.00193754	0.471522
cg16643473	1.33588	1.27447	0.154225	0.64002	-0.00137043	0.913713	1.28723	1.32032	-0.359973	0.0338338	-0.00342244	0.721365
cg10598711	1.20587	1.12665	-0.126136	0.64006	-0.00307807	0.802574	1.1211	1.17332	0.0500491	0.799024	-0.0182542	0.0584212
cg09893504	0.450604	0.475545	0.203074	0.64036	-0.00121558	0.891474	0.507146	0.485113	-0.213438	0.489105	0.00751241	0.168698
cg18114036	1.20023	1.25323	0.211423	0.64406	0.0118928	0.276775	1.32966	1.37476	0.279577	0.140732	0.00521877	0.49684
cg21885361	1.14548	1.20923	-0.169475	0.64481	-0.00214998	0.896587	1.38385	1.29517	-0.365698	0.0209578	0.00975294	0.472897
cg07970821	0.687619	0.715516	0.532257	0.6449	-0.0015164	0.634352	0.710798	0.726702	0.848396	0.104085	-0.00122917	0.697857
cg14707948	0.896303	0.910593	0.226848	0.64499	-0.00649741	0.401998	0.840822	0.930546	0.512078	0.116164	0.00154987	0.817781
cg05289394	0.485164	0.472338	-0.409313	0.64508	-0.00287265	0.541668	0.468274	0.502059	0.391157	0.523012	0.000571639	0.835078
cg04380107	1.48956	1.4609	0.191956	0.64554	0.00355421	0.73169	1.53965	1.48113	-0.264885	0.263398	0.00739169	0.393314
cg22345576	0.932741	0.947819	0.1949	0.64571	-0.00162552	0.841637	0.912865	0.953274	0.197804	0.369788	-0.00371432	0.603009
cg24076588	0.985694	0.998208	0.180674	0.64579	0.0104453	0.220644	0.996638	0.979576	-0.240055	0.238192	0.00504531	0.514346
cg24420366	0.469059	0.479051	-0.634568	0.64595	-0.00418278	0.0919848	0.481222	0.475298	-0.213602	0.71857	0.000139024	0.95156
cg02498063	0.926494	0.906877	-0.172311	0.64607	0.015125	0.0980206	0.871186	0.884066	-0.187633	0.502541	0.0214903	0.00571614
cg02763002	1.40312	1.48313	0.114054	0.64616	0.00672544	0.640635	1.41187	1.45176	0.275234	0.0893095	-0.00368508	0.727478
cg04837959	1.4196	1.50603	0.15844	0.64617	-0.00431315	0.726911	1.40551	1.36402	-0.215411	0.138249	-0.00170263	0.868174
cg01308737	0.701699	0.693657	-0.463391	0.64633	0.00899592	0.0440083	0.703402	0.706342	0.663841	0.0820246	0.0020968	0.602523
cg03062002	0.778295	0.786022	-0.171399	0.64676	0.00701384	0.462279	0.819408	0.749649	0.00735653	0.980033	-0.000992694	0.87246
cg00300879	1.13793	1.22516	0.130299	0.64682	0.0219893	0.162484	1.18657	1.18528	0.00919224	0.944344	0.0230373	0.0703688
cg08794763	1.08922	1.15224	-0.161057	0.64699	0.00680439	0.560827	1.13238	1.09135	0.121763	0.582148	-0.00159189	0.845325
cg20322611	0.861342	0.846152	-0.197038	0.64721	-0.00741136	0.307836	0.785671	0.835996	0.46341	0.131246	0.00509523	0.296749
cg02066681	0.689391	0.623266	-0.280199	0.64749	-0.000674521	0.91063	0.62026	0.624607	-0.125171	0.715365	0.00847945	0.0505063
cg20164601	0.896812	0.880719	-0.136375	0.64783	0.0152138	0.265053	0.947605	0.861531	-0.146468	0.468253	0.0236701	0.01031
cg17728974	0.549289	0.596948	0.211501	0.64843	-0.00580801	0.407332	0.581093	0.525117	-0.344316	0.34714	0.0140728	0.00606163
cg04858335	1.29541	1.31198	0.188206	0.64868	0.00204032	0.810813	1.32107	1.31015	-0.350431	0.0639881	0.000965633	0.900232
cg04215245	0.557986	0.572307	0.307385	0.64889	0.00515045	0.326336	0.58127	0.612778	0.440882	0.308193	0.00987928	0.0107962
cg07031872	0.760484	0.768825	-0.172708	0.64908	0.00704526	0.426972	0.90309	0.884185	-0.701007	0.0207671	0.00881669	0.135023
cg05391486	1.08865	0.970118	-0.157295	0.64918	-0.017062	0.197904	1.01342	1.05413	0.130688	0.459828	0.0107045	0.241959
cg01758336	0.731415	0.679144	-0.263878	0.64925	-0.0104005	0.132692	0.736141	0.677328	-0.000285933	0.999294	-0.0011198	0.834208
cg14450766	0.660164	0.695841	-0.215957	0.64962	0.0120726	0.197303	0.720146	0.688243	-0.281713	0.295624	0.00190972	0.762638
cg01821149	0.57712	0.616837	0.188992	0.6503	0.00108123	0.915396	0.672912	0.673015	-0.432522	0.0527138	-0.00601133	0.494721
cg03352866	0.227205	0.216418	-0.568262	0.65112	0.0028744	0.36037	0.205852	0.229732	0.762354	0.451416	0.00179035	0.383981
cg13393601	0.327144	0.396144	-0.292916	0.65217	-0.00434555	0.3891	0.340734	0.34025	0.772323	0.140749	-0.0043632	0.159636
cg20356323	1.52802	1.48696	-0.128717	0.65218	-0.00265014	0.79031	1.54199	1.49529	-0.0844152	0.608832	0.0177966	0.0526866
cg20445197	0.899283	0.91826	0.280723	0.65236	0.00628767	0.467606	1.01107	0.96308	-0.501058	0.0429655	0.00671592	0.324053
cg27562980	0.725373	0.672417	-0.197242	0.65276	0.0175449	0.0374682	0.814422	0.739266	-0.0449016	0.868202	0.00510455	0.512586
cg22521151	0.953113	0.966717	0.419166	0.6528	-1.28e-05	0.997786	0.946603	0.985784	0.787874	0.166654	0.00382755	0.230617
cg26263145	1.17461	1.14857	-0.306915	0.65286	0.00824088	0.364496	1.18643	1.14597	0.0234503	0.945678	-0.00794161	0.224825
cg07438660	1.02444	0.962986	-0.18626	0.65351	0.0135419	0.0772611	0.97051	1.03471	0.204091	0.397953	0.00409095	0.552402
cg13339930	0.635233	0.684554	0.2458	0.65371	-0.00340573	0.621924	0.724986	0.722812	-0.598418	0.0873742	0.00495349	0.278184
cg22705746	1.4492	1.35205	-0.115279	0.65392	-0.0221788	0.276338	1.47622	1.37593	-0.0809313	0.446202	-0.00431647	0.798637
cg01390950	0.818986	0.770824	-0.141365	0.65428	0.00486529	0.62574	0.824938	0.859376	0.0867038	0.774858	-0.0027238	0.634477
cg14808040	0.663192	0.64982	-0.493879	0.65431	-0.00378372	0.395128	0.640461	0.638102	0.417696	0.415858	0.00616451	0.0605909
cg25520960	0.91833	0.879132	-0.213964	0.65468	0.00972999	0.246814	1.04764	1.05369	0.575339	0.171295	0.00933197	0.0354627
cg26379707	0.42116	0.440776	-0.448965	0.65475	-0.000596414	0.872682	0.412912	0.459415	1.35264	0.0482931	-0.000575792	0.823519
cg02077702	0.637488	0.627698	0.499077	0.65502	-0.000129364	0.968331	0.664034	0.629195	0.225734	0.598445	0.00360172	0.295335
cg06343745	1.09682	1.09884	-0.378876	0.65589	-0.00412225	0.436638	1.11708	1.12694	-0.393913	0.161049	-0.00525501	0.304914
cg19773311	0.364677	0.379103	0.492502	0.65647	0.000866071	0.796487	0.441992	0.434499	-0.406825	0.573978	0.00164984	0.530059
cg17137457	2.12842	2.06094	-0.0765536	0.65654	0.0273518	0.249501	2.1448	2.14408	0.159219	0.295219	0.0334668	0.0217716
cg27238470	1.10855	1.16242	-0.152755	0.65696	-0.0205536	0.0816482	1.18695	1.21515	0.480608	0.0516338	0.00247723	0.740272
cg07241573	1.24609	1.38102	0.155321	0.65697	0.0149399	0.327954	1.46956	1.52868	0.199385	0.204758	-0.00890851	0.415292
cg03128890	0.382427	0.428665	-0.102878	0.65718	-0.00166498	0.901091	0.372885	0.365689	0.329378	0.377888	-0.00305705	0.556861
cg27123859	0.742933	0.708117	-0.161511	0.65735	0.0029877	0.748598	0.731148	0.802533	0.594459	0.059844	-0.00189936	0.790786
cg14851482	0.782955	0.776044	0.265609	0.65861	0.0033572	0.68583	0.678421	0.747039	0.138325	0.72594	-0.0117854	0.0165308
cg06828127	0.624381	0.562811	0.292354	0.65865	0.00423136	0.448317	0.581484	0.6255	0.988336	0.0640316	0.00574722	0.202767
cg07565472	0.692855	0.648801	-0.23502	0.65877	0.015128	0.0576916	0.697071	0.704981	0.060472	0.841102	0.00190828	0.75059
cg01051003	1.92751	1.90348	0.126138	0.65879	0.00201906	0.843949	1.97559	1.94513	-0.0942237	0.691523	-0.00284124	0.703379
cg00958927	0.843215	0.857313	-0.104484	0.65885	0.0166443	0.236698	0.812771	0.815633	-0.140675	0.482675	-0.0126329	0.194798
cg16166968	1.25201	1.33701	-0.176246	0.65886	-0.00125035	0.912228	1.28414	1.26217	-0.117769	0.518091	0.0087032	0.285915
cg10517222	0.63954	0.598835	-0.241282	0.65888	0.0137405	0.0155926	0.639932	0.633748	0.05337	0.87834	0.00432407	0.364701
[truncated: 909 more rows]
